# Supplementary material for: Differential tolerance to heat stress of young leaves compared to mature leaves of whole plants relate to differential transcriptomes involved in metabolic adaptations to stress
Source: AoB Plants. 2022 Jun 21;14(4):plac024. doi: 10.1093/aobpla/plac024 (PMC9280325; doi:10.1093/aobpla/plac024)
Supplement: plac024_suppl_Supplementary_Tables_S1_S9 [file plac024_suppl_supplementary_tables_s1_s9.xlsx]

## Sheet: Table S1
S1. Young leaf v.s. Old leaf at control
GeneID	GeneAnnotation	Base mean	ave_old	ave_y	log2(FC)	StdErr	Wald-stats	p-value	p-adj	0h_old_rep1	0h_old_rep2	0h_old_rep3	0h_y_rep1	0h_y_rep2	0h_y_rep3
AT1G04800	glycine-rich protein(AT1G04800)	450.259	0.840091	899.677	8.50796	0.545782	15.5886	8.70689e-55	2.58396e-51	1.01832	0	1.50196	1114.61	569.508	1014.92
AT4G29020	glycine-rich protein(AT4G29020)	227.281	0.837126	453.725	7.64406	0.560098	13.6477	2.08279e-42	1.88121e-39	1.01429	0	1.49709	565.317	492	303.859
AT5G20630	germin 3(GER3)	364.994	1.86804	728.119	7.56103	0.494681	15.2846	9.67859e-53	1.82784e-49	2.03867	2.06182	1.50363	928.982	849.338	406.038
AT3G16670	Pollen Ole e 1 allergen and extensin family protein(AT3G16670)	287.554	2.01152	573.096	7.38198	0.500367	14.7531	2.93703e-49	4.35813e-46	3.04049	0	2.99406	809.448	439.032	470.807
AT1G11850	transmembrane protein(AT1G11850)	108.085	0	216.169	7.29686	0.640361	11.3949	4.43266e-30	1.29696e-27	0	0	0	242.709	216.714	189.084
AT2G21140	proline-rich protein 2(PRP2)	107.284	0.680988	213.888	6.56739	0.600125	10.9434	7.14887e-28	1.67144e-25	2.04297	0	0	291.737	236.826	113.1
AT1G06360	Fatty acid desaturase family protein(AT1G06360)	68.5668	0.228435	136.905	6.32924	0.636865	9.93812	2.84141e-23	3.93516e-21	0	0.685305	0	182.404	141.225	87.0868
AT5G48490	Bifunctional inhibitor/lipid-transfer protein/seed storage 2S albumin superfamily protein(AT5G48490)	162.616	2.74189	322.491	6.24704	0.439108	14.2267	6.26018e-46	7.22494e-43	4.01067	2.72784	1.48715	373.046	309.136	285.291
AT1G06080	delta 9 desaturase 1(ADS1)	39.6035	0.229997	78.977	5.58421	0.66732	8.36812	5.85454e-17	3.87332e-15	0	0.689991	0	64.3206	118.723	53.8876
AT3G26200	cytochrome P450, family 71, subfamily B, polypeptide 22(CYP71B22)	72.9698	2.10048	143.839	5.57041	0.51852	10.7429	6.40039e-27	1.3996e-24	2.28457	0.653825	3.36303	136.391	160.423	134.703
AT1G31690	Copper amine oxidase family protein(AT1G31690)	30.5363	0	61.0725	5.54962	0.715143	7.76014	8.48334e-15	3.76566e-13	0	0	0	92.8695	50.2551	40.093
AT3G06880	Transducin/WD40 repeat-like superfamily protein(AT3G06880)	100.361	2.9118	197.811	5.53134	0.453702	12.1916	3.44623e-34	1.32578e-31	5.01054	2.01348	1.7114	195.298	221.398	176.736
AT4G18970	GDSL-like Lipase/Acylhydrolase superfamily protein(AT4G18970)	182.848	7.38642	358.31	5.40903	0.353764	15.2899	8.9223e-53	1.82784e-49	8.25505	4.83015	9.07407	353.32	398.419	323.191
AT5G54190	protochlorophyllide oxidoreductase A(PORA)	88.1529	2.88279	173.423	5.3008	0.518724	10.2189	1.63146e-24	2.56757e-22	2.0513	2.06768	4.52939	119.144	278.562	122.562
AT3G55710	UDP-Glycosyltransferase superfamily protein(AT3G55710)	35.7813	0.581022	70.9816	5.23744	0.62893	8.32755	8.25356e-17	5.32483e-15	1.04283	0.700234	0	69.3894	87.6915	55.864
AT5G08640	flavonol synthase 1(FLS1)	38.0996	0.25173	75.9474	5.20699	0.708672	7.34753	2.01906e-13	7.33285e-12	0	0.755189	0	72.3165	135.022	20.5041
AT2G10940	Bifunctional inhibitor/lipid-transfer protein/seed storage 2S albumin superfamily protein(AT2G10940)	5137.23	106.472	10168	5.19202	0.673486	7.70917	1.26637e-14	5.44672e-13	226.305	22.0803	71.032	10473.2	8490.37	11540.3
AT5G02890	HXXXD-type acyl-transferase family protein(AT5G02890)	69.6351	3.0351	136.235	5.17581	0.498759	10.3774	3.14296e-25	5.53321e-23	3.07299	0	6.03232	131.592	123.39	153.722
AT5G01015	transmembrane protein(AT5G01015)	41.1572	1.01922	81.2951	5.1399	0.604179	8.50724	1.78117e-17	1.27155e-15	3.05766	0	0	102.967	57.0143	83.9035
AT5G51750	subtilase 1.3(SBT1.3)	114.893	3.94989	225.835	5.10336	0.502974	10.1464	3.43943e-24	5.33214e-22	4.12032	6.21525	1.5141	244.824	337.049	95.6318
AT5G62210	Embryo-specific protein 3, (ATS3)(AT5G62210)	27.803	0	55.606	5.09481	0.750964	6.78437	1.16596e-11	3.19969e-10	0	0	0	51.9664	101.434	13.4173
AT5G10430	arabinogalactan protein 4(AGP4)	63.3179	2.32523	124.311	5.03328	0.48756	10.3234	5.52295e-25	9.40441e-23	2.03734	3.43534	1.50299	137.405	130.854	104.672
AT5G15780	Pollen Ole e 1 allergen and extensin family protein(AT5G15780)	364.066	10.0206	718.111	5.02874	0.629838	7.98418	1.41462e-15	7.18517e-14	7.1821	21.3695	1.51015	682.772	813.817	657.746
AT1G65450	HXXXD-type acyl-transferase family protein(GLC)	18.6607	0	37.3215	4.94456	0.740164	6.68035	2.3837e-11	6.15144e-10	0	0	0	51.8478	34.7904	25.3263
AT3G28500	60S acidic ribosomal protein family(AT3G28500)	27.0603	0.227441	53.8931	4.87697	0.718052	6.79195	1.10629e-11	3.05205e-10	0	0.682322	0	39.8336	101.177	20.669
AT4G34250	3-ketoacyl-CoA synthase 16(KCS16)	31.8861	1.09664	62.6756	4.81627	0.603118	7.98562	1.39817e-15	7.11902e-14	1.08959	0.731465	1.46885	62.62	69.2182	56.1886
AT3G05470	Actin-binding FH2 (formin homology 2) family protein(AT3G05470)	23.1301	0.229912	46.0304	4.77805	0.711683	6.71373	1.89715e-11	5.01417e-10	0	0.689736	0	50.6387	67.8205	19.6319
AT4G28780	GDSL-like Lipase/Acylhydrolase superfamily protein(AT4G28780)	96.5154	5.69629	187.335	4.70435	0.462069	10.181	2.40954e-24	3.76359e-22	8.15615	1.43396	7.49875	229.356	217.788	114.859
AT1G04110	Subtilase family protein(SDD1)	20.7026	0.342602	41.0627	4.69935	0.701546	6.69857	2.10469e-11	5.51361e-10	1.0278	0	0	58.6391	38.5364	26.0126
AT1G33811	GDSL-like Lipase/Acylhydrolase superfamily protein(AT1G33811)	89.0749	5.64994	172.5	4.69891	0.407819	11.522	1.02162e-30	3.21562e-28	3.07408	4.82254	9.0532	197.684	150.221	169.595
AT2G42870	phy rapidly regulated 1(PAR1)	24.874	0.999915	48.7481	4.6881	0.646401	7.25262	4.08788e-13	1.43207e-11	0	0	2.99974	48.7896	52.0551	45.3995
AT5G18430	GDSL-like Lipase/Acylhydrolase superfamily protein(AT5G18430)	14.8761	0	29.7523	4.68018	0.751019	6.23178	4.61162e-10	9.56106e-09	0	0	0	32.7272	34.6761	21.8535
AT1G75030	thaumatin-like protein 3(TLP-3)	23.7948	0.6789	46.9107	4.67678	0.652062	7.1723	7.375e-13	2.47509e-11	2.0367	0	0	42.0416	43.9831	54.7076
AT1G12570	Glucose-methanol-choline (GMC) oxidoreductase family protein(AT1G12570)	18.7666	0	37.5332	4.64988	0.767012	6.06233	1.34165e-09	2.5688e-08	0	0	0	31.5119	69.8594	11.2282
AT5G22940	glucuronoxylan glucuronosyltransferase, putative(F8H)	25.1443	0.687936	49.6006	4.63456	0.666866	6.94975	3.65929e-12	1.08442e-10	2.06381	0	0	47.1669	71.5207	30.1142
AT5G24580	Heavy metal transport/detoxification superfamily protein(AT5G24580)	46.8014	2.46887	91.1339	4.62342	0.526733	8.77753	1.67101e-18	1.37752e-16	3.28321	1.47235	2.65104	65.6677	119.594	88.1404
AT4G14130	xyloglucan endotransglucosylase/hydrolase 15(XTH15)	15.7476	0	31.4952	4.57103	0.764615	5.97821	2.25603e-09	4.11834e-08	0	0	0	15.9026	55.8586	22.7245
AT4G19430	hypothetical protein(AT4G19430)	14.497	0	28.9941	4.52541	0.763742	5.92531	3.11711e-09	5.57751e-08	0	0	0	30.6532	42.088	14.241
AT5G53210	basic helix-loop-helix (bHLH) DNA-binding superfamily protein(SPCH)	16.0005	0	32.001	4.51642	0.769894	5.86628	4.45673e-09	7.72177e-08	0	0	0	52.9593	32.4963	10.5475
AT1G09900	Pentatricopeptide repeat (PPR-like) superfamily protein(AT1G09900)	14.7285	0	29.457	4.42582	0.773538	5.72153	1.05568e-08	1.68698e-07	0	0	0	55.2127	12.7665	20.3917
AT3G46490	2-oxoglutarate (2OG) and Fe(II)-dependent oxygenase superfamily protein(AT3G46490)	26.2317	1.22107	51.2423	4.40391	0.62334	7.06501	1.60601e-12	5.0704e-11	1.16474	0.78322	1.71526	40.1077	64.2359	49.3833
AT5G25980	glucoside glucohydrolase 2(TGG2)	7421.76	634.891	14208.6	4.39944	0.226695	19.4069	6.75262e-84	7.01395e-80	493.266	811.249	600.156	13240.8	17258.3	12126.8
AT3G54400	Eukaryotic aspartyl protease family protein(AT3G54400)	194.855	16.2937	373.416	4.39561	0.291196	15.095	1.74692e-51	2.79158e-48	18.4757	13.7893	16.6161	377.477	418.728	324.044
AT3G05600	alpha/beta-Hydrolases superfamily protein(AT3G05600)	16.6656	0	33.3313	4.38986	0.781964	5.61389	1.9783e-08	3.00199e-07	0	0	0	42.1497	52.1178	5.72645
AT3G04290	Li-tolerant lipase 1(LTL1)	218.264	3.32461	433.204	4.3519	0.785994	5.53681	3.08035e-08	4.49692e-07	1.02443	8.9494	0	355.891	722.936	220.786
AT1G72970	Glucose-methanol-choline (GMC) oxidoreductase family protein(HTH)	189.172	15.1656	363.178	4.3478	0.35545	12.2318	2.10162e-34	8.39596e-32	15.2174	16.3001	13.9792	405.518	467.538	216.477
AT5G45670	GDSL-like Lipase/Acylhydrolase superfamily protein(AT5G45670)	90.5578	1.60352	179.512	4.25378	0.778105	5.46685	4.58114e-08	6.42558e-07	0	4.81057	0	194.315	251.187	93.0348
AT1G52770	Phototropic-responsive NPH3 family protein(AT1G52770)	15.1029	0.502254	29.7035	4.2197	0.722423	5.84103	5.18788e-09	8.90686e-08	0	0	1.50676	37.2821	34.9077	16.9206
AT5G23910	ATP binding microtubule motor family protein(AT5G23910)	27.0229	1.46719	52.5785	4.20752	0.639827	6.57604	4.83156e-11	1.20061e-09	0	1.37893	3.02263	60.9426	73.5711	23.2219
AT2G38995	O-acyltransferase (WSD1-like) family protein(AT2G38995)	24.6542	0.9822	48.3262	4.20446	0.659933	6.37105	1.87742e-10	4.21639e-09	1.25599	1.6906	0	47.7772	73.3462	23.8553
AT1G53520	Chalcone-flavanone isomerase family protein(FAP3)	82.8833	6.36313	159.403	4.19447	0.407125	10.3027	6.85336e-25	1.14816e-22	7.98868	9.41651	1.6842	201.98	137.338	138.893
AT2G20750	expansin B1(EXPB1)	26.551	1.69575	51.4063	4.17045	0.587564	7.09787	1.26697e-12	4.0743e-11	0	2.06791	3.01934	50.8607	61.7512	41.607
AT2G42840	protodermal factor 1(PDF1)	366.916	2.40465	731.428	4.17022	0.81816	5.09707	3.44947e-07	3.99662e-06	1.02293	6.19101	0	834.348	1245.06	114.877
AT4G30610	alpha/beta-Hydrolases superfamily protein(BRS1)	45.5545	3.89126	87.2177	4.16317	0.504668	8.24932	1.59295e-16	9.56417e-15	2.05279	2.06837	7.55261	98.6242	101.471	61.5576
AT3G22121	ncRNA(AT3G22121)	56.1584	4.48924	107.828	4.14776	0.528322	7.85082	4.13315e-15	1.93383e-13	0	4.308	9.15972	137.714	57.3782	128.391
AT1G01900	subtilase family protein(SBTI1.1)	46.5542	3.64954	89.4589	4.14048	0.465787	8.88921	6.15442e-19	5.28314e-17	3.08859	4.83291	3.02713	102.741	81.8802	83.7553
AT5G02540	NAD(P)-binding Rossmann-fold superfamily protein(AT5G02540)	41.3208	3.3885	79.2531	4.13502	0.581631	7.10936	1.16579e-12	3.79e-11	1.03352	0	9.13198	63.1657	68.1964	106.397
AT2G27402	plastid transcriptionally active protein(AT2G27402)	72.4751	6.73118	138.219	4.10473	0.433469	9.46948	2.81234e-21	3.07493e-19	9.21191	3.4429	7.53873	176.361	95.3876	142.908
AT1G24020	MLP-like protein 423(MLP423)	232.061	12.2234	451.899	4.08672	0.678368	6.02434	1.69797e-09	3.18641e-08	5.98957	24.4131	6.2674	487.205	706.924	161.569
AT3G23730	xyloglucan endotransglucosylase/hydrolase 16(XTH16)	73.7325	6.39132	141.074	4.0499	0.490192	8.26186	1.43423e-16	8.73747e-15	6.13468	5.50592	7.53337	166.358	199.877	56.9854
AT5G12940	Leucine-rich repeat (LRR) family protein(AT5G12940)	34.0192	2.56411	65.4743	4.0145	0.523024	7.67556	1.647e-14	6.92528e-13	2.04958	4.13378	1.50896	54.5268	61.7241	80.172
AT3G13470	TCP-1/cpn60 chaperonin family protein(Cpn60beta2)	364.976	40.0143	689.938	3.98767	0.326901	12.1984	3.16946e-34	1.24231e-31	24.8525	30.4313	64.7592	903.554	633.947	532.315
AT4G33790	Jojoba acyl CoA reductase-related male sterility protein(CER4)	18.0523	0.589843	35.5148	3.98074	0.727584	5.47118	4.47046e-08	6.29623e-07	1.0586	0.710928	0	20.032	72.6631	13.8494
AT3G12110	actin-11(ACT11)	76.8872	7.51466	146.26	3.97354	0.384817	10.3258	5.38729e-25	9.26121e-23	9.52362	8.41232	4.60802	160.091	161.92	116.768
AT1G80080	Leucine-rich repeat (LRR) family protein(TMM)	35.8662	2.63365	69.0987	3.92701	0.54561	7.19746	6.13433e-13	2.08567e-11	3.07812	4.82284	0	98.443	62.9583	45.8948
AT2G36885	translation initiation factor(AT2G36885)	58.1744	5.83602	110.513	3.9099	0.412071	9.48839	2.3462e-21	2.60641e-19	6.12019	6.87492	4.51295	120.018	117.106	94.4146
AT4G22010	SKU5 similar 4(sks4)	164.398	18.7292	310.068	3.88543	0.312801	12.4214	2.00006e-35	8.84028e-33	14.0357	21.5186	20.6333	333.957	363.204	233.042
AT4G12970	stomagen(STOMAGEN)	29.1815	2.6062	55.7568	3.85101	0.547855	7.02925	2.07654e-12	6.4003e-11	2.0327	2.74169	3.04423	75.3625	40.4372	51.4707
AT4G16140	proline-rich family protein(AT4G16140)	46.6853	4.26737	89.1032	3.8442	0.488033	7.87693	3.35518e-15	1.60971e-13	5.10598	6.19068	1.50545	114.129	97.5008	55.6796
AT1G02065	squamosa promoter binding protein-like 8(SPL8)	13.4954	0	26.9908	3.80946	0.812652	4.68769	2.76306e-06	2.59376e-05	0	0	0	27.9131	51.6234	1.43584
AT4G05190	kinesin 5(ATK5)	29.6522	1.90901	57.3955	3.80703	0.621214	6.12838	8.87772e-10	1.7544e-08	0	5.72704	0	60.7704	79.3729	32.0432
AT3G23840	HXXXD-type acyl-transferase family protein(AT3G23840)	48.4262	5.55667	91.2957	3.779	0.441918	8.55135	1.21653e-17	8.96175e-16	7.18244	3.44677	6.04079	87.3258	107.27	79.2912
AT2G47240	AMP-dependent synthetase and ligase family protein(LACS1)	374.984	48.5126	701.455	3.77173	0.264358	14.2675	3.48896e-46	4.26351e-43	37.173	47.7112	60.6536	659.451	883.814	561.098
AT1G68725	arabinogalactan protein 19(AGP19)	16.6536	1.01943	32.2877	3.76246	0.642322	5.85759	4.6964e-09	8.10997e-08	1.00923	2.04907	0	33.392	36.7245	26.7467
AT1G11600	cytochrome P450, family 77, subfamily B, polypeptide 1(CYP77B1)	19.0128	0.45854	37.5671	3.7344	0.778845	4.79479	1.62843e-06	1.61091e-05	0	1.37562	0	37.2445	73.3446	2.11236
AT2G36200	P-loop containing nucleoside triphosphate hydrolases superfamily protein(AT2G36200)	47.8246	5.13854	90.5106	3.71815	0.492648	7.54729	4.44424e-14	1.76867e-12	3.11597	6.19453	6.10512	108.908	114.356	48.2677
AT4G34530	cryptochrome-interacting basic-helix-loop-helix 1(CIB1)	24.4603	2.04072	46.8799	3.71715	0.622405	5.97224	2.34018e-09	4.26072e-08	6.12216	0	0	44.2426	38.2684	58.1288
AT3G14900	hypothetical protein(EMB3120)	55.9706	6.24987	105.691	3.71351	0.491794	7.55094	4.32113e-14	1.72298e-12	9.25171	3.44969	6.0482	170.827	77.0902	69.1568
AT1G23410	Ribosomal protein S27a / Ubiquitin family protein(AT1G23410)	10.2145	0.337203	20.0918	3.71113	0.753989	4.92199	8.56683e-07	9.011e-06	1.01161	0	0	29.7035	18.4015	12.1703
AT4G20940	Leucine-rich receptor-like protein kinase family protein(GHR1)	53.1007	5.61013	100.591	3.69834	0.457542	8.08307	6.31545e-16	3.33835e-14	4.12571	9.67389	3.0308	102.49	127.722	71.5618
AT4G02850	phenazine biosynthesis PhzC/PhzF family protein(AT4G02850)	43.8757	4.98639	82.765	3.69185	0.44887	8.22477	1.95572e-16	1.14124e-14	7.13889	4.81203	3.00826	92.6081	68.3965	87.2904
AT3G54710	CDT1-like protein B(CDT1B)	10.0415	0.229167	19.8538	3.69149	0.763083	4.8376	1.31413e-06	1.333e-05	0	0.687502	0	25.9705	24.4311	9.15977
AT1G52910	fiber (DUF1218)(AT1G52910)	16.4752	1.13101	31.8194	3.69019	0.648649	5.68904	1.27752e-08	2.01208e-07	2.02474	1.3683	0	29.8396	42.5889	23.0297
AT2G13610	ABC-2 type transporter family protein(ABCG5)	44.7615	4.63676	84.8862	3.68897	0.457248	8.06777	7.15932e-16	3.75575e-14	4.11516	8.28228	1.51285	83.6278	93.5135	77.5174
AT1G75550	glycine-rich protein(AT1G75550)	12.0071	0.675141	23.339	3.68176	0.708734	5.19484	2.04896e-07	2.49941e-06	2.02542	0	0	21.6871	21.8746	26.4554
AT2G02100	low-molecular-weight cysteine-rich 69(LCR69)	76.512	8.25048	144.774	3.67338	0.490131	7.4947	6.64489e-14	2.59475e-12	5.06209	13.702	5.98738	158.161	215.285	60.8749
AT4G19380	Long-chain fatty alcohol dehydrogenase family protein(AT4G19380)	20.5062	1.87598	39.1364	3.66702	0.625796	5.85977	4.63517e-09	8.0109e-08	4.1153	0	1.51263	48.5381	28.0543	40.8169
AT5G43020	Leucine-rich repeat protein kinase family protein(AT5G43020)	35.3862	3.68947	67.083	3.66538	0.569827	6.43244	1.25574e-10	2.92451e-09	5.1472	1.38078	4.54043	72.266	99.4177	29.5652
AT2G07170	ARM repeat superfamily protein(AT2G07170)	19.0793	1.4252	36.7334	3.66422	0.673267	5.44245	5.25522e-08	7.2636e-07	2.06559	0.692206	1.51781	45.0029	52.5783	12.6192
AT4G25630	fibrillarin 2(FIB2)	71.917	8.08135	135.753	3.66192	0.449495	8.14675	3.73844e-16	2.07653e-14	7.01685	12.0449	5.18231	163.586	171.847	71.8244
AT2G36026	Ovate family protein(AT2G36026)	17.9099	1.50963	34.3101	3.65901	0.614658	5.95292	2.63402e-09	4.76648e-08	1.0004	2.04366	1.48484	41.0554	33.0091	28.8659
AT2G28210	alpha carbonic anhydrase 2(ACA2)	17.8631	1.44532	34.2809	3.64403	0.657834	5.53944	3.03436e-08	4.44226e-07	2.09376	0.699963	1.54222	56.0347	25.1192	21.6888
AT3G12710	DNA glycosylase superfamily protein(AT3G12710)	29.4333	2.84082	56.0259	3.63519	0.527659	6.88928	5.60753e-12	1.63152e-10	4.29135	4.23111	0	47.0219	69.4955	51.5602
AT1G78260	RNA-binding (RRM/RBD/RNP motifs) family protein(AT1G78260)	26.4351	2.85982	50.0104	3.62895	0.539404	6.7277	1.72364e-11	4.60242e-10	2.44964	2.92539	3.20442	43.6066	65.5631	40.8617
AT1G02800	cellulase 2(CEL2)	11.8108	0.229165	23.3924	3.62851	0.785416	4.61986	3.84007e-06	3.50192e-05	0	0.687494	0	27.1	39.5543	3.52305
AT1G77270	hypothetical protein(AT1G77270)	39.8225	4.34996	75.2951	3.62554	0.558801	6.48808	8.69353e-11	2.08064e-09	1.05462	4.24325	7.75202	74.0025	117.346	34.5362
AT5G55520	kinesin-like protein(AT5G55520)	24.4926	1.60772	47.3776	3.62237	0.665453	5.44347	5.22521e-08	7.23657e-07	0	4.82316	0	60.8319	63.043	18.2579
AT5G45950	GDSL-like Lipase/Acylhydrolase superfamily protein(AT5G45950)	113.214	14.5604	211.867	3.61681	0.350842	10.3089	6.42114e-25	1.08449e-22	8.19422	23.4194	12.0677	213.705	235.139	186.757
AT1G55330	arabinogalactan protein 21(AGP21)	205.303	28.0075	382.599	3.60477	0.324375	11.113	1.08507e-28	2.88991e-26	46.3377	22.989	14.6957	415.722	322.049	410.024
AT3G14760	transmembrane protein(AT3G14760)	17.6464	1.4755	33.8172	3.60146	0.621371	5.79599	6.79194e-09	1.13695e-07	3.05136	1.37514	0	39.2556	34.6946	27.5014
AT4G02800	GRIP/coiled-coil protein(AT4G02800)	29.5697	2.68087	56.4585	3.59751	0.609357	5.90379	3.55254e-09	6.30772e-08	3.08052	3.45047	1.51162	72.5595	79.1243	17.6918
AT1G18370	ATP binding microtubule motor family protein(HIK)	41.6465	4.38805	78.905	3.58361	0.562384	6.37218	1.86358e-10	4.19437e-09	3.09275	5.5267	4.54472	103.685	107.751	25.2788
AT5G27330	Prefoldin chaperone subunit family protein(AT5G27330)	55.68	6.83323	104.527	3.56591	0.47956	7.43579	1.03942e-13	3.926e-12	8.23376	6.21289	6.05305	166.033	91.2118	56.3355
AT3G23890	topoisomerase II(TOPII)	104.423	13.1399	195.706	3.56161	0.478897	7.43711	1.02915e-13	3.89429e-12	5.25073	14.4927	19.6762	240.793	273.093	73.234
AT1G20610	Cyclin B2;3(CYCB2;3)	16.8977	1.26134	32.5341	3.55131	0.641293	5.53774	3.06393e-08	4.47801e-07	1.0269	2.75711	0	39.5683	36.1717	21.8623
AT5G56120	RNA polymerase II elongation factor(AT5G56120)	22.0261	1.91658	42.1355	3.54824	0.652989	5.43385	5.51514e-08	7.58249e-07	0	2.74523	3.0045	48.9129	62.5564	14.9373
AT5G45960	GDSL-like Lipase/Acylhydrolase superfamily protein(AT5G45960)	11.0522	0.228728	21.8756	3.54253	0.78929	4.48825	7.1811e-06	6.11896e-05	0	0.686184	0	21.4971	40.5965	3.53324
AT1G12845	transmembrane protein(AT1G12845)	19.4493	2.21606	36.6825	3.53293	0.629884	5.60886	2.03667e-08	3.07932e-07	0	0.682502	5.96568	33.301	43.5999	33.1466
AT5G47500	Pectin lyase-like superfamily protein(PME5)	150.414	11.4467	289.381	3.52018	0.71013	4.9571	7.15536e-07	7.71106e-06	11.2838	18.4481	4.60808	314.585	490.566	62.9924
AT1G75240	homeobox protein 33(HB33)	53.0578	5.81776	100.298	3.51546	0.556306	6.31929	2.62767e-10	5.73997e-09	6.15857	8.27361	3.02111	100.887	170.29	29.7158
AT1G02205	Fatty acid hydroxylase superfamily(CER1)	357.797	22.4364	693.158	3.51465	0.753311	4.6656	3.07713e-06	2.86656e-05	7.31592	4.90559	55.0876	656.001	1003.09	420.38
AT3G61950	basic helix-loop-helix (bHLH) DNA-binding superfamily protein(AT3G61950)	10.5855	0.604266	20.5668	3.51423	0.716097	4.90748	9.22549e-07	9.61617e-06	1.08413	0.728665	0	20.265	23.7876	17.6479
AT5G04530	3-ketoacyl-CoA synthase 19(KCS19)	45.3139	4.72739	85.9005	3.51025	0.542473	6.47083	9.74677e-11	2.30352e-09	1.0564	11.5719	1.55392	88.1463	111.792	57.763
AT1G65060	4-coumarate:CoA ligase 3(4CL3)	25.3579	2.74957	47.9662	3.4871	0.570905	6.10801	1.00879e-09	1.96776e-08	1.03511	4.16845	3.04514	50.9026	64.0565	28.9396
AT1G01600	cytochrome P450, family 86, subfamily A, polypeptide 4(CYP86A4)	14.42	0.733515	28.1064	3.47883	0.764315	4.55156	5.32489e-06	4.66748e-05	0	0.689406	1.51114	27.0897	53.7103	3.5192
AT1G05835	PHD finger protein(AT1G05835)	19.1035	1.62065	36.5864	3.4681	0.679648	5.1028	3.3467e-07	3.88621e-06	2.00839	1.3649	1.48867	38.5137	61.6878	9.55765
AT1G10657	transmembrane protein(AT1G10657)	49.1498	7.12032	91.1792	3.46192	0.418096	8.28022	1.22952e-16	7.67028e-15	9.0141	5.31737	7.02948	80.1708	88.7626	104.604
AT5G46880	homeobox-7(HB-7)	24.7243	2.85653	46.592	3.45395	0.560697	6.16009	7.27049e-10	1.4593e-08	2.06745	3.4639	3.03823	50.8728	60.0222	28.881
AT5G03870	Glutaredoxin family protein(AT5G03870)	15.771	1.25547	30.2866	3.45257	0.684979	5.04041	4.64537e-07	5.20793e-06	3.0775	0.688906	0	37.3484	40.7984	12.713
AT4G16970	Protein kinase superfamily protein(AT4G16970)	16.1395	1.26497	31.014	3.44993	0.656532	5.25477	1.48207e-07	1.85809e-06	1.03082	2.7641	0	31.5426	43.2451	18.2543
AT5G17160	aspartic/glutamic acid-rich protein(AT5G17160)	31.5509	3.42085	59.681	3.43782	0.582647	5.90035	3.62735e-09	6.43506e-08	1.02815	6.20995	3.02445	59.9452	92.29	26.8077
AT5G41070	dsRNA-binding protein 5(DRB5)	19.6982	2.14998	37.2464	3.41747	0.597666	5.71803	1.07766e-08	1.71946e-07	0	3.49161	2.95832	46.6559	32.3789	32.7044
AT3G57600	Integrase-type DNA-binding superfamily protein(AT3G57600)	16.2625	1.58866	30.9363	3.40479	0.642486	5.29939	1.16189e-07	1.49364e-06	4.0792	0.68679	0	28.4712	39.41	24.9275
AT4G14330	P-loop containing nucleoside triphosphate hydrolases superfamily protein(AT4G14330)	27.4717	2.75259	52.1909	3.40322	0.617131	5.51459	3.49599e-08	5.04695e-07	4.11713	4.14064	0	67.6653	71.3343	17.5732
AT5G26000	thioglucoside glucohydrolase 1(TGG1)	8926.86	1511.06	16342.7	3.40183	0.16346	20.8113	3.41698e-96	7.09843e-92	1682.83	1484.08	1366.25	16535.8	17896.7	14595.5
AT4G03100	Rho GTPase activating protein with PAK-box/P21-Rho-binding domain-containing protein(AT4G03100)	28.7136	3.08847	54.3388	3.38689	0.594327	5.69869	1.2073e-08	1.91193e-07	5.13115	4.13427	0	74.6661	66.4678	21.8825
AT4G23800	HMG (high mobility group) box protein(3xHMG-box2)	153.406	22.3692	284.443	3.38344	0.430134	7.866	3.66151e-15	1.7406e-13	21.545	28.9515	16.611	391.32	357.919	104.089
AT4G01580	AP2/B3-like transcriptional factor family protein(AT4G01580)	13.7404	1.13341	26.3474	3.38266	0.676769	4.99825	5.78541e-07	6.37931e-06	2.03003	1.37019	0	24.0349	39.2333	15.7741
AT3G55110	ABC-2 type transporter family protein(ABCG18)	31.5055	3.55666	59.4543	3.37345	0.578794	5.82841	5.59583e-09	9.5285e-08	0	7.49439	3.1756	75.7661	69.256	33.3408
AT4G12620	origin of replication complex 1B(ORC1B)	15.3857	1.6517	29.1196	3.37342	0.629673	5.35742	8.4417e-08	1.11842e-06	2.05998	1.38111	1.51401	37.2357	26.9149	23.2083
AT5G15230	GAST1 protein homolog 4(GASA4)	143.376	22.1483	264.603	3.36333	0.350514	9.59543	8.35703e-22	9.92051e-20	28.4519	27.482	10.511	256.316	348.371	189.123
AT4G38950	ATP binding microtubule motor family protein(AT4G38950)	166.697	27.3785	306.015	3.36303	0.323459	10.3971	2.55627e-25	4.53879e-23	30.5053	21.1724	30.4579	362.074	358.319	197.651
AT2G26760	Cyclin B1;4(CYCB1;4)	19.369	1.99547	36.7426	3.35463	0.623996	5.37605	7.61362e-08	1.01518e-06	1.02702	3.44825	1.51113	49.8383	42.0126	18.377
AT3G23940	dehydratase family(AT3G23940)	243.775	40.7416	446.808	3.34653	0.283381	11.8093	3.49465e-32	1.20997e-29	40.112	42.7861	39.3268	585.58	434.773	320.07
AT1G11000	Seven transmembrane MLO family protein(MLO4)	17.1444	1.86298	32.4259	3.34519	0.614895	5.44025	5.32053e-08	7.33435e-07	4.18464	1.40429	0	27.3986	36.8498	33.0292
AT3G18130	receptor for activated C kinase 1C(RACK1C_AT)	142.002	23.803	260.201	3.33859	0.305083	10.9432	7.16077e-28	1.67144e-25	19.4606	24.7966	27.1517	335.351	225.819	219.435
AT3G12870	transmembrane protein(AT3G12870)	13.6117	1.02362	26.1997	3.33387	0.698872	4.77036	1.83896e-06	1.79186e-05	1.01528	2.05557	0	28.605	39.2432	10.751
AT1G16630	transmembrane protein(AT1G16630)	25.2086	3.2831	47.1341	3.32734	0.593023	5.6108	2.01389e-08	3.0471e-07	1.03016	2.76243	6.0567	56.4053	63.2014	21.7955
AT1G48630	receptor for activated C kinase 1B(RACK1B_AT)	159.808	26.3775	293.239	3.31941	0.29989	11.0687	1.77872e-28	4.6189e-26	23.5652	34.4448	21.1225	334.071	321.367	224.28
AT1G11545	xyloglucan endotransglucosylase/hydrolase 8(XTH8)	43.2004	5.98836	80.4124	3.31431	0.447025	7.41414	1.22414e-13	4.54925e-12	6.13475	10.3236	1.50669	75.2019	84.8326	81.2026
AT1G54385	ARM repeat superfamily protein(AT1G54385)	20.3048	2.2605	38.349	3.30223	0.665534	4.96177	6.98539e-07	7.55805e-06	0	2.12473	4.65676	53.3963	49.2265	12.4244
AT3G21950	S-adenosyl-L-methionine-dependent methyltransferases superfamily protein(AT3G21950)	26.1181	3.25107	48.9852	3.30022	0.536215	6.15466	7.52382e-10	1.50433e-08	2.14694	6.02599	1.58028	45.6974	40.9267	60.3315
AT5G55730	FASCICLIN-like arabinogalactan 1(FLA1)	128.333	19.8826	236.783	3.29707	0.398309	8.27765	1.25632e-16	7.81403e-15	12.2541	34.9783	12.4155	237.823	312.145	160.382
AT1G51460	ABC-2 type transporter family protein(ABCG13)	11.6032	0.459958	22.7464	3.2894	0.783116	4.2004	2.6644e-05	0.000197468	0	1.37987	0	25.968	39.4552	2.81581
AT4G14310	Transducin/WD40 repeat-like superfamily protein(AT4G14310)	33.6319	4.82248	62.4414	3.27486	0.54459	6.01344	1.81627e-09	3.37488e-08	2.06077	4.83473	7.57196	67.6668	90.1391	29.5182
AT1G23000	Heavy metal transport/detoxification superfamily protein(AT1G23000)	19.0219	1.66522	36.3785	3.27451	0.693094	4.72449	2.30695e-06	2.19737e-05	2.14556	2.8501	0	46.1351	55.1747	7.82574
AT2G33560	BUB1-related (BUB1: budding uninhibited by benzymidazol 1)(BUBR1)	13.0285	1.19025	24.8667	3.26993	0.690118	4.73822	2.15599e-06	2.0745e-05	0	2.06384	1.5069	35.1097	26.7536	12.7368
AT2G25060	early nodulin-like protein 14(ENODL14)	58.4468	7.68053	109.213	3.26612	0.542712	6.01814	1.76428e-09	3.29301e-08	5.07693	16.4649	1.49976	123.048	157.006	47.5858
AT5G02550	hypothetical protein(AT5G02550)	10.4211	0.789269	20.053	3.24786	0.713268	4.55349	5.27633e-06	4.63665e-05	1.00489	1.36292	0	17.3504	29.7162	13.0925
AT5G60020	laccase 17(LAC17)	55.5778	8.1855	102.97	3.24464	0.471965	6.87474	6.21036e-12	1.80439e-10	2.06891	16.5334	5.95418	91.9661	94.0326	122.911
AT5G44635	minichromosome maintenance (MCM2/3/5) family protein(MCM6)	36.6013	5.85123	67.3514	3.23902	0.479046	6.7614	1.36661e-11	3.69661e-10	5.14989	4.8345	7.56929	63.1486	92.475	46.4306
AT1G78820	D-mannose binding lectin protein with Apple-like carbohydrate-binding domain-containing protein(AT1G78820)	171.605	31.5217	311.689	3.23173	0.260019	12.4288	1.82363e-35	8.23569e-33	26.704	33.104	34.7572	305.805	276.596	352.665
AT2G04780	FASCICLIN-like arabinoogalactan 7(FLA7)	147.798	25.5717	270.024	3.2294	0.293991	10.9847	4.52767e-28	1.0937e-25	28.6801	34.4553	13.5799	276.981	263.11	269.981
AT5G51890	Peroxidase superfamily protein(AT5G51890)	67.1739	11.6837	122.664	3.2258	0.411422	7.8406	4.48382e-15	2.08382e-13	3.06855	12.3906	19.5919	112.745	118.576	136.671
AT3G55660	ROP (rho of plants) guanine nucleotide exchange factor 6(ROPGEF6)	18.6437	2.26827	35.0192	3.217	0.657779	4.8907	1.00479e-06	1.03849e-05	3.08731	0.690528	3.02697	43.9523	49.1105	11.9947
AT5G14280	DNA-binding storekeeper-like protein(AT5G14280)	11.7205	1.14277	22.2981	3.2159	0.674611	4.76705	1.86947e-06	1.81818e-05	2.0508	1.37751	0	16.9841	24.4692	25.4411
AT3G59890	Dihydrodipicolinate reductase, bacterial/plant(AT3G59890)	18.7556	2.17318	35.3381	3.20496	0.610758	5.24752	1.54163e-07	1.92001e-06	3.07592	3.44361	0	48.6924	36.1181	21.2036
AT5G23530	carboxyesterase 18(CXE18)	15.6283	1.64655	29.61	3.20269	0.684729	4.6773	2.90672e-06	2.71879e-05	2.05135	1.37847	1.50982	29.5014	50.1191	9.20948
AT5G03260	laccase 11(LAC11)	59.047	10.2931	107.801	3.1925	0.44834	7.1207	1.0738e-12	3.5074e-11	3.08256	9.65723	18.1394	109.8	75.8908	137.712
AT3G60900	FASCICLIN-like arabinogalactan-protein 10(FLA10)	12.5291	0.80166	24.2566	3.19	0.759312	4.20117	2.65537e-05	0.000196939	1.02662	1.37836	0	23.7479	45.4944	3.52755
AT1G55490	chaperonin 60 beta(CPN60B)	1567.52	299.882	2835.15	3.18898	0.225194	14.1611	1.59584e-45	1.74484e-42	292.157	238.323	369.165	3482.95	2659.17	2363.32
AT5G06150	Cyclin family protein(CYC1BAT)	40.5399	5.75921	75.3205	3.18445	0.547133	5.82024	5.87625e-09	9.95702e-08	3.08197	9.66025	4.53541	87.3327	109.734	28.895
AT1G53140	Dynamin related protein 5A(DRP5A)	15.5678	1.49321	29.6423	3.16887	0.677951	4.67418	2.95126e-06	2.75796e-05	1.02922	3.45042	0	37.2184	39.7576	11.9508
AT3G49260	IQ-domain 21(iqd21)	240.224	46.6005	433.848	3.16779	0.232661	13.6155	3.23933e-42	2.80391e-39	56.1747	38.3725	45.2542	428.619	422.155	450.77
AT2G42800	receptor like protein 29(RLP29)	11.7485	0.711401	22.7857	3.15392	0.78065	4.04012	5.3423e-05	0.000368585	2.1342	0	0	15.557	48.6427	4.15731
AT4G15890	binding protein(AT4G15890)	15.4658	1.81624	29.1153	3.15255	0.682225	4.62098	3.81931e-06	3.48604e-05	1.03244	1.38302	3.03325	34.832	43.4055	9.1084
AT5G07280	Leucine-rich repeat transmembrane protein kinase(EMS1)	13.6146	1.58446	25.6447	3.14777	0.696641	4.5185	6.22796e-06	5.37291e-05	1.03147	0.691006	3.03089	32.6598	35.1543	9.11992
AT1G76540	cyclin-dependent kinase B2;1(CDKB2;1)	35.5592	5.46708	65.6513	3.14619	0.491554	6.4005	1.54871e-10	3.55895e-09	5.1201	8.26472	3.01642	77.3235	79.1368	40.4936
AT1G64670	alpha/beta-Hydrolases superfamily protein(BDG1)	41.9185	7.63926	76.1977	3.14399	0.445164	7.06254	1.63488e-12	5.14589e-11	8.20935	4.13633	10.5721	61.233	94.4535	72.9065
AT4G21070	breast cancer susceptibility1(BRCA1)	13.2288	1.26373	25.1939	3.14157	0.682913	4.60025	4.21983e-06	3.79986e-05	1.0299	2.76128	0	24.7948	37.4427	13.3443
AT1G75780	tubulin beta-1 chain(TUB1)	42.5147	6.40183	78.6276	3.13872	0.503199	6.23753	4.44542e-10	9.25342e-09	3.08074	13.1027	3.02205	52.1111	100.353	83.4187
AT4G38062	#N/A	14.4322	1.14963	27.7147	3.13812	0.725428	4.32589	1.51918e-05	0.000119725	0	3.44888	0	32.6318	42.0993	8.41293
AT5G15530	biotin carboxyl carrier protein 2(BCCP2)	40.2799	6.67863	73.8812	3.13799	0.513178	6.11482	9.66669e-10	1.90166e-08	6.1533	4.82438	9.0582	94.193	95.5649	31.8857
AT2G38110	glycerol-3-phosphate acyltransferase 6(GPAT6)	34.8475	4.91012	64.7848	3.12896	0.577713	5.41611	6.09084e-08	8.25921e-07	4.11405	7.59116	3.02515	55.395	115.693	23.2661
AT4G16141	GATA type zinc finger transcription factor family protein(AT4G16141)	64.6538	11.305	118.003	3.12856	0.4247	7.36652	1.75146e-13	6.41708e-12	19.5388	8.31202	6.064	138.523	136.646	78.8392
AT3G51280	Tetratricopeptide repeat (TPR)-like superfamily protein(AT3G51280)	21.8731	2.65288	41.0933	3.11997	0.625588	4.98725	6.12443e-07	6.71392e-06	3.17861	4.78003	0	50.5512	56.5955	16.1332
AT4G11470	cysteine-rich RLK (RECEPTOR-like protein kinase) 31(CRK31)	17.6391	2.06753	33.2107	3.11754	0.637328	4.89158	1.00027e-06	1.03439e-05	2.05901	4.14359	0	18.0862	30.4128	51.1332
AT1G08560	syntaxin of plants 111(SYP111)	66.8429	11.6142	122.072	3.1161	0.471657	6.60671	3.92956e-11	9.88288e-10	8.67905	10.2164	15.9472	127.686	187.409	51.1196
AT3G23810	S-adenosyl-l-homocysteine (SAH) hydrolase 2(SAHH2)	499.848	99.0907	900.605	3.11498	0.213987	14.5569	5.27949e-48	7.31174e-45	91.4544	120.569	85.2483	986.804	787.892	927.118
AT2G22610	Di-glucose binding protein with Kinesin motor domain-containing protein(AT2G22610)	32.0881	4.67416	59.5021	3.11419	0.563783	5.52373	3.31878e-08	4.8112e-07	1.04257	8.3838	4.59611	68.1482	81.8201	28.538
AT2G46810	basic helix-loop-helix (bHLH) DNA-binding superfamily protein(AT2G46810)	60.1607	11.422	108.9	3.11387	0.375587	8.29068	1.12599e-16	7.10981e-15	11.5592	9.48233	13.2243	135.7	90.4802	100.518
AT3G23670	phragmoplast-associated kinesin-related protein(KINESIN-12B)	33.7274	4.8018	62.6531	3.10665	0.589269	5.27205	1.34909e-07	1.71432e-06	4.68441	6.27893	3.44205	66.4054	103.197	18.3567
AT4G28900	hypothetical protein(AT4G28900)	20.0104	2.79296	37.2277	3.10657	0.585354	5.30716	1.11348e-07	1.44121e-06	3.25898	3.63821	1.48169	35.5295	52.9426	23.2112
AT1G02730	cellulose synthase-like D5(CSLD5)	102.011	18.2695	185.752	3.10334	0.40711	7.62286	2.48125e-14	1.01069e-12	15.4708	24.1843	15.1536	234.276	233.171	89.8096
AT1G03780	targeting protein for XKLP2(TPX2)	33.4652	4.92217	62.0082	3.10142	0.560059	5.53767	3.06524e-08	4.47801e-07	4.07873	7.52119	3.16658	67.3366	94.9986	23.6895
AT5G08020	RPA70-kDa subunit B(RPA70B)	15.6187	1.94455	29.2929	3.09918	0.619169	5.00538	5.5753e-07	6.17384e-06	3.07786	2.75579	0	30.554	36.1398	21.1847
AT2G15090	3-ketoacyl-CoA synthase 8(KCS8)	127.616	25.1238	230.107	3.09826	0.296971	10.4329	1.75496e-25	3.28446e-23	29.8	21.3845	24.1869	217.318	280.229	192.775
AT4G14770	TESMIN/TSO1-like CXC 2(TCX2)	32.9649	5.50583	60.424	3.08798	0.530078	5.82553	5.6932e-09	9.67843e-08	4.11762	4.83264	7.56722	81.3029	72.5141	27.455
AT1G28010	P-glycoprotein 14(ABCB14)	78.3525	14.7145	141.991	3.08523	0.40784	7.5648	3.8845e-14	1.56086e-12	23.7266	8.29249	12.1244	147.51	96.0988	182.363
AT3G44050	P-loop containing nucleoside triphosphate hydrolases superfamily protein(AT3G44050)	29.9607	4.45818	55.4633	3.07945	0.568343	5.41828	6.01737e-08	8.1756e-07	4.1253	6.21865	3.0306	68.7113	77.329	20.3495
AT3G02640	transmembrane protein(AT3G02640)	42.7286	6.41044	79.0468	3.07394	0.566481	5.42638	5.75083e-08	7.86489e-07	3.05233	11.6736	4.50535	79.135	130.704	27.3009
AT2G28620	P-loop containing nucleoside triphosphate hydrolases superfamily protein(AT2G28620)	35.6145	5.60611	65.6229	3.07185	0.530113	5.79471	6.84406e-09	1.14475e-07	6.18753	7.60034	3.03047	85.6152	83.1819	28.0716
AT5G49170	hypothetical protein(AT5G49170)	10.2498	1.20717	19.2925	3.06545	0.71154	4.3082	1.6459e-05	0.00012806	2.08501	0	1.53651	25.5914	13.0896	19.1965
AT2G31270	CDT1-like protein A(CDT1A)	23.0506	3.92101	42.1802	3.05733	0.51623	5.92242	3.17234e-09	5.66657e-08	3.0852	4.14042	4.5374	45.2271	43.2344	38.0791
AT4G37450	arabinogalactan protein 18(AGP18)	96.6763	18.7497	174.603	3.05547	0.311733	9.80158	1.10838e-22	1.43015e-20	16.3794	24.7907	15.0791	168.36	191.968	163.481
AT2G19670	protein arginine methyltransferase 1A(PRMT1A)	24.0835	4.18156	43.9855	3.05308	0.554851	5.50253	3.74372e-08	5.37472e-07	5.12762	1.37838	6.0387	56.7447	45.4505	29.7614
AT2G36870	xyloglucan endotransglucosylase/hydrolase 32(XTH32)	78.8944	15.8119	141.977	3.0501	0.328876	9.27432	1.78753e-20	1.77675e-18	16.3833	14.4628	16.5896	133.053	166.41	126.467
AT5G48920	tracheary element differentiation-related 7(TED7)	21.9868	3.59273	40.3809	3.04886	0.562667	5.41859	6.00703e-08	8.16882e-07	0	4.79085	5.98733	37.7155	36.8926	46.5346
AT5G49800	Polyketide cyclase/dehydrase and lipid transport superfamily protein(AT5G49800)	12.5903	1.49279	23.6877	3.04242	0.671844	4.52846	5.94157e-06	5.15366e-05	3.091	1.38737	0	14.4439	33.9608	22.6585
AT4G29030	Putative membrane lipoprotein(AT4G29030)	106.364	1.93389	210.794	3.03034	0.839338	3.6104	0.000305729	0.00167446	1.01244	4.78923	0	239.847	381.023	11.5137
AT1G48570	zinc finger (Ran-binding) family protein(AT1G48570)	64.871	12.0848	117.657	3.02937	0.381381	7.94316	1.97094e-15	9.72549e-14	14.3613	15.8534	6.03981	125.926	136.388	90.6572
AT1G72670	IQ-domain 8(iqd8)	16.3035	1.94315	30.6639	3.02765	0.668233	4.53082	5.87544e-06	5.10269e-05	3.075	2.75446	0	46.4425	34.943	10.6063
AT5G45700	Haloacid dehalogenase-like hydrolase (HAD) superfamily protein(AT5G45700)	13.8965	1.64482	26.1482	3.02545	0.670502	4.51222	6.41514e-06	5.51835e-05	0	3.43197	1.50249	35.2552	28.9677	14.2218
AT2G41990	late embryogenesis abundant protein(AT2G41990)	37.3122	6.31902	68.3054	3.01127	0.543598	5.53952	3.033e-08	4.44226e-07	15.3802	2.0674	1.5095	63.5688	64.0862	77.2612
AT2G14890	arabinogalactan protein 9(AGP9)	358.605	73.8587	643.35	3.00685	0.27215	11.0485	2.2287e-28	5.64623e-26	69.2704	106.67	45.6357	656.345	674.498	599.209
AT3G19050	phragmoplast orienting kinesin 2(POK2)	56.7383	9.84945	103.627	3.00043	0.507217	5.91549	3.30893e-09	5.9004e-08	10.3336	13.1439	6.0708	128.076	147.847	34.9588
AT3G56330	N2,N2-dimethylguanosine tRNA methyltransferase(AT3G56330)	26.8748	4.98391	48.7658	3.00041	0.485742	6.17696	6.53476e-10	1.32184e-08	4.09676	4.82145	6.0335	55.7061	46.5584	44.0329
AT5G39320	UDP-glucose 6-dehydrogenase family protein(UDG4)	61.5184	11.5976	111.439	2.99782	0.381686	7.85416	4.02446e-15	1.89579e-13	14.3896	15.8676	4.53574	114.283	122.627	97.4073
AT3G03130	lisH domain-like protein(AT3G03130)	12.2057	1.37351	23.0379	2.99676	0.686656	4.36429	1.27537e-05	0.000102375	2.05308	2.06746	0	30.5355	27.9945	10.5838
AT1G49870	myosin-2 heavy chain-like protein(AT1G49870)	19.202	2.68624	35.7177	2.99517	0.632213	4.7376	2.16268e-06	2.07902e-05	3.09077	3.45366	1.51429	38.3658	56.1284	12.659
AT1G15570	CYCLIN A2;3(CYCA2;3)	25.556	3.8876	47.2245	2.99354	0.58919	5.08076	3.75921e-07	4.32174e-06	8.21619	3.44661	0	55.3886	63.016	23.2688
AT1G76310	CYCLIN B2;4(CYCB2;4)	18.5773	2.57739	34.5772	2.99287	0.627357	4.7706	1.83678e-06	1.79142e-05	2.0626	4.15271	1.51687	47.6526	42.1851	13.8938
AT2G28000	chaperonin-60alpha(CPN60A)	1211.85	263.613	2160.08	2.9877	0.220359	13.5583	7.07135e-42	5.87601e-39	246.697	231.519	312.623	2731.51	1821.43	1927.31
AT3G23740	hypothetical protein(AT3G23740)	12.8608	1.60585	24.1157	2.98667	0.64767	4.6114	3.99957e-06	3.62522e-05	2.0569	2.76063	0	24.8841	29.2142	18.2487
AT2G45470	FASCICLIN-like arabinogalactan protein 8(FLA8)	731.337	160.603	1302.07	2.97822	0.182097	16.3551	4.00093e-60	2.07788e-56	179.746	160.006	142.056	1428.14	1213.81	1264.27
AT1G69770	chromomethylase 3(CMT3)	58.9407	11.6033	106.278	2.9782	0.393599	7.56658	3.83171e-14	1.54263e-12	10.2566	13.7503	10.8029	131.877	114.196	72.7608
AT1G80270	PENTATRICOPEPTIDE REPEAT 596(PPR596)	38.318	7.37265	69.2633	2.97707	0.464872	6.40407	1.51291e-10	3.48826e-09	3.10825	8.34317	10.6665	73.9504	84.9033	48.9361
AT1G09750	Eukaryotic aspartyl protease family protein(AT1G09750)	1067.15	218.05	1916.26	2.96998	0.367927	8.07219	6.90502e-16	3.63151e-14	262.566	319.113	72.4702	1864.33	2187.71	1696.74
AT5G42880	WEAK CHLOROPLAST MOVEMENT UNDER BLUE LIGHT-like protein (DUF827)(AT5G42880)	12.8966	1.76784	24.0254	2.96494	0.643555	4.60712	4.0828e-06	3.68926e-05	1.02915	2.76119	1.51319	27.11	28.0633	16.9028
AT5G60930	P-loop containing nucleoside triphosphate hydrolases superfamily protein(AT5G60930)	51.9106	8.99886	94.8222	2.96334	0.514683	5.7576	8.532e-09	1.38472e-07	7.17283	15.0972	4.72656	107.33	139.683	37.4533
AT4G01460	basic helix-loop-helix (bHLH) DNA-binding superfamily protein(AT4G01460)	71.842	15.3348	128.349	2.96188	0.326916	9.06006	1.30375e-19	1.2137e-17	16.1052	13.7103	16.1889	119.485	129.445	136.117
AT5G18660	NAD(P)-binding Rossmann-fold superfamily protein(PCB2)	274.238	60.1749	488.3	2.96117	0.279326	10.6011	2.94341e-26	6.11464e-24	71.229	41.0792	68.2167	586.772	374.244	503.884
AT1G20390	hypothetical protein(AT1G20390)	31.0935	5.83583	56.3512	2.96005	0.47796	6.19309	5.89966e-10	1.20039e-08	10.3263	4.14813	3.03311	60.7246	51.6143	56.7146
AT1G07370	proliferating cellular nuclear antigen 1(PCNA1)	31.0667	5.18494	56.9485	2.95892	0.519098	5.70011	1.1973e-08	1.89868e-07	5.10662	8.94262	1.50558	63.9016	71.9735	34.9705
AT1G48480	receptor-like kinase 1(RKL1)	169.887	35.7166	304.058	2.95733	0.283351	10.437	1.68054e-25	3.17378e-23	30.886	49.0196	27.2442	311.609	341.559	259.006
AT5G50740	Heavy metal transport/detoxification superfamily protein(AT5G50740)	170.731	34.8116	306.65	2.95176	0.407545	7.24278	4.39579e-13	1.53734e-11	62.6378	13.9793	27.8178	394.441	278.032	247.475
AT1G44900	minichromosome maintenance (MCM2/3/5) family protein(MCM2)	52.341	10.5431	94.1389	2.94998	0.415315	7.10298	1.22092e-12	3.94454e-11	11.3396	9.67856	10.611	92.4139	127.518	62.485
AT5G65410	homeobox protein 25(HB25)	50.103	9.23108	90.9749	2.94956	0.507795	5.80856	6.30142e-09	1.06341e-07	8.26764	9.27392	10.1517	89.0063	150.345	33.5732
AT1G21810	filament-like protein (DUF869)(AT1G21810)	10.9033	1.2713	20.5353	2.94942	0.707004	4.17172	3.02312e-05	0.000220901	3.117	0.696911	0	28.5106	22.4295	10.6656
AT5G03390	hypothetical protein (DUF295)(AT5G03390)	19.6075	3.34343	35.8716	2.9472	0.580106	5.08045	3.76537e-07	4.32404e-06	2.05237	3.44696	4.53096	30.6158	53.6411	23.3577
AT1G70210	CYCLIN D1;1(CYCD1;1)	71.6608	15.3001	128.021	2.93579	0.378123	7.76412	8.22112e-15	3.66493e-13	14.4317	11.7595	19.7092	154.128	144.653	85.2835
AT5G23940	HXXXD-type acyl-transferase family protein(PEL3)	122.37	13.3566	231.383	2.93143	0.753484	3.8905	0.000100038	0.000638464	13.3584	13.1065	13.6049	230.907	441.353	21.891
AT3G62820	Plant invertase/pectin methylesterase inhibitor superfamily protein(AT3G62820)	68.581	13.384	123.778	2.92554	0.458132	6.3858	1.70501e-10	3.8795e-09	3.06657	22.0211	15.0642	120.821	89.4587	161.055
AT2G33793	DNA ligase-like protein(AT2G33793)	11.023	0.879816	21.1662	2.9166	0.762629	3.8244	0.000131092	0.000804044	0	2.63945	0	23.0258	35.749	4.72366
AT1G14430	glyoxal oxidase-related protein(AT1G14430)	17.428	2.63111	32.2248	2.91564	0.61849	4.71412	2.42752e-06	2.30166e-05	5.13584	2.75749	0	19.2136	47.8519	29.609
AT5G08000	glucan endo-1,3-beta-glucosidase-like protein 3(E13L3)	28.8475	4.37155	53.3234	2.91357	0.627174	4.64556	3.39158e-06	3.13559e-05	5.37304	6.17322	1.56839	52.8294	95.26	11.8808
AT1G57820	Zinc finger (C3HC4-type RING finger) family protein(VIM1)	70.5306	13.9447	127.116	2.90726	0.429904	6.76256	1.3557e-11	3.67188e-10	18.5242	17.2573	6.05268	129.906	178.9	72.5437
AT4G24140	alpha/beta-Hydrolases superfamily protein(AT4G24140)	13.4725	1.72047	25.2246	2.90381	0.655144	4.43232	9.32233e-06	7.75269e-05	1.02652	4.13489	0	31.6669	25.6613	18.3456
AT3G50890	homeobox protein 28(HB28)	15.6218	2.33178	28.9117	2.90369	0.628817	4.61771	3.88004e-06	3.53062e-05	2.04603	3.44208	1.50723	35.2965	37.2062	14.2325
AT1G63100	GRAS family transcription factor(AT1G63100)	33.3052	5.85724	60.7531	2.90301	0.56653	5.1242	2.988e-07	3.51487e-06	10.4239	4.08359	3.06421	77.9182	82.6437	21.6976
AT4G22490	Bifunctional inhibitor/lipid-transfer protein/seed storage 2S albumin superfamily protein(AT4G22490)	17.698	1.58571	33.8102	2.90109	0.763027	3.80208	0.000143489	0.000870704	0	4.75714	0	26.2852	70.8432	4.30234
AT5G63140	purple acid phosphatase 29(PAP29)	23.7817	4.64091	42.9225	2.9	0.528805	5.48406	4.15672e-08	5.90237e-07	5.12745	2.75672	6.03856	45.3978	53.6066	29.7631
AT4G39330	cinnamyl alcohol dehydrogenase 9(CAD9)	439.581	101.538	777.625	2.89924	0.235654	12.3029	8.73318e-35	3.62846e-32	89.0992	81.2736	134.24	818.605	847.314	666.955
AT5G01370	ALC-interacting protein 1(ACI1)	24.5876	4.00231	45.1728	2.89638	0.560603	5.16654	2.38461e-07	2.85521e-06	5.12252	6.88441	0	55.5328	52.3902	27.5954
AT2G06950	hypothetical protein(AT2G06950)	146.883	31.7162	262.05	2.89598	0.373176	7.76035	8.46944e-15	3.76566e-13	43.3793	21.434	30.3352	252.95	381.317	151.885
AT4G02330	Plant invertase/pectin methylesterase inhibitor superfamily(ATPMEPCRB)	68.5673	14.624	122.511	2.89429	0.455387	6.35567	2.07524e-10	4.61082e-09	4.11075	11.0376	28.7238	138.07	91.0829	138.379
AT1G58270	TRAF-like family protein(ZW9)	90.5008	18.538	162.464	2.88965	0.430197	6.71705	1.85444e-11	4.92007e-10	4.10878	30.3469	21.1582	166.468	143.566	177.357
AT1G25450	3-ketoacyl-CoA synthase 5(KCS5)	89.1142	19.163	159.065	2.88259	0.425923	6.76787	1.30693e-11	3.54905e-10	25.7036	7.58993	24.1956	208.113	171.729	97.3548
AT1G10060	branched-chain amino acid transaminase 1(BCAT-1)	66.2414	14.7581	117.725	2.87902	0.334574	8.60501	7.63074e-18	5.84949e-16	13.8269	14.6972	15.75	110.365	131.107	111.701
AT3G56090	ferritin 3(FER3)	78.7539	17.6758	139.832	2.86861	0.327884	8.74888	2.15476e-18	1.74855e-16	18.4164	16.5229	18.0881	158.24	148.841	112.414
AT2G16850	plasma membrane intrinsic protein 2;8(PIP2;8)	34.3924	6.7687	62.0161	2.86096	0.476836	5.99988	1.97458e-09	3.63974e-08	8.19961	7.57915	4.52735	70.4157	78.0402	37.5925
AT5G27890	hypothetical protein(AT5G27890)	23.3467	4.09124	42.6021	2.85891	0.595584	4.80018	1.58521e-06	1.57641e-05	4.01925	3.91936	4.33511	57.8145	55.3008	14.691
AT3G55500	expansin A16(EXPA16)	42.8167	8.71802	76.9154	2.84577	0.522614	5.44526	5.17301e-08	7.17384e-07	0	9.61476	16.5393	81.8064	67.2695	81.6703
AT3G01140	myb domain protein 106(MYB106)	12.3206	1.12271	23.5184	2.84076	0.759777	3.73894	0.000184795	0.00108628	0	3.36812	0	33.5574	32.618	4.3799
AT4G31840	early nodulin-like protein 15(ENODL15)	61.5868	12.1376	111.036	2.83942	0.483879	5.86805	4.40961e-09	7.65931e-08	11.1857	19.2222	6.00494	103.295	178.035	51.7779
AT5G60150	hypothetical protein(AT5G60150)	12.2615	1.41669	23.1063	2.8353	0.7465	3.79812	0.000145796	0.000881481	4.25007	0	0	22.2734	39.4152	7.63041
AT3G44750	histone deacetylase 3(HDA3)	83.6424	17.7005	149.584	2.83411	0.423089	6.69861	2.10407e-11	5.51361e-10	25.5087	18.5649	9.02776	203.374	168.172	77.2064
AT4G36850	PQ-loop repeat family protein / transmembrane family protein(AT4G36850)	112.181	26.4979	197.864	2.83168	0.358775	7.89263	2.95879e-15	1.43948e-13	15.0967	18.7969	45.6002	225.191	194.786	173.615
AT4G35730	Regulator of Vps4 activity in the MVB pathway protein(AT4G35730)	24.2946	4.55224	44.037	2.8289	0.559306	5.05788	4.23949e-07	4.78908e-06	7.18718	3.44781	3.02171	61.1877	49.0018	21.9215
AT2G40100	light harvesting complex photosystem II(LHCB4.3)	151.511	35.5753	267.447	2.82799	0.357168	7.9178	2.4175e-15	1.18446e-13	30.7076	17.2148	58.8036	277.612	226.845	297.883
AT3G58650	GPI-anchored adhesin-like protein(TRM7)	19.0331	3.30629	34.76	2.82631	0.613787	4.60471	4.13037e-06	3.73063e-05	4.12032	2.76597	3.03258	39.452	51.4919	13.336
AT5G13060	ARMADILLO BTB protein 1(ABAP1)	12.1199	1.72427	22.5156	2.82603	0.666485	4.24021	2.23315e-05	0.00016772	3.11813	2.05469	0	26.897	27.8439	12.8058
AT1G53920	GDSL-motif lipase 5(GLIP5)	22.2078	3.92362	40.4919	2.82602	0.538478	5.24816	1.53629e-07	1.91566e-06	5.41106	6.3598	0	36.7097	39.0554	45.7106
AT4G38660	Pathogenesis-related thaumatin superfamily protein(AT4G38660)	84.6751	17.1137	152.236	2.82473	0.462518	6.10729	1.01339e-09	1.97302e-08	16.4406	30.3645	4.5361	136.081	226.042	94.5863
AT5G51600	Microtubule associated protein (MAP65/ASE1) family protein(PLE)	30.1426	5.5378	54.7475	2.82082	0.570285	4.94633	7.56241e-07	8.08968e-06	2.08614	8.39356	6.1337	72.65	70.9497	20.6427
AT1G23790	dicer-like protein (DUF936)(AT1G23790)	12.1286	1.37997	22.8773	2.81746	0.734266	3.83711	0.00012449	0.000769459	2.06259	2.07732	0	21.5998	42.1869	4.84513
AT2G44580	zinc ion binding protein(AT2G44580)	15.2579	2.67465	27.8411	2.80843	0.584968	4.801	1.57879e-06	1.57228e-05	3.07209	3.44365	1.50822	29.5645	29.0946	24.8641
AT3G17680	Kinase interacting (KIP1-like) family protein(AT3G17680)	16.8339	2.58921	31.0785	2.80494	0.655199	4.28106	1.86008e-05	0.000142378	2.12121	4.2778	1.36861	38.2059	45.4892	9.54058
AT4G12730	FASCICLIN-like arabinogalactan 2(FLA2)	496.402	116.492	876.312	2.80397	0.303645	9.23437	2.59814e-20	2.57018e-18	175.736	111.757	61.9833	820.483	781.22	1027.23
AT3G23830	glycine-rich RNA-binding protein 4(GRP4)	36.3547	7.57487	65.1345	2.79967	0.493259	5.67585	1.37999e-08	2.15872e-07	11.2358	5.50575	5.98309	69.3889	90.8369	35.1776
AT3G20150	Kinesin motor family protein(AT3G20150)	33.8261	6.34583	61.3063	2.79883	0.550753	5.08183	3.73818e-07	4.29994e-06	4.12595	10.3652	4.54637	81.0848	79.6842	23.15
AT5G65390	arabinogalactan protein 7(AGP7)	25.4474	4.76717	46.1277	2.79851	0.526487	5.31545	1.06392e-07	1.38223e-06	8.1312	6.1703	0	36.5718	53.1497	48.6615
AT4G21270	kinesin 1(ATK1)	28.814	5.26799	52.3599	2.79682	0.569838	4.90809	9.19654e-07	9.59383e-06	5.16001	7.61023	3.03372	67.5668	71.2651	18.2479
AT1G79840	HD-ZIP IV family of homeobox-leucine zipper protein with lipid-binding START domain-containing protein(GL2)	31.8619	6.69345	57.0304	2.79663	0.545555	5.12621	2.95634e-07	3.48355e-06	4.90911	3.29187	11.8794	68.8155	76.5139	25.7617
AT4G15830	ARM repeat superfamily protein(AT4G15830)	29.7883	5.83944	53.7371	2.78083	0.561934	4.94869	7.47164e-07	8.00907e-06	3.08375	6.8584	7.57617	60.2712	81.0276	19.9127
AT1G09890	Rhamnogalacturonate lyase family protein(AT1G09890)	11.3133	1.66329	20.9633	2.77503	0.674066	4.11685	3.84092e-05	0.000273914	0	3.46939	1.52047	21.3312	16.2426	25.3162
AT1G80370	Cyclin A2;4(CYCA2;4)	13.3993	1.71996	25.0786	2.77197	0.703481	3.94036	8.13584e-05	0.000532999	1.02603	4.13384	0	28.2885	38.4741	8.47302
AT4G35350	xylem cysteine peptidase 1(XCP1)	73.8098	16.5383	131.081	2.77131	0.383496	7.22642	4.95882e-13	1.71405e-11	9.20546	26.846	13.5634	111.61	127.874	153.761
AT3G17840	receptor-like kinase 902(RLK902)	72.6249	15.0511	130.199	2.76901	0.486284	5.69423	1.23927e-08	1.95331e-07	18.5243	22.0894	4.53952	137.813	196.44	56.3442
AT5G51560	Leucine-rich repeat protein kinase family protein(AT5G51560)	62.0507	13.9097	110.192	2.76554	0.39464	7.00776	2.42167e-12	7.3765e-11	10.2929	19.3296	12.1066	136.655	119.284	74.6361
AT5G61000	Replication factor-A protein 1-like protein(RPA70D)	26.3203	5.18952	47.4512	2.75973	0.524135	5.26531	1.39951e-07	1.76738e-06	2.05757	8.97246	4.53853	46.3345	60.7836	35.2354
AT4G08950	Phosphate-responsive 1 family protein(EXO)	56.1933	11.2444	101.142	2.75905	0.51509	5.35643	8.48811e-08	1.12385e-06	7.16852	22.0398	4.52479	90.9624	160.609	51.8554
AT4G17030	expansin-like B1(EXLB1)	24.5424	5.31404	43.7708	2.75728	0.508044	5.42725	5.72304e-08	7.83721e-07	5.10569	4.81485	6.02159	36.5241	34.8198	59.9686
AT4G14200	Pentatricopeptide repeat (PPR) superfamily protein(AT4G14200)	29.6503	5.66513	53.6355	2.75363	0.562934	4.89157	1.00033e-06	1.03439e-05	9.26741	6.21424	1.51374	48.5366	87.7435	24.6264
AT2G33570	glycosyltransferase family protein (DUF23)(GALS1)	71.8964	16.5599	127.233	2.74521	0.345323	7.9497	1.86963e-15	9.26964e-14	18.5173	22.0856	9.07678	141.272	122.731	117.696
AT3G51290	pyridoxal-phosphate-dependent serine hydroxymethyltransferase, putative (DUF632)(AT3G51290)	20.5871	3.67001	37.5042	2.74105	0.594093	4.61384	3.95296e-06	3.5891e-05	6.17825	4.83178	0	50.7268	42.1155	19.6704
AT5G66310	ATP binding microtubule motor family protein(AT5G66310)	56.6469	12.8139	100.48	2.73929	0.382416	7.16312	7.88599e-13	2.62959e-11	16.3867	15.9654	6.08956	99.6646	117.54	84.2353
AT5G51720	2 iron, 2 sulfur cluster binding protein(NEET)	126.271	31.7806	220.762	2.7377	0.25946	10.5515	4.99821e-26	1.00808e-23	31.771	30.231	33.34	228.273	205.617	228.395
AT3G21300	RNA methyltransferase family protein(AT3G21300)	50.9926	11.63	90.3552	2.73264	0.430582	6.3464	2.2041e-10	4.88666e-09	15.4642	10.3332	9.09263	129.885	84.2011	56.9799
AT5G60670	Ribosomal protein L11 family protein(AT5G60670)	158.958	39.4857	278.431	2.73149	0.290237	9.41124	4.90313e-21	5.19682e-19	42.8746	36.4501	39.1324	349.405	286.6	199.288
AT5G66750	chromatin remodeling 1(CHR1)	28.285	5.27882	51.2911	2.72976	0.559219	4.88138	1.05347e-06	1.08717e-05	6.17529	9.66117	0	65.4143	59.6364	28.8227
AT3G58850	phy rapidly regulated 2(PAR2)	15.7394	3.00708	28.4717	2.72649	0.575236	4.73978	2.13949e-06	2.05958e-05	4.07972	3.4373	1.50421	32.009	25.5058	27.9002
AT1G60950	2Fe-2S ferredoxin-like superfamily protein(FED A)	5928.1	1511.95	10344.2	2.72428	0.227269	11.9871	4.15426e-33	1.48794e-30	1258.82	1413.1	1863.95	11230.3	7662.93	12139.5
AT5G05270	Chalcone-flavanone isomerase family protein(CHIL)	30.4191	6.59576	54.2424	2.7223	0.487957	5.57897	2.41947e-08	3.60044e-07	6.15421	7.5897	6.04338	63.3559	67.3228	32.0484
AT3G06840	hypothetical protein(AT3G06840)	12.2484	2.17683	22.32	2.71883	0.676778	4.01732	5.88645e-05	0.000400672	0	1.93773	4.59277	29.9875	24.7508	12.2217
AT3G25980	DNA-binding HORMA family protein(MAD2)	24.7238	4.67514	44.7725	2.71636	0.573003	4.74056	2.13129e-06	2.05359e-05	2.04617	8.96204	3.0172	53.8281	57.7564	22.7331
AT2G17780	PLAC8 family protein(MCA2)	37.0318	8.44945	65.6141	2.71616	0.488276	5.56276	2.65546e-08	3.91794e-07	14.6602	2.858	7.83011	64.3191	79.5697	52.9535
AT2G19090	DUF630 family protein (DUF630 and DUF632)(AT2G19090)	20.0004	4.08787	35.913	2.71135	0.581001	4.6667	3.06082e-06	2.85393e-05	2.06109	4.14435	6.05818	36.0815	52.6865	18.9709
AT5G62410	structural maintenance of chromosomes 2(SMC2)	53.8074	12.4367	95.178	2.71098	0.439671	6.16593	7.00683e-10	1.4091e-08	13.4201	11.7566	12.1334	107.072	130.721	47.7411
AT5G07800	Flavin-binding monooxygenase family protein(AT5G07800)	17.2712	3.31567	31.2268	2.70912	0.583617	4.64195	3.45138e-06	3.18662e-05	2.08816	4.78567	3.07318	24.7242	45.1081	23.848
AT3G01710	TPX2 (targeting protein for Xklp2) protein family(AT3G01710)	12.679	2.01841	23.3395	2.70197	0.670244	4.03133	5.54628e-05	0.000380761	1.03471	3.49757	1.52295	25.9591	33.6772	10.3823
AT4G26660	kinesin-like protein(AT4G26660)	17.8192	3.38348	32.255	2.70044	0.594824	4.5399	5.6281e-06	4.90429e-05	2.10717	4.94552	3.09774	44.1221	35.4543	17.1885
AT3G06030	NPK1-related protein kinase 3(NP3)	23.7432	4.68061	42.8058	2.69996	0.562564	4.79939	1.59151e-06	1.58192e-05	4.11474	6.90158	3.02549	41.8195	65.4532	21.1448
AT2G25880	ataurora2(AUR2)	10.0418	1.36726	18.7163	2.69995	0.711342	3.79557	0.000147304	0.000888789	2.0408	2.061	0	20.4866	27.8345	7.82784
AT1G34355	forkhead-associated (FHA) domain-containing protein(PS1)	10.9948	1.58276	20.4068	2.6987	0.716903	3.76439	0.000166956	0.000990672	1.06024	2.13049	1.55755	13.5471	39.7475	7.92587
AT2G17630	Pyridoxal phosphate (PLP)-dependent transferases superfamily protein(AT2G17630)	21.7859	4.5526	39.0191	2.69272	0.525345	5.12561	2.96568e-07	3.49258e-06	5.12619	5.51281	3.01879	38.6007	50.0989	28.3578
AT5G22580	Stress responsive A/B Barrel Domain-containing protein(AT5G22580)	264.069	66.2069	461.931	2.69236	0.326882	8.23648	1.77354e-16	1.04968e-14	89.5868	54.9492	54.0848	263.578	571.732	550.483
AT5G46290	3-ketoacyl-acyl carrier protein synthase I(KASI)	405.975	106.847	705.103	2.68654	0.223445	12.0233	2.68071e-33	9.94449e-31	97.6443	95.8955	127.001	831.658	586.277	697.375
AT4G33270	Transducin family protein / WD-40 repeat family protein(CDC20.1)	51.0764	10.7388	91.414	2.68567	0.529003	5.07685	3.83747e-07	4.39261e-06	8.21936	17.9273	6.06969	108.508	135.419	30.3152
AT3G28007	Nodulin MtN3 family protein(SWEET4)	13.3422	2.69198	23.9924	2.68359	0.644308	4.16508	3.11246e-05	0.000226633	0	2.06058	6.01535	20.4469	26.6821	24.8484
AT5G46730	glycine-rich protein(AT5G46730)	78.0385	19.0471	137.03	2.67681	0.444906	6.01656	1.7816e-09	3.32235e-08	18.8648	10.4651	27.8116	171.18	61.8048	178.104
AT5G22430	Pollen Ole e 1 allergen and extensin family protein(AT5G22430)	30.2853	0.567135	60.0035	2.67507	0.843544	3.17123	0.00151795	0.00669368	1.01597	0.685436	0	43.4485	135.13	1.43209
AT2G32590	condensin complex subunit(EMB2795)	15.3371	2.51337	28.1608	2.67309	0.68393	3.90842	9.29e-05	0.000600095	6.16153	1.37857	0	38.437	36.1724	9.873
AT1G58070	WEB family protein(AT1G58070)	17.9694	4.04105	31.8977	2.66905	0.598498	4.45959	8.21184e-06	6.91219e-05	1.02192	2.06424	9.03699	33.0662	25.5532	37.0737
AT1G72730	DEA(D/H)-box RNA helicase family protein(AT1G72730)	25.9187	5.31421	46.5233	2.6669	0.530205	5.02994	4.90633e-07	5.47515e-06	6.1585	8.27357	1.51054	48.7439	61.8172	29.0088
AT2G24170	Endomembrane protein 70 protein family(AT2G24170)	24.6594	5.94232	43.3764	2.66657	0.506806	5.26153	1.42858e-07	1.79863e-06	3.18057	4.11715	10.5292	39.3028	48.8176	42.0088
AT4G28310	microtubule-associated protein(AT4G28310)	14.0497	2.81789	25.2814	2.66256	0.593652	4.48506	7.28933e-06	6.20354e-05	2.02832	3.42825	2.99711	25.3402	28.8284	21.6757
AT5G16250	transmembrane protein(AT5G16250)	86.632	20.3878	152.876	2.66218	0.430606	6.18242	6.31281e-10	1.28069e-08	15.2551	30.8946	15.0136	174.426	211.586	72.6173
AT5G60660	plasma membrane intrinsic protein 2;4(PIP2;4)	16.6087	3.45798	29.7595	2.66075	0.573715	4.63775	3.52229e-06	3.24488e-05	1.02471	4.82257	4.52665	32.9467	27.9485	28.3833
AT3G56370	Leucine-rich repeat protein kinase family protein(AT3G56370)	116.665	28.8427	204.488	2.65648	0.366935	7.23966	4.49796e-13	1.56779e-11	33.0008	36.9536	16.5738	214.216	271.226	128.023
AT2G40010	Ribosomal protein L10 family protein(AT2G40010)	18.0687	3.83574	32.3016	2.65293	0.586119	4.52626	6.0038e-06	5.20329e-05	7.09304	1.38427	3.02992	42.4572	28.9399	25.5076
AT1G45010	TRAM, LAG1 and CLN8 (TLC) lipid-sensing domain containing protein(AT1G45010)	37.7982	9.1414	66.4549	2.65255	0.406975	6.51773	7.13807e-11	1.73434e-09	8.7744	10.786	7.86383	61.3708	68.1477	69.8463
AT5G54670	kinesin 3(ATK3)	35.0578	7.87311	62.2425	2.6517	0.469231	5.65116	1.59369e-08	2.47255e-07	5.35834	12.3904	5.87058	71.2194	73.4732	42.0349
AT3G20015	Eukaryotic aspartyl protease family protein(AT3G20015)	28.488	6.8711	50.1049	2.6502	0.469503	5.64469	1.6548e-08	2.55589e-07	8.22359	4.82953	7.56016	48.6473	60.7367	40.9308
AT3G08770	lipid transfer protein 6(LTP6)	134.489	4.98973	263.988	2.64641	0.841605	3.14448	0.00166384	0.00721149	4.0744	10.8948	0	177.053	594.693	20.2174
AT3G17360	phragmoplast orienting kinesin 1(POK1)	32.9879	7.25263	58.7231	2.64548	0.522189	5.06614	4.05967e-07	4.60599e-06	3.10054	11.0691	7.58825	62.9891	83.0687	30.1114
AT1G04020	breast cancer associated RING 1(BARD1)	25.139	5.53054	44.7474	2.64075	0.519292	5.0853	3.67055e-07	4.23387e-06	5.14666	6.90477	4.54018	48.5566	59.6331	26.0524
AT5G03760	Nucleotide-diphospho-sugar transferases superfamily protein(ATCSLA09)	225.232	60.8607	389.604	2.64	0.233505	11.3059	1.22632e-29	3.30851e-27	46.3105	62.1262	74.1453	397.626	368.323	402.864
AT1G04730	P-loop containing nucleoside triphosphate hydrolases superfamily protein(CTF18)	16.6045	3.22358	29.9854	2.63605	0.596408	4.41988	9.87564e-06	8.16381e-05	6.20503	3.46572	0	25.8487	39.4548	24.6527
AT1G04520	plasmodesmata-located protein 2(PDLP2)	32.6926	7.31271	58.0726	2.62583	0.475068	5.52727	3.2526e-08	4.72514e-07	7.21796	11.7039	3.01622	54.4115	74.5096	45.2966
AT4G02060	Minichromosome maintenance (MCM2/3/5) family protein(PRL)	59.6334	14.7533	104.513	2.62419	0.419862	6.25012	4.10126e-10	8.58867e-09	10.464	17.2027	16.5931	123.81	132.893	56.8375
AT4G34400	AP2/B3-like transcriptional factor family protein(AT4G34400)	12.3976	1.40199	23.3932	2.62028	0.76944	3.40543	0.000660595	0.00326432	0	4.20598	0	40.4384	26.1333	3.60773
AT3G21550	transmembrane protein, putative (DUF679 domain membrane protein 2)(DMP2)	45.1176	10.3028	79.9324	2.61526	0.517963	5.04914	4.43812e-07	4.99445e-06	1.01879	17.8648	12.0249	92.734	56.7485	90.3146
AT3G22760	Tesmin/TSO1-like CXC domain-containing protein(SOL1)	22.7471	4.79973	40.6944	2.61486	0.555466	4.7075	2.50773e-06	2.3723e-05	4.44333	6.74072	3.21516	52.241	49.478	20.364
AT3G43960	Cysteine proteinases superfamily protein(AT3G43960)	18.0891	3.80602	32.3722	2.61152	0.589949	4.42669	9.56921e-06	7.9326e-05	2.05289	4.83081	4.53436	30.5126	48.8332	17.7708
AT5G49160	methyltransferase 1(MET1)	107.76	27.75	187.769	2.60614	0.331623	7.85872	3.88087e-15	1.8323e-13	21.4348	39.4773	22.3379	183.487	232.795	147.025
AT5G48360	Actin-binding FH2 (formin homology 2) family protein(AT5G48360)	88.9707	22.2635	155.678	2.60529	0.392432	6.63884	3.16158e-11	8.02919e-10	22.6535	28.9997	15.1373	165.929	215.263	85.8416
AT5G03170	FASCICLIN-like arabinogalactan-protein 11(FLA11)	36.8368	8.44472	65.2289	2.60459	0.491413	5.30021	1.1567e-07	1.48972e-06	2.03441	15.792	7.50775	68.8346	63.603	63.2492
AT1G69200	fructokinase-like protein(FLN2)	134.127	35.6698	232.584	2.60336	0.347852	7.48409	7.20459e-14	2.79232e-12	36.9762	26.2078	43.8255	323.91	231.089	142.752
AT1G43790	tracheary element differentiation-related 6(TED6)	42.6144	11.0659	74.1628	2.60251	0.416327	6.25113	4.07492e-10	8.55075e-09	5.06769	11.6527	16.4774	77.2351	65.6907	79.5627
AT5G40330	myb domain protein 23(MYB23)	13.1471	2.5973	23.697	2.59939	0.639718	4.06334	4.83745e-05	0.000337225	2.03747	2.74835	3.0061	37.7835	19.6872	13.6203
AT5G16690	origin recognition complex subunit 3(ORC3)	16.6887	3.40154	29.9759	2.59666	0.570689	4.55004	5.36361e-06	4.69944e-05	3.17944	5.46678	1.55841	33.4949	32.5129	23.9199
AT1G50240	kinase family with ARM repeat domain-containing protein(FU)	34.7078	7.47372	61.9419	2.59517	0.576301	4.50315	6.69545e-06	5.74045e-05	3.09498	11.7481	7.57812	63.0519	103.137	19.6367
AT1G80280	alpha/beta-Hydrolases superfamily protein(AT1G80280)	38.1969	8.56516	67.8286	2.59457	0.532558	4.87191	1.10525e-06	1.13291e-05	7.20972	12.4298	6.05592	55.2915	119.358	28.836
AT5G40610	NAD-dependent glycerol-3-phosphate dehydrogenase family protein(GPDHp)	60.992	15.2678	106.716	2.59423	0.379608	6.83397	8.25956e-12	2.34151e-10	19.5772	18.6429	7.58331	110.488	127.333	82.3284
AT5G08610	P-loop containing nucleoside triphosphate hydrolases superfamily protein(PDE340)	238.129	64.3314	411.927	2.59252	0.309055	8.38857	4.92106e-17	3.29775e-15	67.9759	53.8621	71.1561	599.196	361.579	275.007
AT3G18660	plant glycogenin-like starch initiation protein 1(PGSIP1)	13.4147	2.74152	24.0879	2.59225	0.60774	4.2654	1.99547e-05	0.000151513	1.03249	4.15569	3.03637	22.5099	24.4718	25.2819
AT3G05730	defensin-like protein(AT3G05730)	226.413	60.7635	392.063	2.59101	0.296029	8.75258	2.08534e-18	1.69885e-16	54.2853	73.7013	54.3037	546.786	282.858	346.545
AT1G63300	Myosin heavy chain-related protein(AT1G63300)	36.4527	8.94133	63.9641	2.58899	0.451866	5.72955	1.00699e-08	1.61538e-07	3.09294	13.1263	10.6048	63.1072	69.1055	59.6796
AT5G61440	atypical CYS HIS rich thioredoxin 5(ACHT5)	24.9693	5.53395	44.4047	2.58758	0.524554	4.93292	8.10103e-07	8.59943e-06	8.30418	6.77034	1.52734	39.6147	61.8695	31.73
AT4G31700	ribosomal protein S6(RPS6)	635.648	176.019	1095.28	2.5868	0.226732	11.409	3.76838e-30	1.13028e-27	185.98	173.392	168.685	1371.77	1094.09	819.972
AT2G21540	SEC14-like 3(SFH3)	40.0441	10.665	69.4232	2.58521	0.446958	5.78401	7.29389e-09	1.20879e-07	6.33331	6.31695	19.3449	78.5119	64.3791	65.3786
AT2G04032	zinc transporter 7 precursor(ZIP7)	15.1984	2.91076	27.4861	2.57992	0.613573	4.20475	2.61366e-05	0.000194053	1.02434	6.19942	1.50852	32.9626	26.7747	22.721
AT1G56050	GTP-binding protein-like protein(AT1G56050)	137.256	37.9851	236.527	2.57315	0.274435	9.37616	6.8417e-21	7.08293e-19	36.0303	37.1825	40.7425	286.797	189.985	232.798
AT3G25100	cell division cycle 45(CDC45)	13.4459	3.00184	23.8899	2.57162	0.621062	4.14068	3.46282e-05	0.00024952	3.08648	1.3804	4.53865	32.7715	19.8723	19.0258
AT5G62550	microtubule-associated futsch-like protein(AT5G62550)	35.3335	8.59411	62.0729	2.57124	0.464553	5.53488	3.11438e-08	4.5434e-07	7.19046	11.0353	7.55657	73.6072	75.869	36.7425
AT4G34290	SWIB/MDM2 domain superfamily protein(AT4G34290)	157.913	43.0762	272.75	2.56902	0.323203	7.94864	1.88573e-15	9.32717e-14	62.8546	27.4212	38.9528	339.956	257.059	221.235
AT1G44970	Peroxidase superfamily protein(AT1G44970)	10.6644	0.915133	20.4136	2.56853	0.808807	3.1757	0.00149477	0.00660548	0	2.7454	0	37.3276	23.2067	0.706391
AT5G25090	early nodulin-like protein 13(ENODL13)	16.6434	3.17085	30.116	2.56795	0.651881	3.9393	8.17198e-05	0.000534861	1.01463	5.49644	3.00148	34.4177	45.7267	10.2036
AT4G26790	GDSL-like Lipase/Acylhydrolase superfamily protein(AT4G26790)	15.7965	3.67347	27.9194	2.56691	0.578336	4.43844	9.06112e-06	7.54754e-05	1.93003	3.40965	5.68072	20.159	33.3545	30.2448
AT5G38610	Plant invertase/pectin methylesterase inhibitor superfamily protein(AT5G38610)	12.9943	2.31673	23.6718	2.56582	0.660339	3.88561	0.000102073	0.000648855	0	5.45908	1.49109	25.2701	18.3525	27.3928
AT5G37010	rho GTPase-activating protein(AT5G37010)	21.2646	4.42773	38.1014	2.55721	0.581228	4.39967	1.08413e-05	8.84593e-05	4.94456	6.63497	1.70367	49.9892	47.3727	16.9424
AT1G44110	Cyclin A1;1(CYCA1;1)	23.5814	4.97399	42.1888	2.5542	0.578669	4.41392	1.01515e-05	8.35823e-05	5.13507	8.27577	1.51112	49.8389	58.3503	18.3773
AT2G41540	6-phosphogluconate dehydrogenase family protein(GPDHC1)	68.0169	18.4596	117.574	2.55365	0.349427	7.30809	2.70966e-13	9.68854e-12	19.4925	16.8685	19.0177	119.067	145.974	87.6818
AT3G27690	photosystem II light harvesting complex protein 2.3(LHCB2.3)	4931.96	1393.68	8470.23	2.55055	0.238617	10.6889	1.14719e-26	2.43182e-24	1872.25	1111.38	1197.42	7925.26	7164.07	10321.4
AT1G31860	histidine biosynthesis bifunctional protein (HISIE)(AT-IE)	60.2028	16.6837	103.722	2.54973	0.365822	6.96987	3.17224e-12	9.50941e-11	20.2348	10.0417	19.7747	119.075	93.1611	98.9294
AT4G14970	fanconi anemia group D2 protein(AT4G14970)	13.0043	2.42714	23.5815	2.54933	0.635122	4.01392	5.97192e-05	0.000405957	3.11237	4.16905	0	23.4276	30.6432	16.6737
AT3G60840	microtubule-associated protein 65-4(MAP65-4)	19.0668	4.06275	34.0709	2.54578	0.559732	4.5482	5.41063e-06	4.73864e-05	3.08512	7.59069	1.51244	30.5293	42.0649	29.6184
AT2G05790	O-Glycosyl hydrolases family 17 protein(AT2G05790)	296.952	81.4574	512.447	2.54392	0.30876	8.23914	1.73454e-16	1.03248e-14	117.178	84.8591	42.335	529.512	595.648	412.18
AT3G52910	growth-regulating factor 4(GRF4)	21.9308	4.59823	39.2634	2.54006	0.631436	4.02267	5.75409e-05	0.000392719	7.9198	2.79561	3.07928	47.9545	59.7826	10.0532
AT3G15680	Ran BP2/NZF zinc finger-like superfamily protein(AT3G15680)	75.371	19.3088	131.433	2.53906	0.393676	6.4496	1.12145e-10	2.63244e-09	21.4799	28.9113	7.53534	138.939	159.264	96.0967
AT1G23940	#N/A	13.1263	2.83786	23.4148	2.53809	0.60484	4.19631	2.71301e-05	0.000200382	2.05004	3.44517	3.01837	23.8484	27.9565	18.4395
AT1G20850	xylem cysteine peptidase 2(XCP2)	166.863	45.0555	288.671	2.53372	0.371696	6.81665	9.3188e-12	2.62315e-10	16.3859	67.4982	51.2824	292.2	254.89	318.922
AT2G16440	Minichromosome maintenance (MCM2/3/5) family protein(MCM4)	46.362	12.1397	80.5844	2.5297	0.416554	6.07293	1.256e-09	2.41594e-08	13.3905	12.4303	10.5984	97.0327	94.7913	49.9291
AT4G03210	xyloglucan endotransglucosylase/hydrolase 9(XTH9)	333.402	67.7935	599.01	2.52952	0.663885	3.81018	0.000138867	0.000845989	66.6424	109.569	27.1696	698.192	921.61	177.228
AT1G24260	K-box region and MADS-box transcription factor family protein(SEP3)	13.1619	1.99963	24.3242	2.52743	0.744357	3.39546	0.000685142	0.00337079	1.04755	3.40794	1.54341	9.01906	58.3227	5.63084
AT2G27740	RAB6-interacting golgin (DUF662)(AT2G27740)	11.9218	2.48985	21.3537	2.52139	0.632779	3.98462	6.75874e-05	0.000452485	1.02079	3.43864	3.01012	23.9797	24.3661	15.7153
AT4G38400	expansin-like A2(EXLA2)	22.9546	5.34617	40.563	2.51765	0.524803	4.79732	1.60801e-06	1.59486e-05	4.08507	8.94239	3.01105	29.6708	40.6281	51.3902
AT1G29965	Ribosomal protein L18ae/LX family protein(AT1G29965)	26.7536	6.6603	46.8469	2.51615	0.472208	5.32848	9.9039e-08	1.29585e-06	10.1321	6.85351	2.99525	46.1301	49.541	44.8696
AT4G28190	Developmental regulator, ULTRAPETALA(ULT1)	29.9792	7.30146	52.657	2.51127	0.533512	4.70706	2.51321e-06	2.37639e-05	15.4285	3.45061	3.02526	62.1737	58.434	37.3633
AT5G26670	Pectinacetylesterase family protein(AT5G26670)	38.0387	8.73393	67.3435	2.50915	0.530151	4.7329	2.21338e-06	2.12382e-05	8.13047	18.0713	0	70.7382	77.3772	53.9152
AT2G40550	E2F target protein 1 (ETG1)(ETG1)	37.1283	9.99256	64.2641	2.50824	0.428977	5.84703	5.00431e-09	8.61305e-08	8.22311	9.65883	12.0957	65.6225	80.5886	46.5811
AT5G59850	Ribosomal protein S8 family protein(AT5G59850)	232.692	67.0832	398.301	2.50779	0.243584	10.2954	7.39218e-25	1.22852e-22	70.1634	68.0091	63.0772	444.075	443.95	306.879
AT5G22880	histone B2(HTB2)	263.139	74.3239	451.955	2.50671	0.319986	7.8338	4.73338e-15	2.19001e-13	84.294	65.1796	73.4981	561.04	551.935	242.89
AT4G29360	O-Glycosyl hydrolases family 17 protein(AT4G29360)	32.4997	8.56295	56.4365	2.50465	0.488802	5.12406	2.9903e-07	3.51492e-06	10.2772	4.82904	10.5826	66.7687	70.0658	32.475
AT1G22690	Gibberellin-regulated family protein(AT1G22690)	94.9976	27.0106	162.985	2.50148	0.368375	6.79059	1.11678e-11	3.07285e-10	17.1384	24.0833	39.8101	146.963	116.51	225.481
AT3G25900	Homocysteine S-methyltransferase family protein(HMT-1)	14.6332	3.29693	25.9695	2.50134	0.582868	4.29144	1.7752e-05	0.000136586	2.04978	4.8227	3.01829	21.5801	27.9552	28.3732
AT5G67270	end binding protein 1C(EB1C)	18.8423	4.20692	33.4778	2.49515	0.589901	4.22978	2.33921e-05	0.000175117	4.09534	5.50935	3.01606	45.4954	40.7252	14.2127
AT1G72250	Di-glucose binding protein with Kinesin motor domain-containing protein(AT1G72250)	32.4136	7.93242	56.8947	2.4937	0.516683	4.82636	1.3905e-06	1.40156e-05	7.27142	10.4214	6.10447	81.1664	64.8298	24.688
AT1G50010	tubulin alpha-2 chain(TUA2)	658.626	190.734	1126.52	2.49041	0.262228	9.49714	2.15739e-21	2.42257e-19	240.463	203.888	127.852	1192.27	1336.93	850.353
AT2G47750	putative indole-3-acetic acid-amido synthetase GH3.9(GH3.9)	48.4806	13.0516	83.9096	2.48905	0.393978	6.31774	2.65409e-10	5.77947e-09	9.39247	17.4908	12.2716	94.7409	92.7148	64.2733
AT2G05990	NAD(P)-binding Rossmann-fold superfamily protein(MOD1)	289.17	84.9386	493.401	2.48846	0.238649	10.4273	1.86158e-25	3.42235e-23	82.1816	81.9679	90.6663	557.472	550.438	372.293
AT1G10780	F-box/RNI-like superfamily protein(AT1G10780)	10.6902	1.92276	19.4577	2.48238	0.67656	3.66911	0.000243392	0.00137884	2.15247	3.6158	0	21.9238	24.8184	11.6309
AT3G54560	histone H2A 11(HTA11)	64.9512	17.2341	112.668	2.48237	0.442309	5.61231	1.99646e-08	3.02513e-07	22.4396	17.2159	12.0469	133.915	154.227	49.8632
AT3G29030	expansin A5(EXPA5)	179.261	51.7327	306.788	2.4773	0.302528	8.18866	2.6416e-16	1.52013e-14	77.6812	41.1517	36.3652	344.469	252.396	323.5
AT5G06000	eukaryotic translation initiation factor 3G2(EIF3G2)	10.0641	2.18302	17.9451	2.47699	0.700537	3.53585	0.00040647	0.00215189	2.03922	0	4.50984	22.8074	13.9073	17.1206
AT5G15510	TPX2 (targeting protein for Xklp2) protein family(AT5G15510)	17.1154	3.89015	30.3406	2.47576	0.61562	4.02157	5.78105e-05	0.000394014	2.80873	4.22864	4.63309	32.3939	47.1029	11.525
AT2G19170	subtilisin-like serine protease 3(SLP3)	46.742	12.1368	81.3472	2.47483	0.453036	5.46276	4.68789e-08	6.56684e-07	18.6496	13.1931	4.5678	90.6503	103.79	49.6008
AT3G52170	DNA binding protein(AT3G52170)	40.4934	10.6452	70.3416	2.47428	0.460703	5.37066	7.84486e-08	1.04334e-06	8.22788	13.1173	10.5906	77.965	95.6135	37.4464
AT1G13710	cytochrome P450, family 78, subfamily A, polypeptide 5(CYP78A5)	15.1362	2.29238	27.98	2.46872	0.75257	3.28039	0.00103663	0.00482954	2.05308	4.82407	0	31.6665	50.1568	2.11676
AT5G63180	Pectin lyase-like superfamily protein(AT5G63180)	162.889	47.4497	278.328	2.46689	0.259941	9.49022	2.30544e-21	2.57491e-19	44.5526	58.5535	39.2429	241.114	277.747	316.124
AT1G14180	RING/U-box superfamily protein(AT1G14180)	18.6831	4.60641	32.7597	2.46483	0.555044	4.44078	8.96313e-06	7.47047e-05	5.14446	4.1332	4.54158	40.7332	38.4671	19.0788
AT5G38430	Ribulose bisphosphate carboxylase (small chain) family protein(RBCS1B)	4450.27	1314.59	7585.95	2.4632	0.270365	9.11064	8.18954e-20	7.69817e-18	1463.96	992.545	1487.25	8356.99	4711.44	9689.43
AT2G34150	SCAR family protein(AT2G34150)	25.6957	6.77827	44.613	2.45541	0.520052	4.72147	2.3415e-06	2.22722e-05	11.4348	2.78782	6.11214	40.4727	57.4395	35.9269
AT5G03350	Legume lectin family protein(AT5G03350)	132.507	38.0822	226.931	2.45458	0.386878	6.34458	2.23036e-10	4.9396e-09	14.2645	39.854	60.1282	219.785	177.211	283.797
AT5G43990	SET-domain containing protein lysine methyltransferase family protein(SUVR2)	23.8784	5.89941	41.8574	2.45242	0.53176	4.61189	3.99028e-06	3.61983e-05	5.32552	7.67559	4.69713	37.983	62.9562	24.6331
AT1G59540	P-loop containing nucleoside triphosphate hydrolases superfamily protein(ZCF125)	21.3778	4.80097	37.9546	2.45024	0.59907	4.09007	4.3124e-05	0.00030327	3.08936	8.28592	3.02762	41.7601	57.3297	14.774
AT1G76740	hypothetical protein(AT1G76740)	10.4609	1.77093	19.1508	2.45005	0.732807	3.34337	0.000827662	0.00395898	1.03264	2.76335	1.5168	26.9937	26.9529	3.50583
AT1G56580	plant/protein (Protein of unknown function, DUF538)(SVB)	258.573	77.2789	439.867	2.4466	0.274184	8.92322	4.52908e-19	3.98674e-17	47.9976	85.9828	97.8564	475.901	478.231	365.468
AT4G30800	Nucleic acid-binding, OB-fold-like protein(AT4G30800)	16.0147	3.68571	28.3437	2.44619	0.59603	4.10413	4.05837e-05	0.000287372	6.11679	3.43657	1.50376	40.0355	27.8125	17.183
AT2G06850	xyloglucan endotransglucosylase/hydrolase 4(XTH4)	532.965	154.582	911.347	2.44543	0.340188	7.18846	6.55278e-13	2.22068e-11	251.175	137.129	75.4427	814.18	780.342	1139.52
AT3G05740	RECQ helicase l1(RECQI1)	10.1038	1.96422	18.2434	2.44485	0.664577	3.67881	0.000234323	0.00133695	3.10989	2.78277	0	17.9716	22.0467	14.7119
AT4G04460	Saposin-like aspartyl protease family protein(AT4G04460)	28.6404	5.87109	51.4097	2.44364	0.675063	3.61987	0.000294757	0.00162421	2.05348	11.0284	4.53139	15.8724	121.391	16.9661
AT4G01730	DHHC-type zinc finger family protein(AT4G01730)	23.4872	5.58584	41.3886	2.44182	0.580423	4.20697	2.5882e-05	0.000192438	8.21681	5.51805	3.02264	49.793	59.5227	14.85
AT4G31210	DNA topoisomerase, type IA, core(AT4G31210)	115.984	34.6258	197.342	2.43483	0.310944	7.83042	4.86238e-15	2.23971e-13	31.575	31.2047	41.0978	238.021	216.798	137.207
AT3G22072	ncRNA(AT3G22072)	10.4744	1.58972	19.359	2.43451	0.740497	3.28766	0.00101023	0.00472348	0	4.76916	0	15.958	32.1185	10.0006
AT5G41880	DNA primase POLA3(POLA3)	21.6821	5.36089	38.0033	2.43386	0.531482	4.57938	4.66348e-06	4.16147e-05	6.1616	6.89843	3.02264	48.6588	42.0101	23.3411
AT3G02110	serine carboxypeptidase-like 25(scpl25)	107.974	31.6625	184.285	2.43381	0.31658	7.6878	1.49681e-14	6.33295e-13	26.7025	36.5514	31.7337	182.364	236.903	133.587
AT5G44620	cytochrome P450, family 706, subfamily A, polypeptide 3(CYP706A3)	22.496	0.459444	44.5326	2.43284	0.84434	2.88135	0.00395974	0.0151074	0	1.37833	0	19.1469	110.941	3.5101
AT1G25510	Eukaryotic aspartyl protease family protein(AT1G25510)	18.8953	4.06215	33.7284	2.42925	0.629111	3.8614	0.000112737	0.000705209	3.08438	7.58987	1.51221	30.5389	57.2421	13.4043
AT5G08050	wiskott-aldrich syndrome family protein, putative (DUF1118)(AT5G08050)	421.21	127.029	715.391	2.4291	0.283911	8.55587	1.16982e-17	8.64836e-16	127.545	106.867	146.676	814.062	433.96	898.152
AT3G49900	Phototropic-responsive NPH3 family protein(AT3G49900)	20.7041	5.12455	36.2837	2.42822	0.560956	4.32872	1.49977e-05	0.000118384	8.21438	4.13746	3.02181	41.9222	47.8379	19.091
AT2G38320	TRICHOME BIREFRINGENCE-LIKE 34(TBL34)	17.4041	3.89731	30.911	2.4231	0.582856	4.15728	3.22056e-05	0.000233603	2.11365	8.02229	1.55598	30.4423	36.176	26.1147
AT3G18850	lysophosphatidyl acyltransferase 5(LPAT5)	33.5359	9.14337	57.9284	2.42079	0.463431	5.22363	1.75454e-07	2.16057e-06	10.4989	9.20422	7.72696	49.028	84.8905	39.8668
AT3G17830	Molecular chaperone Hsp40/DnaJ family protein(AT3G17830)	24.7114	6.81331	42.6095	2.41716	0.511155	4.72882	2.25823e-06	2.15888e-05	7.20351	4.14715	9.08925	47.5001	53.5341	26.7944
AT5G15800	K-box region and MADS-box transcription factor family protein(SEP1)	13.9267	3.38486	24.4686	2.41541	0.638903	3.78056	0.000156474	0.00093812	2.05025	2.0672	6.03714	17.0323	40.7738	15.5999
AT3G14740	RING/FYVE/PHD zinc finger superfamily protein(AT3G14740)	13.5971	3.28009	23.914	2.41346	0.631121	3.82407	0.000131264	0.000804864	6.13145	0.689365	3.01945	22.7485	29.1275	19.8661
AT2G21790	ribonucleotide reductase 1(RNR1)	144.904	42.9547	246.853	2.41342	0.326656	7.38826	1.48761e-13	5.49886e-12	38.1198	48.3447	42.3997	274.093	319.549	146.918
AT1G10850	Leucine-rich repeat protein kinase family protein(AT1G10850)	40.5915	10.8652	70.3178	2.41286	0.442866	5.44829	5.08563e-08	7.06209e-07	9.27238	17.266	6.0571	68.8053	90.1291	52.0189
AT2G33330	plasmodesmata-located protein 3(PDLP3)	98.8294	30.0076	167.651	2.4107	0.309928	7.77825	7.35371e-15	3.30662e-13	36.8919	22.9738	30.1571	201.205	135.078	166.671
AT3G14890	phosphoesterase(AT3G14890)	50.8972	14.0746	87.7198	2.40696	0.412406	5.83639	5.33446e-09	9.13586e-08	12.4662	20.5919	9.16565	91.0998	111.761	60.2984
AT5G48310	portal protein(AT5G48310)	19.0954	4.84581	33.3451	2.40647	0.557943	4.3131	1.6098e-05	0.000125638	5.15571	4.83634	4.54537	34.927	46.8582	18.25
AT1G33170	S-adenosyl-L-methionine-dependent methyltransferases superfamily protein(AT1G33170)	68.171	19.8921	116.45	2.40135	0.3401	7.06072	1.65639e-12	5.19003e-11	17.4931	25.5395	16.6436	118.628	135.622	95.1001
AT1G76620	Serine/Threonine-kinase, putative (Protein of unknown function, DUF547)(AT1G76620)	26.3198	6.69959	45.9401	2.4009	0.514245	4.66879	3.0298e-06	2.82754e-05	2.96675	12.4757	4.65638	54.2417	44.5884	38.9902
AT5G20720	chaperonin 20(CPN20)	1096.63	343.714	1849.55	2.39988	0.188575	12.7264	4.21625e-37	2.36725e-34	336.966	323.212	370.964	2204.09	1587.98	1756.57
AT3G18600	P-loop containing nucleoside triphosphate hydrolases superfamily protein(AT3G18600)	57.5099	16.4381	98.5817	2.39537	0.425269	5.63261	1.77504e-08	2.72338e-07	8.22005	21.3768	19.7175	107.389	128.425	59.9315
AT3G02820	zinc knuckle (CCHC-type) family protein(AT3G02820)	18.5546	5.0477	32.0616	2.39257	0.542538	4.40996	1.03387e-05	8.49437e-05	5.30863	3.57475	6.25971	36.7388	37.7956	21.6504
AT2G40820	stomatal closure actin-binding-like protein(AT2G40820)	51.6984	14.7149	88.682	2.3913	0.39977	5.98168	2.20843e-09	4.03499e-08	15.5021	18.0319	10.6107	100.826	107.636	57.5842
AT3G62160	HXXXD-type acyl-transferase family protein(AT3G62160)	11.7329	2.7275	20.7383	2.39059	0.624348	3.82894	0.000128694	0.000792145	1.02604	4.1361	3.02036	19.2802	20.9873	21.9473
AT5G10920	L-Aspartase-like family protein(AT5G10920)	103.618	31.4668	175.769	2.38793	0.284473	8.39424	4.689e-17	3.15241e-15	29.8035	35.8727	28.7241	198.046	181.001	148.258
AT5G49910	chloroplast heat shock protein 70-2(cpHsc70-2)	623.1	194.368	1051.83	2.38668	0.252227	9.46244	3.0084e-21	3.25502e-19	135.855	196.05	251.2	1265.03	855.978	1034.48
AT4G36360	beta-galactosidase 3(BGAL3)	332.699	103.075	562.323	2.38624	0.227079	10.5084	7.90032e-26	1.56306e-23	83.4962	133.326	92.4034	572.593	564.472	549.905
AT1G66430	pfkB-like carbohydrate kinase family protein(AT1G66430)	157.403	48.517	266.289	2.38543	0.248102	9.61472	6.92984e-22	8.32142e-20	45.1314	55.1292	45.2903	280.045	289.064	229.758
AT1G19940	glycosyl hydrolase 9B5(GH9B5)	10.7052	1.9516	19.4587	2.38512	0.701081	3.40206	0.000668806	0.00329784	1.02775	4.82703	0	30.4973	11.6776	16.2013
AT5G59970	Histone superfamily protein(AT5G59970)	64.2933	18.0945	110.492	2.38473	0.41468	5.75077	8.88364e-09	1.44066e-07	22.7905	20.9453	10.5477	117.131	152.77	61.5751
AT3G53750	actin 3(ACT3)	92.3479	28.4173	156.278	2.38144	0.291814	8.16082	3.3276e-16	1.87337e-14	22.5211	30.9834	31.7475	156.119	171.591	141.124
AT2G32690	glycine-rich protein 23(GRP23)	932.218	297.084	1567.35	2.37576	0.18829	12.6176	1.6899e-36	8.56244e-34	312.176	251.422	327.654	1619.53	1366.06	1716.47
AT3G57150	homologue of NAP57(NAP57)	264.866	80.94	448.793	2.37479	0.301551	7.87528	3.39982e-15	1.62363e-13	90.5215	91.7898	60.5086	571.933	496.728	277.717
AT2G27840	histone deacetylase-related / HD-like protein(HDT4)	33.3073	9.12629	57.4883	2.37315	0.458401	5.17701	2.2547e-07	2.71373e-06	7.75503	13.95	5.67386	73.6923	56.5282	42.2446
AT4G02110	transcription coactivator(AT4G02110)	23.6747	6.38788	40.9615	2.3724	0.515494	4.60218	4.18085e-06	3.76803e-05	6.19022	6.91076	6.06266	42.7829	56.2588	23.8429
AT2G27710	60S acidic ribosomal protein family(AT2G27710)	584.838	183.15	986.525	2.37116	0.258162	9.18476	4.12437e-20	3.96665e-18	233.885	149.166	166.401	1288.53	910.338	760.703
AT4G02930	GTP binding Elongation factor Tu family protein(AT4G02930)	147.312	44.5236	250.101	2.36857	0.342887	6.90774	4.9244e-12	1.44084e-10	26.71	60.0071	46.8537	303.45	283.659	163.194
AT4G18480	P-loop containing nucleoside triphosphate hydrolases superfamily protein(CHLI1)	1307.61	414.84	2200.37	2.36792	0.227135	10.4252	1.90288e-25	3.46759e-23	417.464	324.055	502.999	2561.63	1711.98	2327.51
AT4G02100	Heat shock protein DnaJ with tetratricopeptide repeat-containing protein(AT4G02100)	29.8152	8.20163	51.4289	2.3678	0.476221	4.97207	6.62411e-07	7.2198e-06	11.5344	8.44384	4.62662	53.0442	66.7206	34.5218
AT5G64620	cell wall / vacuolar inhibitor of fructosidase 2(C/VIF2)	120.846	38.4592	203.233	2.36736	0.271448	8.72123	2.75188e-18	2.19875e-16	37.771	30.9484	46.6583	224.939	183.334	201.426
AT2G18890	Protein kinase superfamily protein(AT2G18890)	39.4448	11.6376	67.252	2.36594	0.390411	6.06012	1.36022e-09	2.59956e-08	13.5462	11.8981	9.46847	72.5622	61.1725	68.0212
AT3G04840	Ribosomal protein S3Ae(AT3G04840)	841.279	268.666	1413.89	2.36503	0.19094	12.3863	3.10095e-35	1.31468e-32	268.829	261.498	275.671	1649.37	1427.82	1164.49
AT2G07690	Minichromosome maintenance (MCM2/3/5) family protein(MCM5)	54.3762	15.9615	92.791	2.35933	0.390824	6.03682	1.57176e-09	2.96565e-08	11.3503	21.4009	15.1333	106.175	107.588	64.6095
AT1G76090	sterol methyltransferase 3(SMT3)	161.193	50.3307	272.054	2.35512	0.300699	7.83214	4.79645e-15	2.21425e-13	70.7946	37.9136	42.2841	340.254	243.677	232.231
AT2G28410	transmembrane protein(AT2G28410)	26.5618	7.73945	45.3841	2.35328	0.447847	5.25465	1.48307e-07	1.85822e-06	8.14756	7.55698	7.51382	45.8154	45.1525	45.1843
AT5G45040	Cytochrome c(CYTC6A)	52.0311	16.0618	88.0004	2.35143	0.34923	6.73318	1.66e-11	4.44965e-10	17.1517	14.26	16.7737	94.3183	91.549	78.1339
AT1G56110	NOP56-like pre RNA processing ribonucleoprotein(NOP56)	297.038	92.4235	501.652	2.35026	0.302946	7.75802	8.62664e-15	3.82111e-13	124.717	85.831	66.7219	647.304	526.836	330.816
AT1G47520	hypothetical protein(AT1G47520)	17.2452	4.8426	29.6478	2.35	0.547324	4.29361	1.75788e-05	0.000135504	2.11914	4.62319	7.78547	29.2151	29.8255	29.9028
AT3G20260	DUF1666 family protein (DUF1666)(AT3G20260)	27.534	6.81463	48.2534	2.34952	0.585623	4.01199	6.0208e-05	0.000408612	9.27442	9.65753	1.51195	67.8074	60.7423	16.2104
AT2G40300	ferritin 4(FER4)	67.2974	20.1731	114.422	2.34942	0.388709	6.04416	1.50187e-09	2.84153e-08	8.1829	28.2231	24.1133	124.132	120.903	98.2303
AT1G32100	pinoresinol reductase 1(PRR1)	52.1892	15.0144	89.364	2.34883	0.476474	4.92961	8.23932e-07	8.71062e-06	2.13721	20.4817	22.4244	93.6161	93.4284	81.0477
AT5G07080	HXXXD-type acyl-transferase family protein(AT5G07080)	30.6985	7.95693	53.4401	2.34624	0.641124	3.65958	0.000252633	0.00142498	0	2.75332	21.1175	49.8016	54.7206	55.798
AT5G18460	carboxyl-terminal peptidase (DUF239)(AT5G18460)	80.3787	24.827	135.93	2.34602	0.310469	7.55637	4.14461e-14	1.65896e-12	32.1863	23.9524	18.3425	135.823	148.529	123.439
AT1G23935	apoptosis inhibitory protein(AT1G23935)	10.765	2.50138	19.0286	2.34561	0.65122	3.60187	0.000315933	0.00171901	1.0285	3.45051	3.02514	14.6968	26.878	15.511
AT5G13840	FIZZY-related 3(FZR3)	40.7325	11.3521	70.1129	2.34473	0.483991	4.84459	1.26875e-06	1.29074e-05	10.8264	15.2639	7.96585	70.5009	107.021	32.817
AT4G08390	stromal ascorbate peroxidase(SAPX)	183.215	58.1922	308.237	2.34216	0.283875	8.25067	1.57513e-16	9.48458e-15	37.9327	64.1879	72.456	375.675	262.027	287.009
AT4G25990	CCT motif family protein(CIL)	31.9087	8.67671	55.1407	2.34	0.544127	4.30047	1.7044e-05	0.000131723	19.5425	3.46149	3.02614	66.6841	50.2548	48.4832
AT1G33480	RING/U-box superfamily protein(AT1G33480)	13.3143	3.078	23.5506	2.33792	0.639547	3.65559	0.00025659	0.00144573	7.03285	2.20114	0	26.6985	26.5873	17.3662
AT3G27360	Histone superfamily protein(AT3G27360)	68.6252	20.6588	116.592	2.33779	0.416872	5.60793	2.04764e-08	3.09364e-07	22.3339	17.1493	22.4933	152.989	141.97	54.8155
AT3G13520	arabinogalactan protein 12(AGP12)	191.322	59.4196	323.224	2.3343	0.347448	6.71841	1.83721e-11	4.8806e-10	101.446	36.3444	40.4689	360.382	287.21	322.08
AT4G25260	Plant invertase/pectin methylesterase inhibitor superfamily protein(AT4G25260)	33.089	10.3524	55.8256	2.3276	0.431679	5.39197	6.96887e-08	9.35216e-07	9.16333	6.86905	15.0247	59.5833	49.7696	58.1239
AT5G27450	mevalonate kinase(MK)	42.4269	12.8258	72.028	2.32502	0.382335	6.0811	1.19358e-09	2.30226e-08	16.1678	12.7909	9.51873	68.8058	80.9054	66.3729
AT5G01630	BRCA2-like B(BRCA2B)	20.105	5.08034	35.1296	2.32369	0.59424	3.91035	9.21629e-05	0.000596818	3.09416	7.60078	4.54608	41.674	50.3839	13.331
AT2G26330	Leucine-rich receptor-like protein kinase family protein(ER)	245.353	77.5425	413.164	2.32164	0.310966	7.46589	8.27362e-14	3.16531e-12	66.3226	88.839	77.4658	402.866	585.164	251.463
AT3G08740	elongation factor P (EF-P) family protein(AT3G08740)	481.109	157.592	804.625	2.31694	0.214353	10.809	3.12136e-27	6.89821e-25	177.403	137.469	157.904	966.457	681.465	765.954
AT1G49430	long-chain acyl-CoA synthetase 2(LACS2)	95.5708	30.3189	160.823	2.31675	0.374326	6.18912	6.04998e-10	1.22977e-08	17.5327	24.9015	48.5226	157.294	208.77	116.404
AT2G36620	ribosomal protein L24(RPL24A)	372.665	121.192	624.138	2.31396	0.241709	9.57331	1.03537e-21	1.20836e-19	156.212	100.653	106.71	723.967	633.574	514.873
AT5G15600	SPIRAL1-like4(SP1L4)	11.7349	2.89238	20.5774	2.31223	0.630771	3.66572	0.000246639	0.00139648	5.10432	2.06631	1.50652	26.4298	19.7289	15.5735
AT4G32830	ataurora1(AUR1)	18.9252	4.65334	33.1971	2.31173	0.629139	3.67444	0.00023837	0.00135557	6.1313	4.81647	3.01225	38.7692	52.266	8.55604
AT2G34620	Mitochondrial transcription termination factor family protein(AT2G34620)	211.519	69.7677	353.27	2.31167	0.230254	10.0396	1.02046e-23	1.51422e-21	79.7395	55.7437	73.82	336.198	347.414	376.198
AT3G01500	carbonic anhydrase 1(CA1)	10496.5	3388.95	17604	2.3092	0.282218	8.18231	2.7846e-16	1.59359e-14	3756.9	2233.5	4176.43	16764	12174.3	23873.8
AT5G22440	Ribosomal protein L1p/L10e family(AT5G22440)	185.767	60.1308	311.404	2.30674	0.275424	8.37521	5.51245e-17	3.65865e-15	67.3683	54.329	58.695	384.848	327.183	222.181
AT5G39550	Zinc finger (C3HC4-type RING finger) family protein(VIM3)	31.7763	8.83657	54.716	2.3045	0.512125	4.49988	6.79913e-06	5.81256e-05	5.14324	13.8029	7.56355	57.6459	78.3073	28.1949
AT2G31980	PHYTOCYSTATIN 2(CYS2)	11.4812	2.02188	20.9405	2.30445	0.773189	2.98045	0.00287827	0.0115587	1.0135	2.05633	2.99582	5.76408	54.1642	2.89337
AT3G16370	GDSL-like Lipase/Acylhydrolase superfamily protein(AT3G16370)	981.067	324.085	1638.05	2.30313	0.211299	10.8999	1.15427e-27	2.63754e-25	351.7	289.041	331.515	1545.88	1323.8	2044.47
AT4G10480	Nascent polypeptide-associated complex (NAC), alpha subunit family protein(AT4G10480)	429.341	141.483	717.198	2.30231	0.219399	10.4937	9.23541e-26	1.80997e-23	131.345	142.88	150.224	896.154	641.1	614.341
AT5G17170	rubredoxin family protein(ENH1)	248.121	80.7358	415.507	2.30201	0.292042	7.88244	3.21044e-15	1.55101e-13	46.0625	86.0748	110.07	469.877	353.654	422.991
AT3G22125	#N/A	181.005	59.3166	302.694	2.30144	0.268113	8.58383	9.17658e-18	6.98294e-16	81.7056	47.0534	49.1908	306.747	271.378	329.957
AT4G21820	binding / calmodulin binding protein(AT4G21820)	14.6513	3.10005	26.2025	2.30088	0.683456	3.36654	0.000761177	0.00368508	3.12538	6.17477	0	32.4169	38.3996	7.79093
AT3G46740	translocon at the outer envelope membrane of chloroplasts 75-III(TOC75-III)	473.393	156.064	790.723	2.30007	0.231398	9.93987	2.79193e-23	3.89259e-21	122.574	160.902	184.714	956.792	760.668	654.708
AT2G42380	Basic-leucine zipper (bZIP) transcription factor family protein(BZIP34)	71.0473	20.312	121.783	2.29698	0.519012	4.42568	9.61399e-06	7.96653e-05	46.4826	8.49918	5.95422	150.825	97.2831	117.24
AT3G16780	Ribosomal protein L19e family protein(AT3G16780)	190.184	61.3175	319.051	2.29653	0.28106	8.17095	3.05965e-16	1.73191e-14	72.4997	63.2805	48.1723	402.914	321.499	232.741
AT5G06550	transferring glycosyl group transferase(AT5G06550)	15.6566	4.25323	27.06	2.29641	0.598644	3.83602	0.000125042	0.000771955	6.15922	2.0685	4.53198	22.6681	40.8271	17.6847
AT5G44130	FASCICLIN-like arabinogalactan protein 13 precursor(FLA13)	217.227	69.6886	364.765	2.29488	0.339282	6.76392	1.34308e-11	3.64246e-10	107.368	39.9198	61.7779	406.724	263.818	423.752
AT1G63295	Remorin family protein(AT1G63295)	18.8151	4.66879	32.9615	2.29439	0.612582	3.74544	0.000180075	0.00106064	0	9.44987	4.55649	41.0723	26.8611	30.951
AT4G37490	CYCLIN B1;1(CYCB1;1)	13.2324	2.83427	23.6305	2.29192	0.724152	3.16498	0.00155095	0.00681462	4.10391	1.37866	3.02023	26.0872	41.9719	2.83223
AT3G05180	GDSL-like Lipase/Acylhydrolase superfamily protein(AT3G05180)	34.439	10.2358	58.6423	2.29133	0.428965	5.34152	9.21694e-08	1.20956e-06	10.4994	13.4128	6.79513	65.2126	65.6257	45.0888
AT3G55990	trichome birefringence-like protein (DUF828)(ESK1)	34.606	10.2998	58.9123	2.2912	0.447969	5.11464	3.14347e-07	3.66991e-06	5.13888	15.1774	10.583	46.3951	65.3983	64.9436
AT1G04820	tubulin alpha-4 chain(TUA4)	782.335	258.218	1306.45	2.29039	0.223714	10.238	1.33984e-24	2.14106e-22	299.991	275.17	199.494	1285.31	1564.27	1069.77
AT5G01890	Leucine-rich receptor-like protein kinase family protein(AT5G01890)	76.2523	24.2062	128.298	2.29008	0.36954	6.19711	5.75097e-10	1.17243e-08	26.8176	20.0389	25.7621	132.896	173.424	78.5751
AT1G26770	expansin A10(EXPA10)	59.6132	19.1067	100.12	2.28832	0.350633	6.52624	6.74406e-11	1.65214e-09	15.3808	19.2961	22.6431	111.239	111.864	77.2557
AT5G62700	tubulin beta chain 3(TUB3)	534.823	173.944	895.702	2.28828	0.277746	8.23875	1.74019e-16	1.03288e-14	176.741	216.602	128.491	929.291	1154.75	603.065
AT5G26850	hypothetical protein(AT5G26850)	124.084	39.1673	209.001	2.2871	0.345957	6.61092	3.81932e-11	9.62896e-10	44.3835	44.2633	28.855	196.039	299.667	131.298
AT3G19300	Protein kinase superfamily protein(AT3G19300)	11.0681	2.69462	19.4416	2.28486	0.630026	3.62661	0.000287164	0.00158954	3.09923	3.46544	1.51918	18.8124	24.6496	14.8629
AT4G35100	plasma membrane intrinsic protein 3(PIP3)	1285.54	430.372	2140.7	2.28461	0.176785	12.9231	3.3355e-38	1.97976e-35	377.498	505.93	407.687	2152.09	2248.65	2021.37
AT4G38420	SKU5 similar 9(sks9)	43.3304	13.9251	72.7356	2.28104	0.399464	5.71025	1.1281e-08	1.7958e-07	8.28802	13.6778	19.8095	74.6563	60.4947	83.0558
AT3G56870	hypothetical protein(AT3G56870)	10.8317	2.4666	19.1968	2.28073	0.645709	3.53212	0.000412237	0.00217577	3.16043	4.23935	0	18.8797	20.7103	18.0005
AT5G59870	histone H2A 6(HTA6)	167.757	53.4049	282.109	2.27821	0.334557	6.80963	9.78511e-12	2.73957e-10	62.8328	64.4294	32.9525	318.207	353.772	174.347
AT1G55260	Bifunctional inhibitor/lipid-transfer protein/seed storage 2S albumin superfamily protein(AT1G55260)	113.273	37.904	188.642	2.27802	0.294563	7.73357	1.04574e-14	4.59287e-13	26.5296	33.0194	54.163	195.265	189.146	181.514
AT5G10400	Histone superfamily protein(AT5G10400)	97.0702	30.3078	163.833	2.27723	0.378846	6.01096	1.84429e-09	3.42389e-08	24.3275	41.1292	25.4668	184.417	216.685	90.3957
AT4G28660	photosystem II reaction center PSB28 protein(PSB28)	322.595	107.165	538.024	2.27602	0.272913	8.33974	7.44554e-17	4.8487e-15	135.131	72.1468	114.219	627.155	416.767	570.148
AT4G17000	neurofilament heavy protein(AT4G17000)	15.9905	3.6695	28.3115	2.27593	0.651678	3.49242	0.000478672	0.00247239	4.11195	6.89657	0	31.6193	42.0483	11.2669
AT5G14610	DEAD box RNA helicase family protein(AT5G14610)	70.7461	22.4752	119.017	2.27539	0.340086	6.69064	2.22204e-11	5.78453e-10	23.5715	24.6786	19.1755	129.106	141.772	86.1724
AT1G67630	DNA polymerase alpha 2(POLA2)	24.3664	7.29056	41.4423	2.27323	0.4843	4.69386	2.68097e-06	2.52583e-05	7.13692	7.03033	7.70443	47.2266	48.5279	28.5723
AT5G44560	SNF7 family protein(VPS2.2)	25.7772	7.06028	44.4942	2.27174	0.539515	4.2107	2.54576e-05	0.000189622	6.39724	12.2186	2.56504	53.304	55.7508	24.4277
AT5G62500	end binding protein 1B(EB1B)	19.0255	5.60705	32.4439	2.27147	0.521196	4.35819	1.31143e-05	0.000104864	3.07474	6.20101	7.5454	36.3454	32.6127	28.3735
AT3G18710	plant U-box 29(PUB29)	24.4317	6.62962	42.2337	2.26864	0.535353	4.23766	2.25866e-05	0.000169514	5.13817	11.7272	3.02345	39.6128	59.5514	27.537
AT2G29890	villin-like 1(VLN1)	41.2654	12.1804	70.3505	2.26742	0.463522	4.89172	9.99602e-07	1.03439e-05	12.6666	16.1171	7.75749	63.655	107.114	40.2821
AT5G07180	ERECTA-like 2(ERL2)	25.5862	7.39518	43.7772	2.26698	0.541428	4.18704	2.82616e-05	0.000207899	6.1864	6.90883	9.09031	55.2126	58.5687	17.5503
AT2G45900	Phosphatidylinositol N-acetyglucosaminlytransferase subunit P-like protein(TRM13)	14.5976	3.92649	25.2688	2.26482	0.60254	3.75878	0.000170741	0.00101082	3.09157	4.14431	4.54358	38.3376	23.4158	14.053
AT2G47230	agenet domain protein (DOMAIN OF UNKNOWN FUNCTION 724 6)(DUF6)	36.7676	10.9902	62.5451	2.2646	0.461172	4.91053	9.08284e-07	9.49607e-06	10.4335	13.3329	9.20415	69.8184	84.0845	33.7325
AT1G13650	hypothetical protein(AT1G13650)	287.124	96.6949	477.552	2.26351	0.233409	9.69762	3.08626e-22	3.81631e-20	119.958	80.2538	89.8729	548.614	420.534	463.509
AT1G04680	Pectin lyase-like superfamily protein(AT1G04680)	334.286	108.047	560.525	2.2608	0.329142	6.86875	6.47652e-12	1.86866e-10	105.889	168.351	49.9002	522.61	571.21	587.754
AT1G35180	TRAM, LAG1 and CLN8 (TLC) lipid-sensing domain containing protein(AT1G35180)	19.3261	5.56934	33.0828	2.25899	0.515645	4.3809	1.18188e-05	9.56459e-05	7.98981	5.38693	3.33129	29.1419	32.9233	37.1831
AT1G52030	myrosinase-binding protein 2(MBP2)	165.189	39.0844	291.294	2.25832	0.693738	3.25529	0.00113275	0.00520386	41.3373	58.8759	17.04	354.995	456.72	62.1686
AT3G14210	GDSL-like lipase/acylhydrolase superfamily protein(ESM1)	2008.29	662.264	3354.32	2.25704	0.318535	7.08568	1.3836e-12	4.4152e-11	815.241	295.849	875.702	3305.05	3186.2	3571.71
AT5G55820	inner centromere protein, ARK-binding region protein(WYR)	38.978	11.3983	66.5577	2.25585	0.490066	4.60316	4.16129e-06	3.75202e-05	10.3144	15.8865	7.9941	77.5417	92.5302	29.6012
AT2G44040	Dihydrodipicolinate reductase, bacterial/plant(AT2G44040)	87.4864	29.2461	145.727	2.25512	0.341394	6.60562	3.95864e-11	9.93876e-10	25.6275	21.3608	40.7501	190.767	122.319	124.095
AT4G18760	receptor like protein 51(RLP51)	68.2234	21.9267	114.52	2.2512	0.345208	6.52128	6.97108e-11	1.69828e-09	30.8045	21.3772	13.5984	132.56	112.012	98.9878
AT4G12600	Ribosomal protein L7Ae/L30e/S12e/Gadd45 family protein(AT4G12600)	113.966	38.0584	189.873	2.25039	0.297896	7.55426	4.2126e-14	1.68293e-12	43.642	31.5511	38.9822	226.681	200.79	142.148
AT3G54090	fructokinase-like 1(FLN1)	115.064	38.305	191.823	2.24922	0.318548	7.06084	1.65495e-12	5.19003e-11	45.1678	28.9591	40.788	243.68	195.971	135.817
AT4G00480	basic helix-loop-helix (bHLH) DNA-binding superfamily protein(ATMYC1)	15.0695	3.76415	26.3749	2.24822	0.623611	3.60516	0.000311963	0.00170187	4.06888	5.67023	1.55332	33.4475	34.5509	11.1263
AT1G68590	Ribosomal protein PSRP-3/Ycf65(PSRP3/1)	633.088	215.408	1050.77	2.24808	0.237711	9.4572	3.16308e-21	3.40465e-19	224.925	168.948	252.351	1210.59	785.613	1156.11
AT3G11210	SGNH hydrolase-type esterase superfamily protein(AT3G11210)	22.5614	6.37945	38.7433	2.24791	0.518653	4.33413	1.46336e-05	0.000115721	7.16833	8.95355	3.01647	29.5638	54.6988	31.9671
AT5G61740	ABC2 homolog 14(ABCA10)	15.332	3.95659	26.7075	2.24758	0.613456	3.6638	0.000248498	0.00140471	8.44025	3.42953	0	28.0182	32.5456	19.5586
AT2G47500	P-loop nucleoside triphosphate hydrolases superfamily protein with CH (Calponin Homology) domain-containing protein(AT2G47500)	75.9777	24.9499	127.005	2.24658	0.340978	6.58864	4.4387e-11	1.10829e-09	22.6909	24.8794	27.2795	133.886	159.359	87.7719
AT1G02335	germin-like protein subfamily 2 member 2 precursor(GL22)	46.8153	14.4972	79.1334	2.23965	0.436007	5.13673	2.79554e-07	3.30909e-06	5.09495	23.3637	15.033	77.8306	76.4509	83.1186
AT3G55420	hypothetical protein(AT3G55420)	49.0344	16.2912	81.7777	2.23964	0.362665	6.17549	6.59572e-10	1.33287e-08	18.4047	12.3885	18.0805	82.0359	90.6451	72.652
AT3G16240	delta tonoplast integral protein(DELTA-TIP)	2903.4	980.636	4826.16	2.23925	0.268606	8.33656	7.64824e-17	4.96514e-15	1455.79	727.613	758.505	4590.92	4258.91	5628.66
AT1G17560	Ribosomal protein L14p/L23e family protein(HLL)	14.6195	3.56667	25.6724	2.23909	0.62124	3.60422	0.000313094	0.00170625	3.66857	7.03145	0	30.5007	29.6187	16.8977
AT3G22790	Kinase interacting (KIP1-like) family protein(NET1A)	75.5657	22.208	128.923	2.23619	0.501184	4.46182	8.12662e-06	6.84878e-05	20.8491	41.1818	4.59322	141.957	177.634	67.1793
AT4G36240	GATA transcription factor 7(GATA7)	20.0261	5.73527	34.317	2.23543	0.533049	4.19367	2.74475e-05	0.000202412	5.11352	7.57151	4.52077	27.3374	49.9813	25.6322
AT5G09300	Thiamin diphosphate-binding fold (THDP-binding) superfamily protein(AT5G09300)	19.7471	5.63682	33.8573	2.23495	0.587303	3.80545	0.000141549	0.000860812	8.03363	2.78215	6.09469	36.1357	50.581	14.8552
AT1G54050	HSP20-like chaperones superfamily protein(AT1G54050)	17.1687	4.60986	29.7275	2.23383	0.575705	3.88017	0.000104383	0.000659281	6.12751	6.19579	1.50626	40.0809	31.3435	17.7582
AT3G62030	rotamase CYP 4(ROC4)	2041.61	699.479	3383.74	2.23379	0.230907	9.67401	3.88856e-22	4.75182e-20	778.772	511.018	808.649	3731.62	2640.05	3779.55
AT1G41830	SKU5-similar 6(SKS6)	214.536	73.6313	355.44	2.23325	0.214498	10.4116	2.19607e-25	3.93286e-23	65.8032	77.9676	77.1231	333.596	378.658	354.066
AT5G23310	Fe superoxide dismutase 3(FSD3)	72.3654	23.9383	120.793	2.23276	0.358927	6.22067	4.95025e-10	1.0202e-08	20.4601	22.7176	28.6372	158.267	124.407	79.7037
AT4G30150	Urb2/Npa2 family protein(AT4G30150)	42.9599	12.9486	72.9713	2.2323	0.481319	4.63787	3.52018e-06	3.24438e-05	7.25236	19.4211	12.1723	81.8797	101.217	35.8174
AT1G11190	bifunctional nuclease i(BFN1)	14.6855	4.24834	25.1226	2.23095	0.563917	3.95616	7.61635e-05	0.000502292	4.09241	4.13066	4.52194	20.4924	31.3952	23.4803
AT3G46320	Histone superfamily protein(AT3G46320)	61.162	19.7731	102.551	2.22569	0.399152	5.57605	2.46044e-08	3.65879e-07	27.1931	15.7185	16.4078	123.226	123.721	60.7053
AT5G67070	ralf-like 34(RALFL34)	191.499	64.2444	318.754	2.22467	0.273836	8.12407	4.50805e-16	2.44517e-14	83.9629	69.5588	39.2114	343.444	329.323	283.495
AT2G02150	Tetratricopeptide repeat (TPR)-like superfamily protein(EMB2794)	10.3198	2.30013	18.3396	2.22306	0.673327	3.30161	0.000961332	0.0045244	2.06207	4.83833	0	22.5806	19.7723	12.6658
AT1G07070	Ribosomal protein L35Ae family protein(AT1G07070)	32.4717	9.84148	55.1018	2.22215	0.480179	4.62774	3.69669e-06	3.38155e-05	16.1495	8.89356	4.48139	63.7528	66.5806	34.9722
AT1G21540	AMP-dependent synthetase and ligase family protein(AT1G21540)	25.5093	8.052	42.9666	2.21867	0.493027	4.50009	6.79256e-06	5.80933e-05	3.08522	8.97096	12.0998	46.3572	33.8867	48.6558
AT2G02740	ssDNA-binding transcriptional regulator(WHY3)	43.8221	14.3391	73.3051	2.21802	0.422237	5.25303	1.4962e-07	1.87242e-06	6.12567	15.8188	21.0729	89.0499	67.3063	63.559
AT4G13370	serine/arginine repetitive matrix protein, putative (DUF936)(AT4G13370)	17.4674	4.4056	30.5292	2.21519	0.634487	3.49131	0.000480652	0.00247953	4.11358	7.59077	1.51246	37.3125	44.4028	9.87241
AT4G10450	Ribosomal protein L6 family(AT4G10450)	111.798	37.2434	186.352	2.21322	0.330892	6.68866	2.2522e-11	5.85572e-10	39.9374	40.0625	31.7302	256.821	180.129	122.108
AT3G15540	indole-3-acetic acid inducible 19(IAA19)	48.5294	15.7335	81.3254	2.21124	0.405941	5.44721	5.11668e-08	7.10046e-07	12.2325	19.9313	15.0367	76.6487	55.6202	111.707
AT1G74890	response regulator 15(ARR15)	30.1823	8.84681	51.5178	2.21084	0.48883	4.52271	6.10521e-06	5.28017e-05	11.253	13.7795	1.50798	61.1455	47.673	45.7349
AT1G27950	glycosylphosphatidylinositol-anchored lipid protein transfer 1(LTPG1)	379.191	129.45	628.932	2.21063	0.306948	7.20194	5.93599e-13	2.0282e-11	185.428	72.1475	130.774	601.022	533.919	751.853
AT1G23205	Plant invertase/pectin methylesterase inhibitor superfamily protein(AT1G23205)	18.0325	5.15712	30.908	2.20936	0.555308	3.97863	6.9313e-05	0.000462345	4.08146	6.87596	4.51393	35.4184	39.4342	17.8714
AT5G25590	DNA ligase (DUF630 and DUF632)(AT5G25590)	57.6482	18.4238	96.8726	2.20724	0.419269	5.26449	1.40576e-07	1.7742e-06	21.624	20.0237	13.6237	99.3308	139.22	52.0671
AT3G24495	MUTS homolog 7(MSH7)	26.8461	8.01834	45.6739	2.20596	0.511482	4.31289	1.61137e-05	0.000125671	8.27468	9.70153	6.07882	53.8865	60.7275	22.4077
AT1G29660	GDSL-like Lipase/Acylhydrolase superfamily protein(AT1G29660)	442.943	155.783	730.104	2.20424	0.190342	11.5804	5.17984e-31	1.65548e-28	129.362	162.733	175.253	717.308	719.822	753.182
AT3G17170	Translation elongation factor EF1B/ribosomal protein S6 family protein(RFC3)	200.03	66.8244	333.235	2.20241	0.380969	5.78108	7.42218e-09	1.22372e-07	103.147	29.5785	67.748	451.918	302.965	244.823
AT2G30010	TRICHOME BIREFRINGENCE-LIKE 45(TBL45)	216.75	75.68	357.819	2.19848	0.222107	9.89828	4.23493e-23	5.75009e-21	85.3502	74.0797	67.6101	321.214	355.234	397.009
AT3G62020	germin-like protein 10(GLP10)	38.2101	11.9641	64.4561	2.19774	0.484009	4.5407	5.60685e-06	4.88971e-05	3.04779	17.8414	15.003	47.1155	78.5429	67.71
AT2G24120	DNA/RNA polymerases superfamily protein(SCA3)	122.473	41.916	203.03	2.19741	0.330259	6.65359	2.8602e-11	7.30845e-10	40.9764	34.5002	50.2714	250.345	234.341	124.404
AT3G26690	nudix hydrolase homolog 13(NUDX13)	14.1871	4.05724	24.317	2.19651	0.571935	3.84049	0.000122787	0.000759928	4.87709	4.21782	3.07682	27.0091	27.6873	18.2547
AT3G07010	Pectin lyase-like superfamily protein(AT3G07010)	166.046	56.7289	275.362	2.19515	0.30805	7.12595	1.03366e-12	3.38162e-11	83.1696	46.2152	40.8018	212.591	326.701	286.795
AT3G09820	adenosine kinase 1(ADK1)	532.639	188.659	876.62	2.19486	0.168467	13.0285	8.42889e-39	5.64845e-36	180.006	192.492	193.479	881.468	835.664	912.727
AT3G06530	ARM repeat superfamily protein(AT3G06530)	97.0902	33.0587	161.122	2.19452	0.313556	6.99883	2.58115e-12	7.81646e-11	31.0841	34.6491	33.4429	188.397	182.587	112.382
AT3G52290	IQ-domain 3(IQD3)	52.6716	18.1045	87.2386	2.19292	0.346688	6.32534	2.5268e-10	5.54881e-09	14.3871	17.2484	22.6781	81.535	93.2761	86.9046
AT5G61070	histone deacetylase of the RPD3/HDA1 superfamily 18(HDA18)	11.8049	3.34876	20.2611	2.1915	0.613443	3.57247	0.000353632	0.00190616	2.05734	3.45077	4.53819	22.6056	23.3758	14.8018
AT5G35740	Carbohydrate-binding X8 domain superfamily protein(AT5G35740)	20.9726	5.91214	36.0331	2.19021	0.558946	3.91847	8.91135e-05	0.000578695	10.1676	7.56884	0	42.9097	27.11	38.0797
AT1G58290	Glutamyl-tRNA reductase family protein(HEMA1)	1733.39	612.192	2854.59	2.18989	0.199854	10.9575	6.11701e-28	1.46063e-25	500.008	678.467	658.103	3088.44	2336.74	3138.57
AT4G24510	HXXXD-type acyl-transferase family protein(CER2)	146.804	51.3549	242.253	2.18916	0.313042	6.9932	2.68694e-12	8.12492e-11	61.5576	27.5729	64.9342	250.67	229.676	246.412
AT1G13790	XH/XS domain-containing protein(FDM4)	25.3421	7.74304	42.9412	2.18911	0.496554	4.40861	1.04038e-05	8.53589e-05	10.3427	8.32436	4.56202	61.729	35.2537	31.841
AT3G48730	glutamate-1-semialdehyde 2,1-aminomutase 2(GSA2)	659.627	234.178	1085.08	2.18892	0.200822	10.8998	1.15537e-27	2.63754e-25	231.023	196.528	274.981	1238.44	969.562	1047.23
AT3G44890	ribosomal protein L9(RPL9)	660.649	233.873	1087.43	2.1889	0.208685	10.4891	9.69946e-26	1.88315e-23	267.881	185.136	248.601	1212.36	940.121	1109.79
AT3G55750	Ribosomal protein L35Ae family protein(AT3G55750)	268.83	94.9043	442.755	2.18538	0.232369	9.40477	5.21453e-21	5.47105e-19	82.3995	92.6953	109.618	529.976	426.747	371.543
AT3G51930	Transducin/WD40 repeat-like superfamily protein(AT3G51930)	13.5682	4.02323	23.1131	2.18494	0.605374	3.60923	0.000307108	0.0016798	6.1589	1.37897	4.53182	21.5362	27.9944	19.8087
AT4G34900	xanthine dehydrogenase 2(XDH2)	63.7899	20.9573	106.623	2.18417	0.362786	6.02054	1.73832e-09	3.25479e-08	27.9927	24.0615	10.8177	115.3	119.219	85.3485
AT5G33370	GDSL-like Lipase/Acylhydrolase superfamily protein(AT5G33370)	73.6856	0	147.371	2.1841	0.836793	2.61008	0.00905217	0.0302088	0	0	0	126.301	308.068	7.74495
AT2G04570	GDSL-like Lipase/Acylhydrolase superfamily protein(AT2G04570)	71.6011	14.8619	128.34	2.18326	0.769355	2.83779	0.00454277	0.0169763	2.05511	6.21749	36.3131	119.045	197.364	68.6121
AT5G15580	longifolia1(LNG1)	101.122	33.7404	168.503	2.18239	0.402667	5.41984	5.96531e-08	8.12612e-07	57.4463	17.986	25.7888	136.517	231.923	137.068
AT2G20450	Ribosomal protein L14(AT2G20450)	171.642	60.2205	283.063	2.18054	0.271331	8.03643	9.24917e-16	4.77966e-14	72.1679	47.4144	61.0792	339.325	286.147	223.718
AT2G32060	Ribosomal protein L7Ae/L30e/S12e/Gadd45 family protein(AT2G32060)	237.038	82.9679	391.109	2.17869	0.256524	8.49313	2.01145e-17	1.42614e-15	85.7989	83.2796	79.8251	462.981	432.477	277.868
AT4G00820	IQ-domain 17(iqd17)	21.3272	5.6955	36.9589	2.17854	0.60352	3.60973	0.000306517	0.00167789	3.09721	12.4708	1.51845	27.9508	58.137	24.789
AT2G41650	hypothetical protein(AT2G41650)	83.7463	27.3314	140.161	2.17849	0.401292	5.42871	5.67637e-08	7.78755e-07	40.5352	31.1505	10.3085	166.991	159.795	93.697
AT2G34655	#N/A	19.2506	6.09505	32.4061	2.1775	0.521996	4.17149	3.02618e-05	0.000221048	8.15019	4.1226	6.01235	24.0428	35.9015	37.274
AT1G03110	Transducin/WD40 repeat-like superfamily protein(TRM82)	31.9452	10.4885	53.4018	2.17723	0.456706	4.76725	1.86753e-06	1.81715e-05	8.22489	9.64497	13.5957	69.1444	57.0958	33.9652
AT3G42660	transducin family protein / WD-40 repeat family protein(AT3G42660)	46.0175	15.5838	76.4511	2.17714	0.38103	5.71382	1.10465e-08	1.75982e-07	13.3904	15.1925	18.1686	84.6221	87.7693	56.9619
AT3G06680	Ribosomal L29e protein family(AT3G06680)	67.9911	22.799	113.183	2.17671	0.365936	5.94833	2.70895e-09	4.88504e-08	30.4484	21.3779	16.5707	128.909	134.799	75.8423
AT3G12860	NOP56-like pre RNA processing ribonucleoprotein(AT3G12860)	11.9477	3.1416	20.7539	2.17559	0.622478	3.49504	0.000473987	0.00245245	3.08746	4.82319	1.51416	27.1536	20.9887	14.1193
AT5G36740	Acyl-CoA N-acyltransferase with RING/FYVE/PHD-type zinc finger protein(AT5G36740)	14.475	3.89987	25.0501	2.17489	0.611159	3.55863	0.000372789	0.00199648	5.09016	5.03272	1.57673	30.3079	32.383	12.4592
AT5G45775	Ribosomal L5P family protein(AT5G45775)	284.111	99.5908	468.63	2.17473	0.242938	8.95178	3.49788e-19	3.11866e-17	92.6003	116.057	90.1153	528.617	521.729	355.544
AT5G67100	DNA-directed DNA polymerase(ICU2)	47.406	16.1266	78.6853	2.17106	0.381872	5.68532	1.30568e-08	2.0502e-07	18.574	13.1315	16.6743	81.043	96.1252	58.8877
AT5G02190	Eukaryotic aspartyl protease family protein(PCS1)	13.9702	4.30411	23.6362	2.16869	0.580052	3.73878	0.000184915	0.00108637	4.10858	2.75875	6.045	22.6502	29.1787	19.0799
AT3G46940	DUTP-PYROPHOSPHATASE-LIKE 1(DUT1)	31.523	10.1683	52.8778	2.16748	0.440973	4.91521	8.86852e-07	9.30008e-06	9.14681	12.3539	9.00404	67.7664	51.9954	38.8716
AT1G18360	alpha/beta-Hydrolases superfamily protein(AT1G18360)	125.075	43.7344	206.415	2.16695	0.309988	6.99043	2.74047e-12	8.26277e-11	64.675	30.3091	36.219	189.385	202.046	227.814
AT3G53380	Concanavalin A-like lectin protein kinase family protein(AT3G53380)	52.6605	17.0303	88.2907	2.16489	0.413872	5.23082	1.68761e-07	2.08557e-06	18.5335	23.4753	9.08201	119.66	85.3979	59.8143
AT3G52960	Thioredoxin superfamily protein(AT3G52960)	785.402	280.44	1290.36	2.16424	0.239373	9.04131	1.54799e-19	1.42292e-17	266.681	222.234	352.407	1529.34	982.492	1359.26
AT3G25520	ribosomal protein L5(ATL5)	952.39	342.928	1561.85	2.16359	0.186311	11.6128	3.54915e-31	1.15203e-28	327.606	318.156	383.023	1780.16	1574.22	1331.17
AT1G51405	myosin-like protein(AT1G51405)	10.3673	2.68381	18.0508	2.16284	0.650252	3.32615	0.000880547	0.00418497	3.0851	3.45313	1.51319	23.7575	19.8048	10.5902
AT2G34170	hypothetical protein (DUF688)(AT2G34170)	90.3906	31.9797	148.801	2.16283	0.28974	7.46475	8.34606e-14	3.1813e-12	39.3555	26.0312	30.5525	156.439	140.523	149.442
AT5G05940	ROP guanine nucleotide exchange factor 5(ROPGEF5)	12.9411	3.14759	22.7347	2.16236	0.671332	3.221	0.00127744	0.00577404	1.02864	6.90144	1.5127	23.7368	33.8939	10.5732
AT5G35670	IQ-domain 33(iqd33)	18.081	5.11313	31.0489	2.16189	0.590171	3.66316	0.00024912	0.00140746	8.26804	5.55087	1.52047	22.2886	50.9632	19.8947
AT5G56580	MAP kinase kinase 6(MKK6)	10.1624	2.45201	17.8727	2.16105	0.676966	3.19225	0.00141168	0.00628375	1.02468	4.8225	1.50885	22.7228	20.9607	9.93468
AT3G23510	Cyclopropane-fatty-acyl-phospholipid synthase(AT3G23510)	11.1816	2.91447	19.4488	2.15987	0.630305	3.42671	0.000610945	0.00304724	2.09351	5.11155	1.53836	22.9046	15.4599	19.9819
AT4G00020	BREAST CANCER 2 like 2A(BRCA2(IV))	33.4233	10.9122	55.9344	2.15636	0.435874	4.94721	7.5284e-07	8.05744e-06	13.9858	10.0903	8.66068	54.8902	71.9902	40.9228
AT1G78430	ROP interactive partner 2(RIP4)	16.2276	4.00862	28.4466	2.15554	0.662044	3.25589	0.00113037	0.00519751	3.07455	8.95132	0	27.19	45.4196	12.7302
AT2G38540	lipid transfer protein 1(LP1)	1750.83	612.426	2889.24	2.15394	0.32817	6.56347	5.25697e-11	1.3032e-09	461.892	351.212	1024.18	2894.25	3385.26	2388.2
AT5G20740	Plant invertase/pectin methylesterase inhibitor superfamily protein(AT5G20740)	49.2014	14.9584	83.4444	2.15355	0.538056	4.00247	6.26855e-05	0.000423902	22.4719	17.8863	4.51712	78.7229	141.642	29.9682
AT1G12860	basic helix-loop-helix (bHLH) DNA-binding superfamily protein(SCRM2)	114.18	40.5826	187.778	2.15334	0.287926	7.47878	7.50136e-14	2.89115e-12	44.2867	34.2373	43.2238	232.13	178.917	152.286
AT1G54790	GDSL-like Lipase/Acylhydrolase superfamily protein(AT1G54790)	10.8613	2.95251	18.7701	2.15228	0.63438	3.39273	0.000692	0.00339769	1.02324	4.8194	3.0149	17.074	18.6069	20.6293
AT2G28790	Pathogenesis-related thaumatin superfamily protein(AT2G28790)	118.374	29.3409	207.406	2.15081	0.711458	3.0231	0.00250203	0.0102783	23.5232	50.9367	13.5627	199.323	376.619	46.2768
AT1G64640	early nodulin-like protein 8(ENODL8)	62.313	21.0569	103.569	2.15076	0.366391	5.87012	4.35487e-09	7.57056e-08	28.3244	22.7052	12.1411	77.6114	123.109	109.986
AT5G02870	Ribosomal protein L4/L1 family(AT5G02870)	938.873	339.095	1538.65	2.14977	0.209774	10.248	1.20839e-24	1.94597e-22	288.338	337.792	391.155	1765.67	1631.28	1218.99
AT3G10340	phenylalanine ammonia-lyase 4(PAL4)	21.806	7.00122	36.6107	2.14951	0.488841	4.39716	1.09678e-05	8.93514e-05	5.14884	8.28586	7.56897	31.603	44.459	33.7701
AT1G14970	O-fucosyltransferase family protein(AT1G14970)	25.0308	7.25072	42.8109	2.14803	0.592117	3.62771	0.000285948	0.0015845	16.1789	5.57322	0	59.8625	38.7287	29.8416
AT3G11120	Ribosomal protein L41 family(AT3G11120)	167.225	59.3893	275.062	2.14789	0.279282	7.69076	1.46265e-14	6.22646e-13	72.3161	50.4507	55.4011	335.904	285.634	203.646
AT1G38131	O-fucosyltransferase family protein(AT1G38131)	38.7365	12.6065	64.8666	2.14584	0.432859	4.95736	7.14583e-07	7.70755e-06	7.20352	20.0221	10.5939	53.0574	72.5055	69.0368
AT2G04235	hypothetical protein(AT2G04235)	15.137	4.18404	26.0899	2.14549	0.594222	3.61058	0.000305511	0.0016737	4.12626	6.91034	1.51553	28.1516	33.9854	16.1327
AT2G24440	selenium binding protein(AT2G24440)	15.9845	4.90212	27.067	2.14262	0.583606	3.67135	0.000241272	0.00136796	8.1405	2.06016	4.5057	25.2276	35.8609	20.1124
AT4G37750	Integrase-type DNA-binding superfamily protein(ANT)	45.6643	13.6762	77.6524	2.13856	0.555069	3.85278	0.000116785	0.000726813	12.3398	24.1516	4.53718	82.5477	125.02	25.3894
AT3G22310	putative mitochondrial RNA helicase 1(PMH1)	65.8121	22.7871	108.837	2.13831	0.356466	5.99863	1.98992e-09	3.66476e-08	20.5006	24.7569	23.1037	141.893	109.477	75.1404
AT4G15000	Ribosomal L27e protein family(AT4G15000)	551.672	199.887	903.457	2.13809	0.207066	10.3257	5.39428e-25	9.26121e-23	207.289	209.312	183.06	1105.21	837.556	767.605
AT3G48500	Nucleic acid-binding, OB-fold-like protein(PDE312)	212.925	75.8752	349.975	2.13746	0.292503	7.30748	2.72206e-13	9.71617e-12	100.857	58.675	68.0935	436	362.486	251.439
AT4G03010	RNI-like superfamily protein(AT4G03010)	11.3962	3.18402	19.6083	2.13706	0.632983	3.37617	0.000735026	0.00357933	3.08128	3.44836	3.0224	26.0495	22.1747	10.6008
AT5G60490	FASCICLIN-like arabinogalactan-protein 12(FLA12)	32.5419	9.53748	55.5463	2.13465	0.567968	3.7584	0.000171007	0.00101182	2.04811	22.0396	4.52474	45.4823	59.3546	61.8021
AT5G55480	SHV3-like 1(SVL1)	86.5888	31.0221	142.156	2.1329	0.290554	7.3408	2.12326e-13	7.67105e-12	32.9594	28.3127	31.794	155.714	149.786	120.966
AT4G34160	CYCLIN D3;1(CYCD3;1)	54.1951	16.656	91.7342	2.13194	0.533458	3.99645	6.42989e-05	0.000433402	23.6267	24.8299	1.51135	90.5887	136.569	48.0445
AT4G31360	selenium binding protein(AT4G31360)	32.4027	10.5257	54.2797	2.13191	0.478673	4.45379	8.43659e-06	7.07842e-05	17.3195	8.24528	6.01243	72.1264	55.5904	35.1223
AT2G30200	EMBRYO DEFECTIVE 3147(EMB3147)	179.401	64.5174	294.284	2.13186	0.239307	8.90849	5.17305e-19	4.51533e-17	63.6324	71.012	58.9078	346.915	270.574	265.364
AT1G15175	ncRNA(AT1G15175)	18.3741	5.95899	30.7893	2.13077	0.541935	3.93178	8.43181e-05	0.000550479	9.13549	2.74373	5.99774	34.5143	25.3902	32.4634
AT2G43360	Radical SAM superfamily protein(BIO2)	106.78	38.2064	175.354	2.13041	0.267532	7.9632	1.67647e-15	8.39205e-14	34.8542	42.033	37.7321	177.136	192.219	156.708
AT5G45530	transmembrane protein, putative (DUF594)(AT5G45530)	15.8975	4.84447	26.9505	2.12739	0.548865	3.87599	0.000106193	0.00066931	3.08858	6.90415	4.54069	30.4838	25.7337	24.634
AT3G58660	Ribosomal protein L1p/L10e family(AT3G58660)	106.124	38.0182	174.23	2.12737	0.330881	6.42941	1.28102e-10	2.98006e-09	36.9241	30.3263	46.8043	245.091	135.204	142.394
AT3G07320	O-Glycosyl hydrolases family 17 protein(AT3G07320)	71.2681	24.7475	117.789	2.12702	0.356494	5.9665	2.42391e-09	4.40546e-08	24.663	26.9035	22.6758	121.103	155.299	76.9636
AT1G02690	importin alpha isoform 6(IMPA-6)	30.4263	9.50019	51.3523	2.12701	0.536039	3.96801	7.24762e-05	0.000481029	4.11295	13.8023	10.5853	65.5862	66.6081	21.8627
AT5G57390	AINTEGUMENTA-like 5(AIL5)	11.3443	2.94077	19.7479	2.12675	0.656988	3.23712	0.00120742	0.0054958	5.28015	3.54216	0	20.6645	26.6842	11.8949
AT5G64580	AAA-type ATPase family protein(EMB3144)	225.509	82.6294	368.389	2.12529	0.236953	8.96924	2.98556e-19	2.68493e-17	74.1808	75.2792	98.4283	436.507	348.819	319.841
AT4G28220	NAD(P)H dehydrogenase B1(NDB1)	70.3128	25.1695	115.456	2.12522	0.30573	6.95132	3.61887e-12	1.07705e-10	22.6726	25.5669	27.2689	114.064	126.455	105.849
AT3G54750	downstream neighbor of Son(AT3G54750)	51.946	17.9117	85.9803	2.12386	0.411706	5.15867	2.48707e-07	2.97103e-06	21.711	13.7804	18.2438	102.671	106.165	49.1053
AT2G33210	heat shock protein 60-2(HSP60-2)	109.349	37.3885	181.31	2.12374	0.419772	5.05928	4.20846e-07	4.7592e-06	13.3735	50.3826	48.4093	236.209	196.368	111.354
AT5G44780	high molecular weight subunit-like glutenin(MORF4)	18.7966	5.65707	31.9362	2.12216	0.570599	3.71919	0.000199866	0.00116238	11.3171	4.14121	1.51288	31.6413	40.9137	23.2537
AT2G40490	Uroporphyrinogen decarboxylase(HEME2)	768.861	283.818	1253.9	2.12176	0.181451	11.6933	1.37951e-31	4.62224e-29	293.947	258.806	298.699	1433.97	1116.18	1211.56
AT3G53900	uracil phosphoribosyltransferase(UPP)	96.3192	34.5865	158.052	2.12105	0.335237	6.327	2.49974e-10	5.49519e-09	49.1195	19.9668	34.6732	171.859	159.334	142.962
AT1G63310	hypothetical protein(AT1G63310)	33.2225	10.7098	55.7352	2.11984	0.457824	4.63026	3.65213e-06	3.34964e-05	6.09707	18.5298	7.50271	52.8441	58.9207	55.4409
AT5G16000	NSP-interacting kinase 1(NIK1)	83.2487	30.1487	136.349	2.11888	0.308928	6.8588	6.94391e-12	1.99244e-10	38.0864	22.0917	30.268	151.322	127.479	130.245
AT4G24540	AGAMOUS-like 24(AGL24)	55.9602	18.9176	93.0028	2.11876	0.398638	5.31499	1.06661e-07	1.38486e-06	14.816	26.8056	15.1312	97.998	120.012	60.9988
AT3G10080	RmlC-like cupins superfamily protein(AT3G10080)	44.9601	15.7261	74.1941	2.11862	0.388799	5.44913	5.06172e-08	7.03359e-07	11.2315	17.883	18.0637	77.6227	55.7072	89.2524
AT4G14480	Protein kinase superfamily protein(AT4G14480)	33.0446	10.7586	55.3305	2.11607	0.486591	4.34877	1.36902e-05	0.000108966	5.13805	16.5559	10.5819	69.0416	32.6941	64.2557
AT4G33260	Transducin family protein / WD-40 repeat family protein(CDC20.2)	34.2977	10.6676	57.9278	2.11507	0.530719	3.98528	6.73992e-05	0.000451371	14.3082	13.0359	4.65867	63.0483	88.2582	22.477
AT3G10570	cytochrome P450, family 77, subfamily A, polypeptide 6(CYP77A6)	20.4627	5.98112	34.9443	2.11496	0.610359	3.46512	0.000530003	0.0026986	7.19687	6.20988	4.53661	39.5877	56.0737	9.17143
AT1G04040	HAD superfamily, subfamily IIIB acid phosphatase(AT1G04040)	233.366	83.5504	383.182	2.11467	0.314654	6.72061	1.80966e-11	4.81973e-10	120.439	71.5198	58.6926	389.448	265.676	494.422
AT1G15440	periodic tryptophan protein 2(PWP2)	49.9739	17.4708	82.4769	2.1141	0.392233	5.38992	7.04905e-08	9.45365e-07	16.5314	16.4386	19.4425	102.039	92.6595	52.7321
AT5G02050	Mitochondrial glycoprotein family protein(AT5G02050)	58.3089	20.2189	96.399	2.1136	0.389032	5.43298	5.542e-08	7.61439e-07	20.4364	20.6414	19.5788	118.598	114.978	55.6205
AT1G12900	glyceraldehyde 3-phosphate dehydrogenase A subunit 2(GAPA-2)	4522.85	1667.82	7377.87	2.11018	0.217903	9.68407	3.52411e-22	4.33195e-20	1659.9	1387.31	1956.24	7601.18	5609.5	8922.94
AT3G10610	Ribosomal S17 family protein(AT3G10610)	92.7999	32.887	152.713	2.11006	0.300858	7.01348	2.32466e-12	7.10185e-11	33.4433	39.7543	25.4633	179.856	150.958	127.324
AT1G79150	binding protein(AT1G79150)	58.947	20.4475	97.4466	2.10939	0.380679	5.54112	3.00536e-08	4.40602e-07	26.8028	19.3865	15.1531	117.449	111.297	63.5939
AT5G36800	transmembrane protein(AT5G36800)	22.3805	6.54536	38.2155	2.10827	0.575182	3.66539	0.000246959	0.00139791	7.13573	10.9967	1.50369	45.7593	50.9861	17.9012
AT4G23990	cellulose synthase like G3(CSLG3)	15.7201	4.11039	27.3299	2.10818	0.662264	3.1833	0.00145607	0.00645918	6.05161	6.27956	0	28.8716	43.8818	9.23638
AT3G53530	Chloroplast-targeted copper chaperone protein(NAKR3)	22.0305	7.35054	36.7105	2.10531	0.486254	4.32966	1.49343e-05	0.000118009	4.08249	8.93978	9.02936	35.4065	38.2835	36.4416
AT3G05130	paramyosin-like protein(AT3G05130)	41.1459	14.3831	67.9087	2.10417	0.400454	5.25446	1.48456e-07	1.85897e-06	11.3194	15.1858	16.6439	84.7309	68.9819	50.0132
AT3G55010	phosphoribosylformylglycinamidine cyclo-ligase, chloroplast / phosphoribosyl-aminoimidazole synthetase / AIR synthase (PUR5)(PUR5)	94.5043	33.7987	155.21	2.10393	0.301799	6.9713	3.1403e-12	9.42726e-11	29.6199	40.5646	31.2117	187.193	152.862	125.574
AT1G67320	DNA primase, large subunit family(EMB2813)	33.0552	11.5239	54.5865	2.10251	0.406277	5.17506	2.27839e-07	2.73908e-06	9.86638	12.2961	12.4093	58.819	55.7556	49.185
AT1G12000	Phosphofructokinase family protein(AT1G12000)	189.202	69.2211	309.182	2.10225	0.275041	7.64338	2.11596e-14	8.75638e-13	42.5774	80.5691	84.5168	325.084	322.959	279.504
AT2G42200	squamosa promoter binding protein-like 9(SPL9)	35.0424	11.1484	58.9363	2.1017	0.538449	3.90324	9.49128e-05	0.000610439	15.6313	10.1487	7.66525	46.331	107.316	23.1616
AT1G06950	translocon at the inner envelope membrane of chloroplasts 110(TIC110)	573.939	211.335	936.542	2.10042	0.249894	8.40525	4.2696e-17	2.91765e-15	157.561	229.792	246.652	1140.46	973.313	695.852
AT2G43590	Chitinase family protein(AT2G43590)	12.4293	3.2312	21.6275	2.09992	0.742023	2.83	0.00465483	0.0173327	0	0.685965	9.00764	38.7083	16.2043	9.9698
AT5G47380	electron transporter, putative (Protein of unknown function, DUF547)(AT5G47380)	26.6695	9.1192	44.2198	2.09784	0.467564	4.48675	7.23191e-06	6.1572e-05	5.41151	9.66303	12.2831	55.6048	41.0038	36.0508
AT1G41880	Ribosomal protein L35Ae family protein(AT1G41880)	379.022	140.848	617.196	2.09764	0.202936	10.3365	4.8205e-25	8.41521e-23	142.556	141.251	138.738	711.961	619.757	519.869
AT1G65010	WEB family protein (DUF827)(AT1G65010)	253.228	93.801	412.656	2.09666	0.209078	10.0281	1.14646e-23	1.6655e-21	106.264	93.2945	81.845	445.853	386.773	405.342
AT1G18250	Pathogenesis-related thaumatin superfamily protein(ATLP-1)	67.5685	20.8993	114.238	2.09525	0.562337	3.72596	0.000194572	0.00113685	21.5973	38.0699	3.03076	120.272	182.345	40.096
AT5G61170	Ribosomal protein S19e family protein(AT5G61170)	357.632	131.401	583.862	2.09358	0.252192	8.30154	1.02772e-16	6.54906e-15	151.606	135.966	106.63	708.732	621.162	421.693
AT3G12930	Lojap-related protein(AT3G12930)	188.835	69.396	308.273	2.09255	0.286624	7.30068	2.86314e-13	1.02022e-11	88.9229	52.9862	66.2788	400.121	247.443	277.255
AT2G43800	Actin-binding FH2 (formin homology 2) family protein(AT2G43800)	127.767	43.3938	212.141	2.09168	0.437013	4.78632	1.69868e-06	1.67085e-05	30.9201	78.0561	21.2053	196.162	317.326	122.934
AT3G49240	Pentatricopeptide repeat (PPR) superfamily protein(emb1796)	71.1837	24.9416	117.426	2.08951	0.367914	5.67933	1.35227e-08	2.11855e-07	20.8973	33.5118	20.4157	156.486	114.922	80.8688
AT3G07540	Actin-binding FH2 (formin homology 2) family protein(AT3G07540)	89.9144	31.2093	148.619	2.08942	0.379538	5.50516	3.68826e-08	5.30241e-07	29.8761	45.5811	18.1707	129.724	210.681	105.453
AT2G35190	Putative plant snare 11(NPSN11)	44.302	15.53	73.074	2.08764	0.397825	5.24763	1.54069e-07	1.91999e-06	23.6065	12.4101	10.5735	73.6874	83.9742	61.5605
AT4G29240	Leucine-rich repeat (LRR) family protein(AT4G29240)	16.638	4.34862	28.9274	2.08598	0.655035	3.18453	0.00144989	0.0064346	2.14431	10.9015	0	33.58	35.7394	17.4628
AT2G29980	fatty acid desaturase 3(FAD3)	481.733	178.342	785.123	2.08479	0.271151	7.68865	1.48692e-14	6.31147e-13	258.736	116.568	159.723	768.039	808.542	778.789
AT1G62150	Mitochondrial transcription termination factor family protein(AT1G62150)	11.8131	3.57628	20.0498	2.08439	0.612143	3.40507	0.00066148	0.00326727	2.05508	4.13885	4.53491	21.5067	24.519	14.1238
AT1G26450	Carbohydrate-binding X8 domain superfamily protein(AT1G26450)	15.2359	4.76999	25.7018	2.08313	0.56466	3.68918	0.000224978	0.00128858	2.59485	6.95769	4.75742	28.8	28.339	19.9666
AT1G77940	Ribosomal protein L7Ae/L30e/S12e/Gadd45 family protein(AT1G77940)	387.198	144.603	629.792	2.08293	0.229939	9.05864	1.32087e-19	1.21955e-17	163.746	128.016	142.046	714.996	695.439	478.942
AT4G26600	S-adenosyl-L-methionine-dependent methyltransferases superfamily protein(AT4G26600)	35.4659	12.1106	58.8211	2.08166	0.440113	4.72984	2.247e-06	2.1514e-05	20.2714	9.80588	6.25467	68.063	55.8151	52.5852
AT3G54470	uridine 5'-monophosphate synthase / UMP synthase (PYRE-F) (UMPS)(AT3G54470)	149.874	55.7325	244.015	2.0814	0.267385	7.78428	7.01086e-15	3.17306e-13	42.1002	58.6153	66.4818	287.773	235.696	208.574
AT5G23420	high-mobility group box 6(HMGB6)	66.1502	24.2759	108.025	2.08118	0.333709	6.23652	4.47408e-10	9.30376e-09	28.6302	18.583	25.6144	124.189	111.566	88.3185
AT5G51590	AT hook motif DNA-binding family protein(AT5G51590)	18.063	5.15448	30.9716	2.08049	0.60861	3.41842	0.00062985	0.00313326	7.19067	8.27276	0	31.6436	44.3535	16.9178
AT3G56020	Ribosomal protein L41 family(AT3G56020)	183.813	66.2554	301.371	2.08048	0.325809	6.38557	1.70757e-10	3.88108e-09	91.7728	71.4273	35.566	349.752	337.141	217.219
AT2G01250	Ribosomal protein L30/L7 family protein(AT2G01250)	867.654	326.1	1409.21	2.07944	0.199708	10.4124	2.1773e-25	3.93286e-23	333.253	331.701	313.347	1716.46	1367.51	1143.65
AT3G55280	ribosomal protein L23AB(RPL23AB)	179.259	67.1042	291.414	2.07874	0.255271	8.14327	3.84752e-16	2.11451e-14	58.2143	63.2322	79.8662	339.873	302.151	232.219
AT5G08180	Ribosomal protein L7Ae/L30e/S12e/Gadd45 family protein(AT5G08180)	98.83	35.4199	162.24	2.0782	0.347124	5.98691	2.13862e-09	3.92471e-08	38.5155	38.5797	29.1646	184.136	207.066	95.5192
AT3G02120	hydroxyproline-rich glycoprotein family protein(AT3G02120)	19.1625	5.74312	32.582	2.07622	0.588777	3.52633	0.000421368	0.00221945	6.0402	8.20542	2.98374	45.5182	39.7344	12.4934
AT5G62220	glycosyltransferase 18(GT18)	109.929	40.4369	179.42	2.07435	0.293542	7.06662	1.58748e-12	5.01952e-11	54.4946	36.5705	30.2455	188.871	151.877	197.513
AT2G02130	low-molecular-weight cysteine-rich 68(LCR68)	170.011	63.929	276.093	2.07333	0.225241	9.20493	3.41907e-20	3.3346e-18	59.617	66.3943	65.7756	282.416	252.811	293.051
AT1G11790	arogenate dehydratase 1(ADT1)	64.2399	23.6338	104.846	2.07114	0.34171	6.0611	1.35196e-09	2.58616e-08	33.1035	16.4859	21.312	106.133	103.436	104.969
AT3G25860	2-oxoacid dehydrogenases acyltransferase family protein(LTA2)	294.601	111.058	478.144	2.06844	0.23691	8.73089	2.52671e-18	2.02663e-16	80.1865	121.433	131.554	529.407	421.685	483.339
AT5G54970	hypothetical protein(AT5G54970)	21.9789	7.47663	36.4811	2.06818	0.501392	4.12487	3.70944e-05	0.000265267	10.2152	6.19159	6.02309	34.2243	26.7047	48.5142
AT4G09650	F-type H+-transporting ATPase subunit delta(ATPD)	2953.48	1115.48	4791.47	2.06718	0.222795	9.27841	1.72032e-20	1.72647e-18	1044.09	998.266	1304.08	4600.31	3643.78	6130.34
AT2G47610	Ribosomal protein L7Ae/L30e/S12e/Gadd45 family protein(AT2G47610)	570.758	215.585	925.93	2.06476	0.209072	9.87584	5.29872e-23	7.01118e-21	234.677	220.515	191.563	1106.19	919.223	752.373
AT3G55690	hypothetical protein(AT3G55690)	12.7667	3.87088	21.6624	2.0643	0.590793	3.49412	0.000475624	0.0024597	3.07628	5.51194	3.02442	27.2242	18.6443	19.1189
AT4G39510	cytochrome P450, family 96, subfamily A, polypeptide 12(CYP96A12)	59.468	20.2977	98.6383	2.0622	0.422821	4.87724	1.07581e-06	1.10693e-05	19.5287	33.8049	7.55956	91.6526	123.795	80.4669
AT2G23700	Itga6 (Protein of unknown function, DUF547)(AT2G23700)	17.4517	5.37517	29.5282	2.0613	0.554402	3.71805	0.000200763	0.00116694	4.12008	8.97734	3.02808	29.3361	37.4479	21.8006
AT2G44120	Ribosomal protein L30/L7 family protein(AT2G44120)	328.429	123.604	533.254	2.05926	0.233369	8.82409	1.10353e-18	9.24382e-17	147.189	122.234	101.388	610.71	563.146	425.905
AT5G11160	adenine phosphoribosyltransferase 5(APT5)	13.5587	3.93803	23.1793	2.05922	0.608099	3.38633	0.000708342	0.00346727	4.00337	6.28228	1.52845	27.8796	27.9647	13.6936
AT3G43720	Bifunctional inhibitor/lipid-transfer protein/seed storage 2S albumin superfamily protein(LTPG2)	199.173	75.7566	322.59	2.05779	0.280029	7.34849	2.00459e-13	7.29307e-12	57.0675	59.0694	111.133	355.143	305.58	307.048
AT1G70600	Ribosomal protein L18e/L15 superfamily protein(AT1G70600)	329.494	123.933	535.056	2.05735	0.249534	8.2448	1.65442e-16	9.87615e-15	135.442	123.655	112.701	652.942	574.203	378.025
AT4G09160	SEC14 cytosolic factor family protein / phosphoglyceride transfer family protein(AT4G09160)	85.0513	30.8462	139.257	2.0547	0.353041	5.82001	5.88446e-09	9.96282e-08	35.5278	32.5196	24.4911	131.816	194.374	91.5796
AT3G23530	Cyclopropane-fatty-acyl-phospholipid synthase(AT3G23530)	289.029	110.401	467.657	2.05459	0.242433	8.47486	2.35365e-17	1.66309e-15	125.763	76.6805	128.761	492.549	477.822	432.601
AT2G43110	U3 containing 90S pre-ribosomal complex subunit(AT2G43110)	23.8781	8.06891	39.6873	2.0542	0.4716	4.35581	1.32574e-05	0.000105927	6.56398	11.7864	5.85638	41.5113	42.4319	35.1188
AT5G45930	magnesium chelatase i2(CHLI2)	231.072	87.2404	374.904	2.05383	0.301063	6.82192	8.98296e-12	2.53205e-10	60.4957	74.4267	126.799	426.815	276.155	421.742
AT3G05560	Ribosomal L22e protein family(AT3G05560)	423.607	161.787	685.428	2.05197	0.204331	10.0424	9.9243e-24	1.48322e-21	172.637	153.202	159.521	822.213	614.967	619.104
AT2G34180	CBL-interacting protein kinase 13(CIPK13)	10.5648	3.1337	17.9958	2.04954	0.629519	3.25572	0.00113105	0.00519833	5.13252	2.75796	1.51063	18.1352	20.9962	14.856
AT3G11250	Ribosomal protein L10 family protein(AT3G11250)	80.4208	29.9557	130.886	2.04939	0.326047	6.28556	3.2667e-10	7.00335e-09	22.9216	30.8808	36.0647	153.02	142.611	97.0257
AT3G04790	Ribose 5-phosphate isomerase, type A protein(EMB3119)	765.636	293.677	1237.6	2.04918	0.191562	10.6972	1.04873e-26	2.24602e-24	298.576	289.303	293.151	1342.51	993.897	1376.38
AT2G34670	benzoyl-CoA reductase subunit C, putative (DUF630 and DUF632)(AT2G34670)	14.3569	4.6077	24.1061	2.04637	0.602676	3.39546	0.000685123	0.00337079	7.20958	2.07162	4.54188	25.9538	31.5943	14.7701
AT1G22330	RNA-binding (RRM/RBD/RNP motifs) family protein(AT1G22330)	84.804	31.8934	137.715	2.0462	0.285886	7.15739	8.22272e-13	2.7331e-11	38.3282	28.6899	28.662	135.5	138.139	139.505
AT3G51720	WEB family protein (DUF827)(AT3G51720)	48.3196	16.2614	80.3779	2.04365	0.476936	4.28497	1.82767e-05	0.000140155	14.3573	26.8784	7.54837	85.1171	114.209	41.8076
AT3G57560	N-acetyl-l-glutamate kinase(NAGK)	131.494	50.2896	212.698	2.0396	0.246778	8.2649	1.39809e-16	8.59289e-15	58.4529	44.1074	48.3085	217.909	213.261	206.924
AT5G39740	ribosomal protein L5 B(RPL5B)	794.405	305.34	1283.47	2.03861	0.203171	10.034	1.08054e-23	1.592e-21	308.335	313.482	294.204	1503.06	1351.95	995.396
AT3G53190	Pectin lyase-like superfamily protein(AT3G53190)	118.798	40.8911	196.705	2.03814	0.478982	4.25515	2.08904e-05	0.000157925	40.6674	70.6555	11.3504	210.434	285.17	94.5112
AT3G24630	hypothetical protein(TRM34)	20.3083	6.67175	33.9449	2.03752	0.516243	3.94683	7.91914e-05	0.000520444	9.32573	7.64298	3.04653	39.3805	37.6728	24.7813
AT3G28900	Ribosomal protein L34e superfamily protein(AT3G28900)	114.181	42.8842	185.478	2.03739	0.312145	6.52707	6.70678e-11	1.64494e-09	47.2421	38.2212	43.1895	233.908	198.946	123.579
AT5G20970	HSP20-like chaperones superfamily protein(AT5G20970)	11.7619	3.2864	20.2374	2.03731	0.663542	3.07036	0.00213798	0.00894729	0	6.85774	3.00146	17.0853	20.824	22.8029
AT5G24110	WRKY DNA-binding protein 30(WRKY30)	14.5981	4.48464	24.7116	2.03659	0.62333	3.26727	0.00108588	0.00502408	2.04654	6.88495	4.52244	18.2115	13.9556	41.9678
AT5G63920	topoisomerase 3alpha(TOP3A)	18.6075	5.7569	31.4581	2.03525	0.613414	3.3179	0.000906958	0.00429967	4.16611	6.98149	6.1231	25.3874	57.9816	11.0054
AT2G28470	beta-galactosidase 8(BGAL8)	305.383	117.642	493.124	2.03518	0.246269	8.26405	1.4081e-16	8.60349e-15	111.159	97.2695	144.498	415.224	616.793	447.356
AT1G78650	DNA-directed DNA polymerase(POLD3)	24.5138	7.71986	41.3078	2.0338	0.539586	3.76919	0.000163776	0.000974184	7.17734	14.461	1.52124	42.9991	51.2649	29.6595
AT3G07430	YGGT family protein(YLMG1-1)	246.902	95.0837	398.719	2.03172	0.248997	8.15961	3.36096e-16	1.87689e-14	83.9184	86.7552	114.578	496.183	375.682	324.293
AT2G24090	Ribosomal protein L35(PRPL35)	681.234	263.432	1099.04	2.03147	0.21859	9.29352	1.49262e-20	1.50523e-18	291.572	210.666	288.057	1228.45	874.367	1194.29
AT2G37640	Barwin-like endoglucanases superfamily protein(EXP3)	55.7181	19.9947	91.4415	2.03025	0.37978	5.34585	8.99928e-08	1.18473e-06	27.5841	21.1521	11.248	87.3873	115.38	71.5572
AT3G10690	DNA GYRASE A(GYRA)	125.145	47.2277	203.062	2.0299	0.31578	6.42822	1.29103e-10	2.99329e-09	40.1879	46.9765	54.5189	248.107	231.814	129.265
AT4G08160	glycosyl hydrolase family 10 protein / carbohydrate-binding domain-containing protein(AT4G08160)	22.9622	7.48065	38.4437	2.02874	0.596073	3.40351	0.000665268	0.00328117	0	10.3457	12.0962	39.4753	28.0448	47.8109
AT3G58120	Basic-leucine zipper (bZIP) transcription factor family protein(BZIP61)	158.985	57.7014	260.269	2.02855	0.407851	4.97375	6.56707e-07	7.16138e-06	108.585	40.0835	24.4361	320.597	240.672	219.539
AT5G03670	histone-lysine N-methyltransferase SETD1B-like protein(TRM28)	18.1917	5.4963	30.8871	2.02555	0.594135	3.40924	0.00065145	0.00322527	8.21675	8.27215	0	32.7787	40.8464	19.0363
AT3G62060	Pectinacetylesterase family protein(AT3G62060)	20.6857	6.71614	34.6553	2.02526	0.583413	3.47139	0.000517765	0.00264277	1.95993	9.87038	8.31811	32.3546	53.4475	18.1638
AT3G51740	inflorescence meristem receptor-like kinase 2(IMK2)	72.5004	24.9167	120.084	2.02109	0.487869	4.14268	3.43268e-05	0.00024752	31.949	35.228	7.57305	137.549	172.12	50.5834
AT1G44760	Adenine nucleotide alpha hydrolases-like superfamily protein(AT1G44760)	44.0175	15.0287	73.0062	2.01816	0.505576	3.99181	6.55709e-05	0.000440404	8.16383	23.3794	13.5428	68.5416	118.315	32.1622
AT5G07090	Ribosomal protein S4 (RPS4A) family protein(AT5G07090)	677.233	264.854	1089.61	2.01574	0.183233	11.0009	3.78262e-28	9.35478e-26	276.284	255.881	262.398	1257.8	1058.84	952.198
AT3G49010	breast basic conserved 1(BBC1)	675.576	262.869	1088.28	2.01571	0.205853	9.79198	1.21887e-22	1.56301e-20	243.319	283.526	261.761	1191.97	1224.78	848.102
AT3G12270	protein arginine methyltransferase 3(PRMT3)	39.8947	14.2838	65.5055	2.01562	0.427204	4.71817	2.3797e-06	2.25897e-05	11.3064	17.9375	13.6075	79.2029	77.0822	40.2314
AT5G26680	5'-3' exonuclease family protein(AT5G26680)	28.4747	10.2039	46.7455	2.0148	0.487731	4.13096	3.61245e-05	0.000258955	5.34118	10.7613	14.5093	61.1625	50.2568	28.8171
AT5G08280	hydroxymethylbilane synthase(HEMC)	999.337	392.911	1605.76	2.01367	0.177088	11.3711	5.82785e-30	1.6815e-27	361.172	358.464	459.099	1743.13	1521.59	1552.57
AT5G18570	GTP1/OBG family protein(EMB269)	265.9	103.883	427.917	2.01184	0.21615	9.30758	1.30777e-20	1.33174e-18	109.087	96.6409	105.922	501.549	373.001	409.201
AT2G44640	TRIGALACTOSYLDIACYLGLYCEROL-like protein(AT2G44640)	112.161	43.5975	180.725	2.01047	0.286181	7.02515	2.13842e-12	6.58127e-11	45.5301	34.2425	51.02	215.999	174.524	151.653
AT1G21740	DUF630 family protein, putative (DUF630 and DUF632)(AT1G21740)	17.5931	5.71078	29.4755	2.01011	0.575109	3.49518	0.000473749	0.00245184	9.27028	4.83398	3.0281	27.0791	44.4698	16.8776
AT5G27550	P-loop containing nucleoside triphosphate hydrolases superfamily protein(AT5G27550)	34.3193	11.9803	56.6583	2.00976	0.459447	4.37429	1.21826e-05	9.83225e-05	10.2928	16.5681	9.07992	64.3754	72.5056	33.0939
AT4G19020	chromomethylase 2(CMT2)	100.02	37.4758	162.564	2.00916	0.312314	6.43315	1.24984e-10	2.91404e-09	28.1563	51.7679	32.5031	167.162	184.304	136.227
AT4G38770	proline-rich protein 4(PRP4)	4230.23	1668.2	6792.25	2.00912	0.157154	12.7844	2.0036e-37	1.15619e-34	1661.49	1538.25	1804.86	6499.79	6321.07	7555.89
AT5G65360	Histone superfamily protein(AT5G65360)	203.979	78.2651	329.693	2.00903	0.277834	7.23107	4.79205e-13	1.66472e-11	89.9949	76.0021	68.7984	386.22	380.622	222.237
AT1G29630	5'-3' exonuclease family protein(AT1G29630)	12.4724	3.90079	21.0439	2.00739	0.594954	3.37402	0.00074079	0.0036011	6.09528	4.01309	1.59399	23.7967	21.531	17.8041
AT2G38970	Zinc finger (C3HC4-type RING finger) family protein(AT2G38970)	49.5149	18.4031	80.6266	2.00726	0.350319	5.7298	1.00552e-08	1.61427e-07	16.47	22.0918	16.6476	84.6937	85.3772	71.8089
AT4G37240	HTH-type transcriptional regulator(AT4G37240)	34.153	12.0785	56.2276	2.00496	0.478868	4.18688	2.82816e-05	0.000207926	21.3194	8.91774	5.99833	73.6159	38.0906	56.9763
AT1G50490	ubiquitin-conjugating enzyme 20(UBC20)	39.2284	13.9309	64.526	2.0043	0.469038	4.27321	1.92676e-05	0.000146731	15.3113	14.4414	12.0399	53.6613	105.634	34.2824
AT5G15740	O-fucosyltransferase family protein(AT5G15740)	67.6508	25.722	109.58	2.00301	0.322164	6.21735	5.05631e-10	1.04e-08	21.6179	28.3057	27.2423	123.081	116.96	88.6979
AT5G23400	Leucine-rich repeat (LRR) family protein(AT5G23400)	24.14	8.16817	40.1119	2.0028	0.496053	4.03747	5.40311e-05	0.000372039	8.23153	11.734	4.53898	39.5459	52.6087	28.181
AT3G61610	Galactose mutarotase-like superfamily protein(AT3G61610)	21.1909	7.31829	35.0635	2.00102	0.527496	3.79342	0.000148586	0.000895741	11.9928	5.14042	4.82168	44.4458	37.6404	23.1042
AT1G24148	hypothetical protein(AT1G24148)	168.574	272.393	64.7545	-2.00026	0.279597	-7.15407	8.42441e-13	2.79121e-11	291.475	279.946	245.759	43.1567	62.9226	88.1843
AT4G19200	proline-rich family protein(AT4G19200)	1389.58	2237.31	541.854	-2.00033	0.240805	-8.30682	9.83007e-17	6.30277e-15	1894.85	2494.48	2322.61	486.711	403.086	735.765
AT1G61820	beta glucosidase 46(BGLU46)	17.6483	29.8003	5.49628	-2.00242	0.67265	-2.97691	0.00291171	0.011662	32.8826	48.9614	7.55684	3.40305	11.6758	1.40998
AT4G01600	GRAM domain family protein(AT4G01600)	17.111	28.5265	5.69557	-2.00293	0.542336	-3.69315	0.000221495	0.0012725	25.0886	20.014	40.4769	5.25746	4.85987	6.96937
AT2G07719	Putative membrane lipoprotein(AT2G07719)	12.8744	21.8984	3.85044	-2.00312	0.663099	-3.02085	0.00252069	0.0103426	33.8333	6.20195	25.66	5.67646	2.33021	3.54464
AT3G59210	F-box/RNI-like superfamily protein(AT3G59210)	74.6199	120.416	28.8238	-2.00361	0.297751	-6.72916	1.70643e-11	4.56234e-10	129.152	120.267	111.829	24.8465	34.3526	27.2723
AT1G65790	receptor kinase 1(RK1)	186.11	304.169	68.0517	-2.00459	0.423506	-4.73333	2.20861e-06	2.1212e-05	188.334	490.222	233.951	35.9619	50.5879	117.605
ATCG00720	#N/A	315.072	534.764	95.3799	-2.00572	0.665768	-3.01264	0.00258986	0.0105972	535.929	283.649	784.713	68.5666	189.061	28.5123
AT3G16720	TOXICOS EN LEVADURA 2(ATL2)	132.894	215.204	50.5839	-2.00698	0.288527	-6.95595	3.50192e-12	1.04374e-10	233.844	226.065	185.703	41.9853	39.6274	70.1392
AT1G30500	nuclear factor Y, subunit A7(NF-YA7)	31.3836	51.2004	11.5669	-2.00912	0.42678	-4.70763	2.50617e-06	2.3719e-05	48.0272	61.5358	44.0381	8.03897	15.1664	11.4952
AT4G04490	cysteine-rich RLK (RECEPTOR-like protein kinase) 36(CRK36)	39.5747	65.5805	13.5689	-2.01193	0.525631	-3.82765	0.00012937	0.000795304	32.9176	121.467	42.3566	9.04219	10.5192	21.1452
AT4G00940	Dof-type zinc finger DNA-binding family protein(AT4G00940)	13.6312	23.0899	4.17258	-2.01492	0.615788	-3.2721	0.00106754	0.00495575	29.0623	26.5037	13.7037	2.2925	2.35032	7.87492
AT4G23200	cysteine-rich RLK (RECEPTOR-like protein kinase) 12(CRK12)	20.2711	33.8261	6.71618	-2.01549	0.558142	-3.61106	0.000304949	0.00167151	22.5549	51.5758	27.3474	7.99582	2.3297	9.82303
AT3G13061	ncRNA(AT3G13061)	60.0801	97.895	22.2653	-2.01669	0.391121	-5.15618	2.52044e-07	3.004e-06	141.308	78.7122	73.6645	14.8164	29.9289	22.0504
AT4G10380	NOD26-like intrinsic protein 5;1(NIP5;1)	95.6877	174.726	16.6491	-2.01822	0.822814	-2.45283	0.0141737	0.0436988	118.263	301.557	104.359	2.26143	45.5703	2.1156
AT1G21570	#N/A	44.5224	74.0674	14.9774	-2.01975	0.546267	-3.69736	0.00021785	0.00125398	15.3785	102.676	104.148	11.3532	15.1461	18.4328
AT5G63800	Glycosyl hydrolase family 35 protein(MUM2)	1361.72	2194.76	528.689	-2.0203	0.201454	-10.0286	1.14137e-23	1.6655e-21	2025.12	2040.48	2518.68	450.647	484.42	650.999
AT2G34960	cationic amino acid transporter 5(CAT5)	18.1921	30.2082	6.17599	-2.02159	0.566001	-3.5717	0.000354666	0.00190961	15.4235	35.8811	39.32	5.65458	9.34656	3.52682
AT3G13730	cytochrome P450, family 90, subfamily D, polypeptide 1(CYP90D1)	37.6713	62.3721	12.9705	-2.02671	0.46484	-4.36	1.30061e-05	0.00010424	47.4643	68.3135	71.3384	5.68046	10.5519	22.6792
AT4G11890	Protein kinase superfamily protein(ARCK1)	112.263	185.762	38.7643	-2.02734	0.509758	-3.97706	6.97727e-05	0.000465166	47.1938	364.836	145.256	35.3354	27.0425	53.9149
AT2G29120	glutamate receptor 2.7(GLR2.7)	170.15	277.417	62.8824	-2.02782	0.355865	-5.69827	1.21026e-08	1.91193e-07	167.668	367.589	296.995	48.0366	45.9173	94.6932
AT1G68110	ENTH/ANTH/VHS superfamily protein(AT1G68110)	21.2802	35.1202	7.44023	-2.02884	0.473976	-4.28047	1.865e-05	0.000142649	34.836	35.8229	34.7016	6.81763	6.98634	8.51673
AT3G32990	miscRNA(AT3G32990)	15.631	26.6561	4.606	-2.03368	0.685434	-2.967	0.00300719	0.0119677	34.0307	11.0659	34.8716	6.78804	7.02997	0
AT3G28100	nodulin MtN21 /EamA-like transporter family protein(UMAMIT45)	92.6243	150.656	34.5922	-2.03473	0.302959	-6.71618	1.86548e-11	4.94304e-10	118.156	162.937	170.877	28.5498	32.6804	42.5463
AT2G17040	NAC domain containing protein 36(NAC036)	187.918	305.879	69.958	-2.03989	0.317311	-6.42868	1.28714e-10	2.9876e-09	243.553	416.31	257.772	58.0177	52.3361	99.5202
AT3G15780	transmembrane protein(AT3G15780)	93.1357	151.363	34.9084	-2.04127	0.300723	-6.78787	1.13801e-11	3.12713e-10	167.127	148.275	138.687	43.0335	22.9035	38.7881
AT2G15020	hypothetical protein(AT2G15020)	326.074	528.576	123.571	-2.04156	0.23733	-8.60221	7.81961e-18	5.97222e-16	498.627	538.183	548.919	106.325	99.2946	165.093
AT3G50740	UDP-glucosyl transferase 72E1(UGT72E1)	456.309	740.142	172.476	-2.04461	0.24721	-8.27074	1.3313e-16	8.23108e-15	716.352	689.187	814.888	140.319	137.802	239.308
AT3G14595	Ribosomal protein L18ae family(AT3G14595)	323.19	522.945	123.435	-2.04577	0.203473	-10.0543	8.79876e-24	1.3342e-21	575.867	505.798	487.169	107.563	121.647	141.095
AT1G73810	Core-2/I-branching beta-1,6-N-acetylglucosaminyltransferase family protein(AT1G73810)	10.0197	17.3819	2.65752	-2.04657	0.687109	-2.97852	0.0028964	0.0116158	9.22663	24.807	18.1121	1.1354	1.16503	5.67212
ATMG00640	#N/A	24.9351	41.3924	8.47776	-2.04932	0.515349	-3.97657	6.99174e-05	0.000465848	43.1147	24.5506	56.5117	5.84711	13.6887	5.89748
AT1G58180	beta carbonic anhydrase 6(BCA6)	278.619	452.217	105.021	-2.05106	0.247916	-8.27319	1.30424e-16	8.08782e-15	548.597	361.697	446.358	109.533	82.4177	123.112
AT1G23140	Calcium-dependent lipid-binding (CaLB domain) family protein(AT1G23140)	15.7963	26.3107	5.28186	-2.05295	0.540311	-3.79957	0.000144947	0.000877367	28.4536	21.9683	28.5102	4.59438	6.93198	4.31922
AT5G51070	Clp ATPase(ERD1)	1130.38	1840.51	420.247	-2.05788	0.300081	-6.85776	6.99486e-12	2.00153e-10	1176.14	2000.17	2345.22	313.986	345.345	601.411
AT2G36220	hypothetical protein(AT2G36220)	98.1834	160.623	35.744	-2.05864	0.327104	-6.29353	3.1033e-10	6.68755e-09	192.227	155.545	134.097	27.3453	27.8908	51.9961
AT1G31173	ncRNA(MIR167d)	87.7069	144.147	31.2665	-2.05935	0.417045	-4.93796	7.89452e-07	8.40599e-06	242.094	86.1602	104.188	20.4202	40.8002	32.5792
AT4G25480	dehydration response element B1A(DREB1A)	17.2801	29.0324	5.52775	-2.06029	0.582616	-3.53627	0.000405824	0.00214996	21.628	27.6212	37.8481	1.12848	10.5311	4.92369
AT5G18360	Disease resistance protein (TIR-NBS-LRR class) family(AT5G18360)	33.7521	56.0494	11.4548	-2.06078	0.453855	-4.54062	5.60902e-06	4.88971e-05	40.1824	62.8496	65.1161	7.89514	8.19397	18.2752
AT1G49320	unknown seed protein like 1(USPL1)	17.9104	30.6329	5.18798	-2.06162	0.68465	-3.0112	0.00260216	0.0106342	18.4111	67.4594	6.02823	3.41657	9.30002	2.84736
AT2G46690	SAUR-like auxin-responsive protein family(AT2G46690)	159.334	260.69	57.9768	-2.06206	0.328682	-6.27371	3.52556e-10	7.54273e-09	209.483	282.845	289.743	48.2029	35.839	89.8883
AT5G43180	transmembrane protein, putative (Protein of unknown function, DUF599)(AT5G43180)	14.691	24.638	4.74412	-2.06427	0.552366	-3.73714	0.000186129	0.00109253	23.4034	21.9748	28.5356	5.73372	3.47033	5.0283
ATMG00520	#N/A	24.207	40.3273	8.08668	-2.06806	0.541372	-3.82004	0.000133431	0.000816703	42.1416	21.3869	57.4534	9.05189	11.679	3.52914
AT1G67810	sulfur E2(SUFE2)	12.6365	21.3972	3.87578	-2.06916	0.616234	-3.35775	0.000785796	0.0037875	10.2259	26.843	27.1226	3.41769	4.64892	3.56073
ATCG00550	#N/A	136.15	223.46	48.8409	-2.07313	0.38162	-5.43246	5.5583e-08	7.63174e-07	301.499	108.013	260.868	34.4561	66.1416	45.9249
AT2G16790	P-loop containing nucleoside triphosphate hydrolases superfamily protein(AT2G16790)	14.2896	24.0431	4.5361	-2.07382	0.596425	-3.47709	0.000506896	0.00259686	28.7592	32.6932	10.677	4.45727	4.74914	4.4019
AT3G49620	2-oxoglutarate (2OG) and Fe(II)-dependent oxygenase superfamily protein(DIN11)	24.9143	48.4105	1.41807	-2.07608	0.844019	-2.45975	0.0139033	0.0430057	77.9572	62.735	4.53942	0	0	4.25421
AT1G24140	Matrixin family protein(AT1G24140)	19.2223	32.5838	5.86081	-2.07923	0.606464	-3.42846	0.000607022	0.00302986	21.5631	56.5461	19.6421	7.93097	1.16679	8.48467
AT3G20250	pumilio 5(PUM5)	213.979	348.451	79.5064	-2.07941	0.285054	-7.2948	2.99097e-13	1.06213e-11	265.523	443.953	335.876	65.9467	106.479	66.0939
AT2G04110	miscRNA(AT2G04110)	94.1833	153.846	34.5208	-2.08202	0.293029	-7.10519	1.20159e-12	3.88814e-11	163.272	170.839	127.427	26.332	37.9057	39.3247
AT3G28740	Cytochrome P450 superfamily protein(CYP81D11)	29.2101	50.4447	7.97551	-2.08304	0.666864	-3.12363	0.00178633	0.00766404	12.1619	26.2972	112.875	3.36283	3.76789	16.7958
AT1G01420	UDP-glucosyl transferase 72B3(UGT72B3)	52.3248	85.9998	18.6497	-2.08352	0.35275	-5.90651	3.49426e-09	6.21488e-08	69.8334	94.4795	93.6866	16.9917	16.3373	22.6202
AT1G80820	cinnamoyl coa reductase(CCR2)	12.3296	21.3063	3.35277	-2.08393	0.68361	-3.04842	0.00230046	0.00956177	5.11599	31.6697	27.1333	1.13833	4.65156	4.26844
AT2G07687	Cytochrome c oxidase, subunit III(AT2G07687)	16.324	28.1661	4.48194	-2.08469	0.697074	-2.99063	0.002784	0.011241	14.268	20.6165	49.6139	1.14434	11.5851	0.716349
AT4G05130	equilibrative nucleoside transporter 4(ENT4)	20.256	34.1894	6.32263	-2.08519	0.527322	-3.9543	7.67576e-05	0.000505889	35.2906	27.5742	39.7034	4.57551	3.53826	10.8541
AT4G34600	transmembrane protein(AT4G34600)	16.9224	28.3228	5.52196	-2.0863	0.57391	-3.63524	0.00027772	0.00154758	24.9113	38.1028	21.9543	3.63095	10.1079	2.82707
ATCG00160	#N/A	180.743	309.816	51.6702	-2.08655	0.664027	-3.14227	0.00167642	0.00726299	622.555	93.0968	213.797	41.6577	77.0057	36.3471
AT1G07128	ncRNA(AT1G07128)	13.6735	23.4774	3.86963	-2.08831	0.648255	-3.22144	0.00127549	0.00576649	35.6826	15.1649	19.5847	0	5.7961	5.81278
AT2G45830	downstream target of AGL15 2(DTA2)	16.125	27.072	5.178	-2.08856	0.535073	-3.90332	9.48837e-05	0.000610439	24.0027	29.6207	27.5926	5.78186	3.58498	6.16714
AT5G08760	transmembrane protein(AT5G08760)	108.558	178.134	38.9831	-2.0887	0.333313	-6.26649	3.69273e-10	7.85187e-09	216.564	176.113	141.723	26.3695	32.8752	57.7047
AT5G11610	Exostosin family protein(AT5G11610)	90.438	148.627	32.2492	-2.09009	0.327424	-6.38343	1.7317e-10	3.93161e-09	135.126	122.591	188.163	21.4513	34.3992	40.897
AT1G76705	calmodulin binding protein(AT1G76705)	33.7044	55.5646	11.8443	-2.09085	0.425202	-4.91732	8.77372e-07	9.21462e-06	49.5938	61.6825	55.4173	17.4782	9.65929	8.39543
AT5G57630	CBL-interacting protein kinase 21(CIPK21)	212.703	348.241	77.1641	-2.09213	0.283263	-7.38584	1.51493e-13	5.58991e-12	363.383	316.397	364.943	52.0827	68.1204	111.289
AT3G12520	sulfate transporter 4;2(SULTR4;2)	45.4	74.3358	16.4641	-2.09232	0.391412	-5.34558	9.01279e-08	1.18502e-06	70.4264	81.0769	71.5041	19.1978	21.0413	9.15324
AT3G09940	monodehydroascorbate reductase(MDHAR)	79.1742	149.778	8.57019	-2.09271	0.840724	-2.48917	0.0128041	0.0401923	102.593	277.383	69.358	0	2.36811	23.3425
AT5G40240	nodulin MtN21 /EamA-like transporter family protein(UMAMIT40)	65.8295	108.175	23.484	-2.09296	0.34919	-5.99375	2.05058e-09	3.7698e-08	72.3625	118.669	133.493	22.4329	22.1481	25.871
AT1G13448	ncRNA(AT1G13448)	12.9505	22.0637	3.83735	-2.0933	0.602202	-3.47608	0.000508799	0.00260339	14.491	27.7654	23.9347	2.54106	3.03465	5.93633
AT1G48745	hypothetical protein(AT1G48745)	37.6114	61.9747	13.2481	-2.0946	0.396329	-5.285	1.25708e-07	1.60507e-06	71.1729	65.2145	49.5366	10.3312	15.0271	14.3859
AT4G23600	Tyrosine transaminase family protein(CORI3)	682.036	1124.72	239.348	-2.09719	0.394261	-5.31931	1.04164e-07	1.35583e-06	899.734	734.594	1739.84	183.532	121.189	413.324
AT4G21930	senescence regulator (Protein of unknown function, DUF584)(AT4G21930)	15.1802	25.6042	4.75627	-2.09723	0.58129	-3.60789	0.000308693	0.00168758	15.2249	39.0971	22.4906	4.60228	4.61613	5.05039
AT1G80180	hypothetical protein(AT1G80180)	810.58	1321.09	300.075	-2.09747	0.217405	-9.64775	5.02451e-22	6.06856e-20	1546.22	1214.11	1202.93	268.173	253.058	378.993
AT1G25277	#N/A	12.8732	21.8245	3.922	-2.09893	0.607673	-3.45405	0.000552238	0.0027981	25.9051	18.3758	21.1925	1.211	7.22343	3.33156
AT3G15750	Essential protein Yae1, N-terminal(AT3G15750)	17.5875	29.5733	5.60169	-2.10099	0.531655	-3.95179	7.75698e-05	0.000510756	36.1432	20.8759	31.7008	5.67001	4.62101	6.51406
ATMG00090	#N/A	74.948	123.177	26.7193	-2.10153	0.368789	-5.69846	1.20895e-08	1.91193e-07	148.802	84.7966	135.932	19.2758	39.6491	21.233
AT3G26165	miscRNA(CYP71B18)	198.662	324.705	72.6194	-2.10625	0.265662	-7.92832	2.22136e-15	1.09352e-13	414.698	241.856	317.561	69.0061	81.1243	67.728
AT5G21020	transmembrane protein(AT5G21020)	868.782	1413.65	323.91	-2.10725	0.169433	-12.437	1.64478e-35	7.59305e-33	1330.25	1571.51	1339.21	322.458	348.018	301.254
AT5G41750	Disease resistance protein (TIR-NBS-LRR class) family(AT5G41750)	104.563	172.453	36.6729	-2.1123	0.368485	-5.73239	9.90255e-09	1.59099e-07	128.233	252.58	136.548	38.8517	22.0439	49.123
AT5G16980	Zinc-binding dehydrogenase family protein(AT5G16980)	11.0171	18.7029	3.33129	-2.11243	0.611164	-3.4564	0.000547443	0.00277719	18.8901	16.5546	20.664	3.79177	3.58778	2.61433
AT5G25120	cytochrome p450, family 71, subfamily B, polypeptide 11(CYP71B11)	69.6815	114.437	24.9261	-2.11349	0.310851	-6.79902	1.05332e-11	2.92536e-10	105.501	125.463	112.347	19.9133	26.5704	28.2947
AT3G28865	hypothetical protein(AT3G28865)	45.7785	77.8541	13.7029	-2.11352	0.626197	-3.37517	0.000737713	0.00359073	69.2374	65.7007	98.6243	4.49368	35.2164	1.39856
AT5G61640	peptidemethionine sulfoxide reductase 1(PMSR1)	62.6952	103.726	21.6642	-2.11406	0.379849	-5.56553	2.61357e-08	3.86162e-07	91.6896	127.801	91.6883	11.4489	22.0041	31.5395
AT4G17695	Homeodomain-like superfamily protein(KAN3)	24.4392	40.6173	8.26105	-2.11422	0.466	-4.53696	5.70707e-06	4.97101e-05	37.8102	50.6219	33.4197	6.84915	9.38176	8.55225
AT1G35710	kinase family with leucine-rich repeat domain-containing protein(AT1G35710)	957.427	1578.89	335.963	-2.11539	0.37389	-5.65778	1.53343e-08	2.38306e-07	1053.38	2590.13	1093.17	221.487	251.163	535.238
AT1G52342	hypothetical protein(AT1G52342)	77.2498	127.822	26.678	-2.11968	0.363152	-5.83689	5.31844e-09	9.11594e-08	94.2006	114.323	174.941	18.1962	25.6007	36.2373
AT3G61160	Protein kinase superfamily protein(AT3G61160)	39.0849	65.0014	13.1684	-2.12087	0.493765	-4.29529	1.74464e-05	0.000134533	66.9405	62.755	65.3088	6.82906	26.9951	5.68096
ATMG01080	#N/A	44.7998	74.1859	15.4137	-2.1226	0.407017	-5.21501	1.83804e-07	2.25404e-06	83.6321	60.4868	78.4387	8.26506	23.7941	14.182
AT5G67520	adenosine-5'-phosphosulfate (APS) kinase 4(APK4)	61.3341	101.223	21.4453	-2.12563	0.329525	-6.4506	1.11405e-10	2.61801e-09	89.8655	103.556	110.248	20.5118	17.4782	26.3458
AT1G01390	UDP-Glycosyltransferase superfamily protein(AT1G01390)	21.7126	36.6719	6.75341	-2.12651	0.528954	-4.02022	5.81448e-05	0.000395903	20.5415	44.1386	45.3355	4.53045	5.83536	9.89442
AT4G05590	pyruvate carrier-like protein(AT4G05590)	38.6227	64.2218	13.0236	-2.12846	0.417063	-5.10345	3.33516e-07	3.87498e-06	52.836	73.2453	66.5842	7.8886	12.2426	18.9395
AT4G01540	NAC with transmembrane motif1(NTM1)	16.8834	28.7127	5.0542	-2.12887	0.563537	-3.77769	0.000158288	0.000947903	20.6394	24.7826	40.716	2.26654	5.82061	7.07546
AT3G51330	Eukaryotic aspartyl protease family protein(AT3G51330)	45.1545	75.1368	15.1722	-2.13095	0.418996	-5.08584	3.66005e-07	4.2252e-06	49.0241	97.7229	78.6636	15.6312	9.63963	20.2458
AT5G05110	Cystatin/monellin family protein(AT5G05110)	115.464	190.637	40.2903	-2.13097	0.322985	-6.59773	4.17495e-11	1.04495e-09	148.952	189.764	233.197	37.7107	26.6724	56.4878
AT2G42360	RING/U-box superfamily protein(AT2G42360)	18.3229	30.7591	5.88676	-2.13114	0.521562	-4.08608	4.3873e-05	0.000308119	24.4572	30.2362	37.584	8.01137	4.63364	5.01527
AT1G64370	filaggrin-like protein(AT1G64370)	1987.99	3274.12	701.854	-2.13374	0.327526	-6.51471	7.2829e-11	1.76334e-09	1601.6	4168.36	4052.4	521.227	654.82	929.514
AT2G07717	miscRNA(AT2G07717)	144.007	235.823	52.1899	-2.1344	0.260593	-8.19054	2.60053e-16	1.50065e-14	212.712	223.303	271.456	58.4789	57.4772	40.6135
AT2G42890	MEI2-like 2(ML2)	217.963	357.394	78.5318	-2.13638	0.254783	-8.38509	5.06871e-17	3.38577e-15	292.655	366.073	413.453	60.893	99.5126	75.1897
AT2G34490	cytochrome P450, family 710, subfamily A, polypeptide 2(CYP710A2)	83.5991	137.796	29.4021	-2.13659	0.365269	-5.84935	4.93496e-09	8.50074e-08	98.6845	195.252	119.452	22.6262	40.881	24.699
AT2G31585	ncRNA(AT2G31585)	43.3586	71.6399	15.0773	-2.13865	0.36413	-5.8733	4.27194e-09	7.45133e-08	65.7406	77.3792	71.7999	16.1842	13.8018	15.2459
AT5G35370	S-locus lectin protein kinase family protein(AT5G35370)	84.3476	139.619	29.0762	-2.13893	0.335522	-6.37494	1.8304e-10	4.12863e-09	108.149	138.111	172.597	22.5671	24.5745	40.0871
AT5G61820	stress up-regulated Nod 19 protein(AT5G61820)	166.489	276.054	56.9243	-2.14438	0.372303	-5.75979	8.42199e-09	1.36793e-07	176.498	229.902	421.761	32.9896	57.9894	79.7938
AT4G27300	S-locus lectin protein kinase family protein(AT4G27300)	263.941	433.66	94.2223	-2.14904	0.243532	-8.82446	1.09988e-18	9.24382e-17	331.39	508.063	461.528	86.9764	86.5296	109.161
AT5G37600	hypothetical protein(GSR 1)	631.788	1037.53	226.042	-2.15146	0.240075	-8.96162	3.19952e-19	2.86495e-17	812.366	1291.65	1008.59	172.461	247.108	258.557
AT4G04223	ncRNA(AT4G04223)	15.5997	26.3592	4.84023	-2.15255	0.558289	-3.85563	0.000115432	0.000720333	18.1863	34.5677	26.3236	4.68	5.62985	4.21085
AT4G22470	protease inhibitor/seed storage/lipid transfer protein (LTP) family protein(AT4G22470)	20.4215	36.2075	4.63557	-2.15288	0.722643	-2.97918	0.00289025	0.0115956	16.3428	18.5531	73.7265	1.13546	0	12.7712
AT3G21770	Peroxidase superfamily protein(AT3G21770)	29.3167	51.1923	7.44112	-2.15315	0.710497	-3.03049	0.00244155	0.0100756	54.8075	97.2231	1.54645	4.67678	14.7231	2.92351
AT3G14620	cytochrome P450, family 72, subfamily A, polypeptide 8(CYP72A8)	86.3604	142.291	30.4294	-2.15523	0.300631	-7.16902	7.55347e-13	2.52276e-11	123.319	144.846	158.709	23.742	38.6338	28.9124
AT4G19515	#N/A	56.8196	94.9281	18.711	-2.15537	0.45127	-4.77623	1.78609e-06	1.74526e-05	157.002	77.9244	49.8577	11.3375	22.1512	22.6443
AT5G39030	Protein kinase superfamily protein(AT5G39030)	104.674	172.73	36.6186	-2.15697	0.288731	-7.47053	7.98699e-14	3.06694e-12	136.966	173.715	207.508	31.4283	37.8056	40.6218
AT4G36988	#N/A	127.408	210.853	43.962	-2.16056	0.326135	-6.62474	3.47871e-11	8.80228e-10	150.943	280.662	200.954	33.9896	38.5043	59.3922
AT1G73750	alpha/beta hydrolase family protein(AT1G73750)	338.76	558.272	119.247	-2.16192	0.257359	-8.40041	4.44917e-17	3.02049e-15	642.296	431.658	600.863	108.903	93.5741	155.263
AT1G21000	PLATZ transcription factor family protein(AT1G21000)	300.021	495.21	104.831	-2.16465	0.291439	-7.42744	1.10717e-13	4.15168e-12	323.734	537.315	624.582	75.0051	115.262	124.227
AT4G38560	phospholipase-like protein (PEARLI 4) family protein(AT4G38560)	23.5384	40.3029	6.77392	-2.1647	0.608545	-3.55718	0.000374861	0.00200602	18.1426	83.1076	19.6584	5.69007	4.68829	9.9434
AT3G21530	DNAse I-like superfamily protein(AT3G21530)	15.1312	25.8573	4.40509	-2.16605	0.573711	-3.77551	0.000159681	0.000955143	26.6667	28.2583	22.6469	5.67359	1.16553	6.37614
AT1G75250	RAD-like 6(RL6)	49.632	82.9805	16.2835	-2.16699	0.426641	-5.07919	3.79053e-07	4.35052e-06	45.0218	103.381	100.538	15.9716	11.9599	20.919
AT5G24470	two-component response regulator-like protein(PRR5)	119.971	199.969	39.9718	-2.16853	0.401025	-5.40749	6.39153e-08	8.62192e-07	321.962	98.4941	179.452	30.7882	36.6846	52.4426
AT3G56200	Transmembrane amino acid transporter family protein(AT3G56200)	112.06	185.973	38.1476	-2.16998	0.340098	-6.38047	1.76541e-10	3.9907e-09	151.871	245.898	160.149	27.1993	31.5673	55.6763
AT5G26920	Cam-binding protein 60-like G(CBP60G)	159.724	265.531	53.9173	-2.17146	0.378374	-5.73893	9.52789e-09	1.53913e-07	163.621	430.175	202.797	48.6422	38.5852	74.5245
AT5G54080	homogentisate 1,2-dioxygenase(HGO)	241.429	398.021	84.8382	-2.17323	0.23653	-9.18798	4.00284e-20	3.86767e-18	369.361	414.258	410.444	63.2208	86.398	104.896
AT2G17710	Big1(AT2G17710)	71.7441	118.837	24.6509	-2.1756	0.317477	-6.85277	7.24325e-12	2.06429e-10	115.896	119.727	120.889	16.4509	29.0671	28.4347
AT1G78290	Protein kinase superfamily protein(SNRK2-8)	130.294	215.551	45.0376	-2.18012	0.318254	-6.85025	7.37203e-12	2.09503e-10	151.864	277.166	217.623	31.401	57.5469	46.1648
AT2G37770	NAD(P)-linked oxidoreductase superfamily protein(ChlAKR)	19.9397	35.7398	4.13971	-2.18092	0.752819	-2.897	0.00376747	0.0145178	4.10042	6.89311	96.2258	2.27459	2.32997	7.81457
AT2G07677	miscRNA(AT2G07677)	15.3006	25.9696	4.63161	-2.18318	0.561064	-3.89114	9.97757e-05	0.000637374	32.8898	19.3169	25.7022	4.52617	5.8393	3.52936
AT5G58350	with no lysine (K) kinase 4(WNK4)	168.874	279.506	58.2423	-2.19115	0.282015	-7.76964	7.87114e-15	3.52403e-13	197.156	281.351	360.011	51.042	62.2097	61.4753
AT1G63090	phloem protein 2-A11(PP2-A11)	244.594	406.715	82.4719	-2.19776	0.337016	-6.52123	6.97328e-11	1.69828e-09	567.858	267.907	384.381	94.9883	47.3593	105.068
AT4G29190	Zinc finger C-x8-C-x5-C-x3-H type family protein(OZF2)	632.566	1047.54	217.592	-2.20464	0.26034	-8.46833	2.48944e-17	1.75307e-15	843.859	1024.74	1274.02	161.192	194.589	296.995
AT2G41410	Calcium-binding EF-hand family protein(AT2G41410)	697.418	1149.94	244.894	-2.20486	0.175427	-12.5686	3.14408e-36	1.55512e-33	1129.69	1263.39	1056.74	239.026	226.779	268.878
AT4G24450	phosphoglucan, water dikinase(PWD)	102.336	169.656	35.016	-2.20502	0.322944	-6.82787	8.6184e-12	2.43259e-10	134.128	176.275	198.565	27.608	50.5902	26.8499
AT5G04220	Calcium-dependent lipid-binding (CaLB domain) family protein(SYTC)	151.316	251.99	50.6424	-2.21321	0.315525	-7.01436	2.31008e-12	7.0677e-11	329.605	185.566	240.799	49.8591	34.9122	67.1558
AT3G19270	cytochrome P450, family 707, subfamily A, polypeptide 4(CYP707A4)	17.1064	29.5472	4.66556	-2.21331	0.653053	-3.38918	0.000701027	0.00343509	14.2413	29.8048	44.5955	1.195	11.0685	1.7332
AT1G29600	Zinc finger C-x8-C-x5-C-x3-H type family protein(AT1G29600)	24.6131	42.0207	7.20557	-2.21545	0.53897	-4.11052	3.94765e-05	0.000280371	68.7329	26.288	31.0412	3.50496	8.41129	9.70047
AT5G27350	Major facilitator superfamily protein(SFP1)	348.871	578.69	119.052	-2.21568	0.256176	-8.64907	5.192e-18	4.08555e-16	454.209	598.561	683.3	106.405	94.7195	156.031
AT1G01070	nodulin MtN21 /EamA-like transporter family protein(UMAMIT28)	36.0808	61.5344	10.6272	-2.2201	0.579144	-3.83342	0.000126376	0.00077903	35.9496	77.6066	71.0468	4.53828	24.5107	2.83269
AT5G66052	transmembrane protein(AT5G66052)	121.683	201.807	41.5587	-2.222	0.281575	-7.89132	2.99007e-15	1.4513e-13	255.747	181.757	167.916	41.4272	45.002	38.2468
AT4G12310	cytochrome P450, family 706, subfamily A, polypeptide 5(CYP706A5)	77.9269	129.979	25.8748	-2.22567	0.337895	-6.58687	4.492e-11	1.12025e-09	87.4612	158.709	143.766	23.7607	25.7102	28.1536
AT1G67365	ncRNA(AT1G67365)	10.5004	18.5354	2.46553	-2.22779	0.675551	-3.29774	0.000974663	0.00458092	13.2626	22.7515	19.592	0	2.3199	5.0767
AT1G08890	Major facilitator superfamily protein(AT1G08890)	51.4283	86.106	16.7505	-2.23095	0.35504	-6.28366	3.30698e-10	7.08239e-09	75.8501	83.2968	99.1712	18.2934	12.7658	19.1923
AT1G13340	Regulator of Vps4 activity in the MVB pathway protein(AT1G13340)	25.775	44.3373	7.21272	-2.23128	0.582817	-3.82844	0.000128958	0.000793532	18.4631	81.3317	33.2172	6.80756	3.49685	11.3337
AT3G63210	mediator of aba-regulated dormancy protein (DUF581)(AT3G63210)	175.778	291.7	59.8572	-2.23154	0.277231	-8.04938	8.32161e-16	4.32183e-14	279.408	297.957	297.734	43.0304	86.3761	50.1653
AT2G33830	Dormancy/auxin associated family protein(AT2G33830)	647.228	1072.79	221.663	-2.23505	0.2057	-10.8655	1.68215e-27	3.75752e-25	1216.28	903.96	1098.14	213.764	190.655	260.569
AT1G60190	ARM repeat superfamily protein(PUB19)	17.0051	29.5609	4.44932	-2.23564	0.632213	-3.53622	0.000405899	0.00214996	11.3157	21.395	55.972	6.78143	2.33764	4.22888
AT1G12150	weak chloroplast movement under blue light protein (DUF827)(AT1G12150)	10.4945	18.3598	2.62929	-2.23815	0.672755	-3.32684	0.000878374	0.00417881	31.8281	9.65377	13.5975	2.26629	3.50004	2.12153
AT2G03530	ureide permease 2(UPS2)	196.683	326.018	67.3479	-2.23915	0.229663	-9.74974	1.84938e-22	2.32843e-20	368.053	329.52	280.481	74.0053	64.6233	63.415
ATCG00280	#N/A	4077.78	6820.94	1334.63	-2.24819	0.349464	-6.43326	1.24898e-10	2.91404e-09	5640.89	4739.45	10082.5	867.077	2184.21	952.601
AT3G52430	alpha/beta-Hydrolases superfamily protein(PAD4)	235.27	390.844	79.6953	-2.24881	0.237246	-9.47882	2.57181e-21	2.82682e-19	390.882	445.832	335.819	62.1681	92.3315	84.5863
AT3G13062	Polyketide cyclase/dehydrase and lipid transport superfamily protein(AT3G13062)	525.379	872.158	178.6	-2.25082	0.193809	-11.6136	3.51551e-31	1.15203e-28	808.961	934.41	873.102	154.962	170.075	210.764
AT1G67000	Protein kinase superfamily protein(AT1G67000)	17.3926	29.8467	4.93849	-2.25243	0.568221	-3.964	7.37054e-05	0.000488095	17.5177	46.2766	25.7457	4.51074	4.68284	5.6219
AT2G26695	Ran BP2/NZF zinc finger-like superfamily protein(AT2G26695)	20.0546	34.0997	6.00957	-2.25251	0.524708	-4.29288	1.76367e-05	0.000135899	29.0813	43.8552	29.3626	3.50969	9.38341	5.13562
AT5G25910	receptor like protein 52(RLP52)	19.1491	32.615	5.68317	-2.25449	0.522199	-4.3173	1.57947e-05	0.000123725	37.0487	36.5856	24.2108	7.90725	3.50786	5.63439
AT5G36220	cytochrome p450 81d1(CYP81D1)	121.571	203.628	39.5143	-2.25461	0.315061	-7.15613	8.29855e-13	2.7539e-11	197	229.318	184.565	28.9806	30.3878	59.1744
ATCG00050	#N/A	13.2211	23.3133	3.12891	-2.25626	0.690414	-3.26798	0.00108317	0.00501713	42.2355	8.00548	19.699	1.27509	6.50632	1.60531
AT1G12010	2-oxoglutarate (2OG) and Fe(II)-dependent oxygenase superfamily protein(AT1G12010)	23.411	39.719	7.103	-2.25638	0.484363	-4.65845	3.18602e-06	2.95739e-05	48.1302	30.3043	40.7224	9.09656	5.81903	6.39342
AT1G80130	Tetratricopeptide repeat (TPR)-like superfamily protein(AT1G80130)	55.8429	94.3877	17.2981	-2.25751	0.40913	-5.51784	3.43187e-08	4.97166e-07	74.8229	117.79	90.5497	9.08671	15.1425	27.6652
AT5G17860	calcium exchanger 7(CAX7)	43.6288	74.0893	13.1682	-2.25879	0.458531	-4.92613	8.38733e-07	8.83562e-06	47.1338	67.3848	107.749	5.63439	16.2994	17.5709
ATMG00250	#N/A	53.1278	89.2486	17.0069	-2.25903	0.391712	-5.76707	8.06639e-09	1.31428e-07	115.63	57.1451	94.9712	19.3497	17.4445	14.2264
AT2G07733	miscRNA(AT2G07733)	17.0711	29.2491	4.89306	-2.25979	0.554803	-4.07314	4.63845e-05	0.000324005	31.7912	22.7432	33.2128	2.26979	8.15778	4.25163
AT1G47395	hypothetical protein(AT1G47395)	44.1989	74.0827	14.3151	-2.26595	0.365563	-6.19852	5.69961e-10	1.1631e-08	79.1838	74.0848	68.9795	13.8035	16.1592	12.9826
AT1G21920	Histone H3 K4-specific methyltransferase SET7/9 family protein(AT1G21920)	561.543	934.521	188.566	-2.26638	0.204701	-11.0716	1.72212e-28	4.52852e-26	954.824	804.5	1044.24	168.179	172.896	224.623
AT1G56300	Chaperone DnaJ-domain superfamily protein(AT1G56300)	151.758	254.536	48.9792	-2.27155	0.334132	-6.79836	1.05815e-11	2.93484e-10	373.936	157.049	232.624	45.8918	44.644	56.4018
AT1G61610	S-locus lectin protein kinase family protein(AT1G61610)	47.4279	80.771	14.0848	-2.27417	0.461382	-4.92903	8.26381e-07	8.72763e-06	51.574	111.903	78.8356	11.2932	7.03135	23.9297
AT1G23050	hydroxyproline-rich glycoprotein family protein(AT1G23050)	33.6243	58.5528	8.6959	-2.27954	0.619619	-3.67894	0.000234203	0.00133695	107.583	9.60251	58.4732	9.2053	4.61586	12.2665
AT1G69260	ABI five binding protein(AFP1)	26.8125	45.9661	7.65896	-2.28834	0.518893	-4.41004	1.0335e-05	8.49437e-05	23.2735	41.6422	72.9826	9.18858	5.90048	7.88781
ATCG00300	#N/A	427.617	717.404	137.83	-2.28994	0.323495	-7.07875	1.45462e-12	4.60643e-11	1022.73	384.319	745.164	137.839	167.072	108.579
ATMG00510	#N/A	29.9145	51.1776	8.65149	-2.28994	0.544496	-4.20561	2.60376e-05	0.000193388	53.1474	29.5892	70.7961	6.84002	16.2633	2.85114
AT4G27450	aluminum induced protein with YGL and LRDR motifs(AT4G27450)	643.663	1073.91	213.414	-2.29529	0.202597	-11.3293	9.39349e-30	2.63703e-27	868.369	1161.88	1191.49	186.486	229.264	224.491
AT4G09760	Protein kinase superfamily protein(AT4G09760)	524.352	877.391	171.312	-2.30086	0.235292	-9.77874	1.38933e-22	1.75987e-20	852.803	862.387	916.984	120.947	167.724	225.264
AT3G26210	cytochrome P450, family 71, subfamily B, polypeptide 23(CYP71B23)	209.455	352.376	66.5337	-2.30596	0.308894	-7.46522	8.31578e-14	3.17559e-12	272.535	445.792	338.8	50.8781	51.4156	97.3075
AT5G05410	DRE-binding protein 2A(DREB2A)	14.2136	24.727	3.70022	-2.30994	0.592477	-3.89878	9.66778e-05	0.000620063	30.7453	19.2914	24.1442	5.67948	1.16466	4.25653
AT2G07638	#N/A	10.2433	18.1136	2.37304	-2.31045	0.661459	-3.49296	0.0004777	0.00246798	16.2917	19.9831	18.066	0	3.47362	3.64548
ATMG00670	#N/A	18.6606	32.1804	5.14085	-2.31237	0.540765	-4.2761	1.90195e-05	0.000144976	32.4808	20.5777	43.4827	4.60209	5.77033	5.05012
AT5G10695	methionyl-tRNA synthetase(AT5G10695)	62.2262	106.305	18.1472	-2.31835	0.437967	-5.29344	1.20037e-07	1.5374e-06	104.106	113.797	101.012	11.7203	7.97246	34.7489
ATMG00690	#N/A	23.0071	39.6147	6.39944	-2.32042	0.525597	-4.41482	1.01093e-05	8.33704e-05	38.4248	28.0728	52.3466	2.31269	10.3492	6.53639
AT2G30766	hypothetical protein(AT2G30766)	193.086	324.878	61.2933	-2.32514	0.272181	-8.54262	1.31209e-17	9.53051e-16	356.155	264.791	353.687	41.5101	66.5555	75.8143
AT1G70810	Calcium-dependent lipid-binding (CaLB domain) family protein(AT1G70810)	118.178	199.444	36.9131	-2.32691	0.310673	-7.48989	6.89339e-14	2.68171e-12	175.326	210.993	212.012	41.1864	20.8569	48.696
AT3G26320	cytochrome P450, family 71, subfamily B, polypeptide 36(CYP71B36)	20.1609	34.9626	5.35918	-2.32832	0.528545	-4.40516	1.05707e-05	8.65573e-05	34.876	33.7739	36.2378	4.53815	2.33132	9.20807
AT2G07787	hypothetical protein(AT2G07787)	10.3591	18.2443	2.47377	-2.33225	0.6411	-3.6379	0.000274872	0.00153253	21.4928	15.1482	18.092	3.41379	1.16318	2.84433
AT3G46900	copper transporter 2(COPT2)	25.3108	43.4707	7.15081	-2.33372	0.506524	-4.60731	4.07908e-06	3.68784e-05	31.2067	64.9094	34.2961	4.65302	8.0153	8.78411
AT3G23250	myb domain protein 15(MYB15)	11.5542	20.6956	2.4128	-2.33648	0.695943	-3.35728	0.000787133	0.00379219	12.2897	36.2238	13.5732	2.27181	0	4.96658
AT2G25000	WRKY DNA-binding protein 60(WRKY60)	23.424	40.1125	6.7356	-2.34036	0.483439	-4.84106	1.29147e-06	1.31193e-05	30.3944	42.7603	47.1827	5.69515	8.12283	6.38881
AT4G13810	receptor like protein 47(RLP47)	167.997	283.543	52.4512	-2.34256	0.281194	-8.33076	8.03267e-17	5.19847e-15	319.57	283.999	247.059	40.5042	43.7674	73.082
AT3G28890	receptor like protein 43(RLP43)	18.2848	32.095	4.47462	-2.34938	0.597695	-3.93074	8.46855e-05	0.000552678	23.6931	30.6334	41.9586	0	5.60814	7.81573
AT3G55646	TPRXL(AT3G55646)	76.8278	130.136	23.5196	-2.35006	0.330237	-7.11628	1.10878e-12	3.61599e-11	114.401	105.936	170.071	23.9697	20.8863	25.703
AT3G57680	Peptidase S41 family protein(AT3G57680)	32.6026	55.5755	9.62963	-2.35296	0.422702	-5.56648	2.59942e-08	3.84344e-07	47.0786	52.9307	66.7172	8.91271	10.6823	9.29382
AT1G09500	NAD(P)-binding Rossmann-fold superfamily protein(AT1G09500)	24.4893	42.5454	6.43317	-2.35302	0.558494	-4.21315	2.51829e-05	0.000187711	51.7103	17.0391	58.8868	3.60246	8.59966	7.09739
ATCG00090	#N/A	90.7987	155.821	25.7764	-2.35557	0.493278	-4.77534	1.79402e-06	1.75136e-05	300.689	49.0939	117.679	24.1111	32.1377	21.0806
AT5G65210	bZIP transcription factor family protein(TGA1)	93.8872	158.275	29.4989	-2.35662	0.307426	-7.66565	1.77926e-14	7.42216e-13	146.904	185.727	142.196	21.4537	39.0477	27.9954
AT2G07755	tRNA(AT2G07755)	26.5567	45.7406	7.37279	-2.35697	0.491862	-4.79192	1.65191e-06	1.62948e-05	60.9901	27.6675	48.5641	7.86053	5.87119	8.38664
AT3G02020	aspartate kinase 3(AK3)	1136.87	1918.15	355.585	-2.35955	0.280966	-8.398	4.54136e-17	3.07304e-15	1141.65	2158.05	2454.74	299.599	327.185	439.971
AT1G69310	WRKY DNA-binding protein 57(WRKY57)	45.5345	77.3828	13.6862	-2.3603	0.388354	-6.0777	1.21915e-09	2.34941e-08	70.8276	98.2912	63.0298	15.3395	11.2378	14.4814
AT2G15390	fucosyltransferase 4(FUT4)	66.1427	113.322	18.9635	-2.36042	0.434282	-5.43523	5.47247e-08	7.52881e-07	108.861	151.254	79.8511	11.2812	11.6371	33.9722
AT2G30770	cytochrome P450 family 71 polypeptide(CYP71A13)	67.9896	115.57	20.4091	-2.36203	0.375247	-6.29462	3.08163e-10	6.64775e-09	139.535	68.2439	138.932	20.4157	20.9862	19.8252
AT1G18200	Rab GTPase-like A1I protein(RABA6b)	32.8508	57.3229	8.37881	-2.36249	0.538159	-4.38995	1.13376e-05	9.20751e-05	62.2994	75.3044	34.3648	6.3933	1.63239	17.1107
AT1G18710	myb domain protein 47(MYB47)	41.9119	72.5874	11.2365	-2.3628	0.523472	-4.51372	6.37017e-06	5.48876e-05	33.3227	118.052	66.3872	8.06211	5.88095	19.7664
AT5G17650	glycine/proline-rich protein(AT5G17650)	61.8457	105.651	18.0403	-2.36308	0.423152	-5.58447	2.34414e-08	3.50591e-07	51.0719	118.324	147.558	13.6912	19.7368	20.6928
AT2G07774	hypothetical protein(AT2G07774)	19.7064	34.3531	5.05973	-2.36809	0.574409	-4.12266	3.74522e-05	0.000267641	54.1947	19.1033	29.7614	7.00796	2.28345	5.88777
AT2G28110	Exostosin family protein(FRA8)	27.3558	47.3413	7.37027	-2.36876	0.543269	-4.36019	1.29949e-05	0.00010419	18.4668	66.1743	57.3828	4.53715	10.4926	7.0811
ATMG00660	#N/A	35.2863	60.3691	10.2034	-2.37766	0.434785	-5.46859	4.53619e-08	6.37152e-07	81.1036	44.0268	55.977	9.53631	11.2578	9.81623
AT5G05250	hypothetical protein(AT5G05250)	332.089	563.213	100.964	-2.3777	0.320008	-7.43013	1.08488e-13	4.08285e-12	797.635	396.923	495.082	66.9835	95.5374	140.371
AT1G52200	PLAC8 family protein(AT1G52200)	154.035	262.87	45.2014	-2.37843	0.380466	-6.25136	4.06882e-10	8.54658e-09	356.2	213.403	219.006	27.3703	30.4618	77.7722
AT5G43450	2-oxoglutarate (2OG) and Fe(II)-dependent oxygenase superfamily protein(AT5G43450)	142.149	240.132	44.1651	-2.37924	0.260927	-9.11839	7.62487e-20	7.19996e-18	243.503	213.432	263.461	34.1619	53.7769	44.5563
ATMG00160	#N/A	20.5103	35.5889	5.4317	-2.38104	0.552027	-4.31327	1.6086e-05	0.000125628	34.4603	19.8782	52.4281	5.76381	6.91481	3.61649
AT1G78460	SOUL heme-binding family protein(AT1G78460)	467.852	791.108	144.595	-2.38208	0.272385	-8.74528	2.22461e-18	1.79821e-16	1079.53	603.901	689.893	107.241	156.739	169.805
AT4G23320	cysteine-rich RLK (RECEPTOR-like protein kinase) 24(CRK24)	11.3635	20.0077	2.71921	-2.38224	0.644634	-3.69549	0.000219461	0.0012622	30.1906	15.2026	14.6299	3.2843	3.39033	1.48299
AT3G26470	Powdery mildew resistance protein, RPW8 domain-containing protein(AT3G26470)	15.8666	27.8017	3.93144	-2.38353	0.597154	-3.99148	6.56626e-05	0.000440735	35.9071	32.3976	15.1006	5.67158	1.16582	4.95693
AT1G30860	RING/U-box superfamily protein(AT1G30860)	22.2247	38.4151	6.03436	-2.38741	0.487226	-4.90001	9.58314e-07	9.96397e-06	35.0133	39.3584	40.8734	4.5145	5.85006	7.73852
AT1G23052	ncRNA(AT1G23052)	46.5135	80.1954	12.8316	-2.38839	0.485902	-4.91537	8.8615e-07	9.29741e-06	32.4778	124.147	83.9616	9.2053	12.6936	16.5959
AT3G05936	hypothetical protein(AT3G05936)	39.4722	67.4083	11.5361	-2.38903	0.394405	-6.05729	1.38434e-09	2.63049e-08	72.724	54.6959	74.805	11.9813	10.8073	11.8198
AT3G09390	metallothionein 2A(MT2A)	1047.06	1775.47	318.655	-2.39099	0.313483	-7.62717	2.39961e-14	9.81291e-13	1769.82	1560.34	1996.23	188.021	519.482	248.463
ATMG00516	#N/A	16.7167	29.209	4.22447	-2.39512	0.558807	-4.28612	1.81819e-05	0.000139531	30.0756	21.4255	36.1258	2.473	5.5061	4.69431
AT4G23880	hypothetical protein(AT4G23880)	64.3275	110.04	18.6152	-2.40275	0.358906	-6.69466	2.16178e-11	5.6489e-10	113.33	111.422	105.368	18.2656	10.4445	27.1355
AT3G05937	hypothetical protein(AT3G05937)	31.7381	54.5366	8.93964	-2.40395	0.427745	-5.62005	1.90902e-08	2.91174e-07	62.2502	50.1974	51.1621	9.13868	6.95981	10.7204
AT5G24160	squalene monooxygenase 6(SQE6)	193.859	328.291	59.4279	-2.40605	0.266221	-9.03779	1.59868e-19	1.46304e-17	237.046	396.548	351.278	64.4389	56.1318	57.7132
AT4G28390	ADP/ATP carrier 3(AAC3)	64.6783	110.686	18.6709	-2.41405	0.363699	-6.63749	3.19059e-11	8.09295e-10	82.1162	126.022	123.919	12.5043	18.6636	24.8449
ATCG00700	#N/A	30.2666	52.3805	8.15272	-2.41836	0.529611	-4.56629	4.96425e-06	4.39213e-05	50.8185	37.2299	69.0931	7.27724	14.9112	2.26977
AT1G07600	metallothionein 1A(MT1A)	45.2323	77.4852	12.9795	-2.4195	0.419718	-5.76458	8.18606e-09	1.33065e-07	49.4695	80.8086	102.177	13.3503	15.7254	9.86286
AT1G66920	Protein kinase superfamily protein(AT1G66920)	79.0247	135.165	22.8846	-2.4203	0.330895	-7.31441	2.58506e-13	9.27496e-12	126.558	139.559	139.377	19.0689	16.4277	33.1571
AT5G66490	hypothetical protein(AT5G66490)	92.1346	157.524	26.7447	-2.423	0.334025	-7.25394	4.04818e-13	1.42055e-11	168.285	169.048	135.24	17.5643	22.7933	39.8767
AT1G07430	highly ABA-induced PP2C protein 2(HAI2)	12.7649	22.6541	2.87576	-2.42589	0.646239	-3.75386	0.000174135	0.00102769	10.2739	28.97	28.7183	1.13215	4.66964	2.82548
AT1G16130	wall associated kinase-like 2(WAKL2)	26.4829	45.6197	7.34599	-2.43244	0.455106	-5.34478	9.05269e-08	1.1895e-06	45.3125	47.645	43.9017	5.64295	9.36031	7.03472
AT4G36670	Major facilitator superfamily protein(PMT6)	465.713	792.57	138.856	-2.44548	0.24686	-9.90636	3.90606e-23	5.33845e-21	760.284	725.636	891.79	124.533	102.734	189.3
AT2G25625	histone deacetylase-like protein(AT2G25625)	51.5471	88.6081	14.486	-2.44865	0.395021	-6.19878	5.69032e-10	1.16235e-08	73.3941	88.6643	103.766	6.87517	20.8565	15.7263
AT3G61280	O-glucosyltransferase rumi-like protein (DUF821)(AT3G61280)	95.0656	163.64	26.4907	-2.44937	0.385095	-6.36041	2.0121e-10	4.48492e-09	151.695	205.615	133.612	17.5722	16.5729	45.327
AT2G47190	myb domain protein 2(MYB2)	10.5606	19.0044	2.11687	-2.45017	0.690383	-3.549	0.000386697	0.00205875	12.3225	31.079	13.6117	0	3.50105	2.84957
AT4G02075	RING/FYVE/PHD zinc finger superfamily protein(PIT1)	70.4497	121.025	19.8747	-2.45226	0.374801	-6.54285	6.0359e-11	1.48566e-09	85.9337	98.524	178.616	19.9469	18.1459	21.5314
AT3G20083	miscRNA(CYP705A16)	12.9339	22.9532	2.91459	-2.45347	0.664482	-3.6923	0.000222236	0.00127534	36.9245	21.3664	10.5688	4.53864	3.4967	0.708413
AT1G62810	Copper amine oxidase family protein(CuAO1)	152.742	260.886	44.5988	-2.45805	0.31705	-7.75288	8.98298e-15	3.97048e-13	162.485	284.267	335.907	38.9116	54.3131	40.5716
AT1G69450	Early-responsive to dehydration stress protein (ERD4)(AT1G69450)	172.271	293.565	50.9777	-2.45909	0.248778	-9.88467	4.85178e-23	6.46095e-21	244.708	311.217	324.77	43.5233	52.2878	57.1221
AT1G07610	metallothionein 1C(MT1C)	51.3472	88.2918	14.4026	-2.46706	0.379478	-6.50119	7.96854e-11	1.91595e-09	62.1555	101.605	101.115	14.036	13.6866	15.4853
AT1G80570	RNI-like superfamily protein(AT1G80570)	27.8743	48.2483	7.50034	-2.46898	0.488823	-5.05087	4.3981e-07	4.95209e-06	45.9213	50.7683	48.0552	3.22918	13.7914	5.48039
AT5G25140	cytochrome P450, family 71, subfamily B, polypeptide 13(CYP71B13)	113.485	193.809	33.1605	-2.46974	0.272609	-9.05965	1.3087e-19	1.2137e-17	193.062	188.941	199.423	39.6039	24.5574	35.32
AT1G05300	zinc transporter 5 precursor(ZIP5)	30.0533	52.1634	7.94325	-2.46999	0.469548	-5.26035	1.43783e-07	1.80826e-06	31.975	60.533	63.9822	7.96437	7.34188	8.52351
ATMG00980	#N/A	31.7853	55.2552	8.31549	-2.47861	0.474877	-5.21947	1.79431e-07	2.20693e-06	54.8172	35.0145	75.9337	10.9192	5.56713	8.46017
ATCG00520	#N/A	64.0535	110.42	17.6874	-2.47942	0.425638	-5.82519	5.70467e-09	9.69e-08	154.102	61.3176	115.839	19.9342	22.7707	10.3572
AT2G32680	receptor like protein 23(RLP23)	319.905	568.933	70.8778	-2.48611	0.633544	-3.92413	8.70447e-05	0.000566499	305.911	884.607	516.281	40.6201	32.7663	139.247
ATMG00080	#N/A	24.4383	42.5312	6.34533	-2.49395	0.516314	-4.83029	1.36332e-06	1.37751e-05	49.9647	36.0853	41.5437	4.69906	11.3705	2.96643
ATMG00060	#N/A	22.3021	39.6473	4.95692	-2.50017	0.633402	-3.94721	7.90671e-05	0.000519956	33.2892	30.2386	55.414	0	12.626	2.24476
AT5G44005	hypothetical protein(AT5G44005)	44.1731	76.5604	11.7858	-2.50478	0.387884	-6.45756	1.06406e-10	2.50338e-09	75.3461	68.6918	85.6433	10.3119	9.25983	15.7856
AT4G23160	cysteine-rich RECEPTOR-like kinase(CRK8)	10.7608	19.3206	2.20105	-2.5062	0.670407	-3.73833	0.000185246	0.00108801	16.705	30.7771	10.4797	3.33782	1.18612	2.07921
AT1G16400	cytochrome P450, family 79, subfamily F, polypeptide 2(CYP79F2)	57.1127	100.118	14.1069	-2.51258	0.503161	-4.9936	5.9265e-07	6.52104e-06	39.058	144.879	116.418	11.3149	7.00738	23.9983
AT2G07718	Cytochrome b/b6 protein(AT2G07718)	114.805	196.655	32.9541	-2.51335	0.276174	-9.1006	8.98345e-20	8.4064e-18	206.504	166.609	216.853	32.6157	37.5341	28.7124
AT5G05320	FAD/NAD(P)-binding oxidoreductase family protein(AT5G05320)	34.1787	59.4389	8.91846	-2.51445	0.443964	-5.66364	1.48192e-08	2.30948e-07	80.7401	53.7802	43.7963	7.95307	8.15982	10.6425
AT4G04293	hypothetical protein(AT4G04293)	14.191	25.0792	3.30283	-2.51456	0.582828	-4.31441	1.60032e-05	0.000125075	19.9665	28.5819	26.6892	3.52894	3.40804	2.9715
AT2G41380	S-adenosyl-L-methionine-dependent methyltransferases superfamily protein(AT2G41380)	13.5256	24.0226	3.02869	-2.516	0.620451	-4.05511	5.01106e-05	0.000348159	12.9531	31.8377	27.2771	3.43328	3.50711	2.14568
AT2G37760	NAD(P)-linked oxidoreductase superfamily protein(AKR4C8)	55.0509	95.2705	14.8312	-2.51706	0.371566	-6.77418	1.25112e-11	3.41085e-10	81.3143	80.0482	124.449	12.9754	14.3668	17.1516
AT5G61520	Major facilitator superfamily protein(AT5G61520)	100.78	173.008	28.5519	-2.51783	0.308263	-8.16779	3.14096e-16	1.7731e-14	170.657	162.052	186.315	19.2599	40.9565	25.4393
ATCG00500	#N/A	37.1888	64.6942	9.68337	-2.52952	0.459821	-5.5011	3.77434e-08	5.41493e-07	72.765	41.3391	79.9784	6.81524	15.1408	7.09402
AT3G32980	Peroxidase superfamily protein(AT3G32980)	39.6616	70.0455	9.27772	-2.53192	0.592511	-4.2732	1.92684e-05	0.000146731	43.0668	139.898	27.172	6.81045	17.479	3.54376
AT2G46680	homeobox 7(HB-7)	76.6295	132.53	20.7286	-2.53282	0.397545	-6.37115	1.87616e-10	4.21639e-09	74.817	144.707	178.067	18.1723	29.1178	14.8958
AT1G76590	PLATZ transcription factor family protein(AT1G76590)	133.584	232.058	35.1106	-2.53288	0.396327	-6.3909	1.64912e-10	3.75644e-09	160.171	240.855	295.148	17.2268	27.0565	61.0483
AT5G09530	hydroxyproline-rich glycoprotein family protein(PELPK1)	17.9813	32.2574	3.70526	-2.53291	0.64706	-3.9145	9.05927e-05	0.000587382	7.18264	50.3236	39.2659	4.53623	2.33202	4.24753
AT2G20142	Toll-Interleukin-Resistance (TIR) domain family protein(AT2G20142)	28.0436	49.7975	6.28975	-2.53359	0.597114	-4.24306	2.20492e-05	0.00016584	28.6305	101.174	19.5877	6.83601	3.48646	8.54678
ATMG00590	#N/A	28.203	49.4531	6.95295	-2.53587	0.47595	-5.32802	9.92894e-08	1.29807e-06	60.0617	35.7165	52.5813	4.58425	6.9436	9.33099
AT2G15080	receptor like protein 19(RLP19)	568.084	978.832	157.337	-2.5372	0.306167	-8.28699	1.16154e-16	7.28998e-15	1151.5	851.167	933.833	107.563	113.819	250.628
AT4G30270	xyloglucan endotransglucosylase/hydrolase 24(XTH24)	873.993	1507.48	240.504	-2.53954	0.330758	-7.67794	1.61665e-14	6.81246e-13	716.684	1958.67	1847.1	227.909	189.406	304.197
AT2G07723	miscRNA(AT2G07723)	75.0577	129.605	20.5104	-2.54164	0.358437	-7.0909	1.33239e-12	4.27146e-11	157.409	95.2474	136.159	14.6908	29.2237	17.6168
AT3G50840	Phototropic-responsive NPH3 family protein(AT3G50840)	202.767	349.199	56.3352	-2.5429	0.276269	-9.20442	3.43508e-20	3.3346e-18	268.103	361.047	418.447	41.9803	56.3067	70.7186
AT1G36622	transmembrane protein(AT1G36622)	11.6991	21.3539	2.04417	-2.54815	0.670796	-3.7987	0.000145456	0.000879684	24.416	17.1412	22.5045	1.13983	0	4.99268
AT2G26650	K+ transporter 1(KT1)	59.7373	103.25	16.2243	-2.54821	0.360704	-7.06455	1.61136e-12	5.07959e-11	118.43	101.028	90.293	9.94358	22.4252	16.3041
AT3G15950	DNA topoisomerase-like protein(NAI2)	99.9422	173.983	25.9009	-2.54897	0.466629	-5.4625	4.69465e-08	6.57188e-07	142.967	229.985	148.998	32.5577	39.546	5.59897
AT5G38895	RING/U-box superfamily protein(AT5G38895)	37.7085	65.6979	9.71904	-2.549	0.424353	-6.0068	1.89217e-09	3.50338e-08	52.559	69.9926	74.5423	11.9119	5.31206	11.9332
AT3G09020	alpha 1,4-glycosyltransferase family protein(AT3G09020)	50.7664	88.386	13.1468	-2.56274	0.392579	-6.52796	6.66702e-11	1.63712e-09	66.5292	91.5803	107.049	7.96489	15.1221	16.3532
AT1G67970	heat shock transcription factor A8(HSFA8)	63.209	110.035	16.3832	-2.56492	0.400798	-6.39952	1.55865e-10	3.57784e-09	67.7482	147.55	114.807	18.1356	10.4979	20.516
AT1G13470	hypothetical protein (DUF1262)(AT1G13470)	64.4068	112.165	16.6481	-2.56969	0.410902	-6.25378	4.00628e-10	8.44678e-09	108.364	164.306	63.8267	15.8714	12.8301	21.2428
AT2G25450	2-oxoglutarate (2OG) and Fe(II)-dependent oxygenase superfamily protein(AT2G25450)	1824.72	3150.79	498.65	-2.57066	0.299942	-8.57053	1.03006e-17	7.7251e-16	1970.99	3303.08	4178.29	516.051	326.398	653.501
AT3G46130	myb domain protein 48(MYB48)	86.6591	149.486	23.8322	-2.57144	0.287429	-8.94636	3.67382e-19	3.26153e-17	152.399	147.192	148.867	24.6234	23.5846	23.2884
AT3G27210	hypothetical protein(AT3G27210)	45.5991	79.4198	11.7785	-2.57387	0.38307	-6.71906	1.82896e-11	4.8649e-10	70.5785	84.9024	82.7784	10.671	9.0061	15.6584
AT2G03540	hypothetical protein(AT2G03540)	22.2834	39.8471	4.71973	-2.57503	0.598144	-4.30504	1.66958e-05	0.000129443	73.9181	24.6653	20.958	2.30844	4.6057	7.24506
AT4G35750	SEC14 cytosolic factor family protein / phosphoglyceride transfer family protein(AT4G35750)	846.57	1458.92	234.225	-2.57899	0.246671	-10.4552	1.38682e-25	2.64309e-23	1161.64	1746.84	1468.27	161.963	268.246	272.466
AT1G04600	myosin XI A(XIA)	16.4612	29.1426	3.77986	-2.58177	0.585958	-4.40607	1.05261e-05	8.62603e-05	21.6844	41.4799	24.2636	3.37379	5.86503	2.10075
AT2G07727	cytochrome b(AT2G07727)	82.3466	144.494	20.1997	-2.58853	0.499969	-5.17738	2.25028e-07	2.70999e-06	158.716	103.612	171.152	13.5292	42.1523	4.91773
AT1G14880	PLANT CADMIUM RESISTANCE 1(PCR1)	173.581	314.875	32.286	-2.59341	0.682465	-3.80006	0.000144661	0.000876017	129.274	501.384	313.967	8.02338	33.558	55.2766
AT2G32870	TRAF-like family protein(AT2G32870)	969.136	1681.74	256.528	-2.59516	0.340089	-7.63083	2.33239e-14	9.59467e-13	811.086	2028.08	2206.07	172.424	265.389	331.771
ATCG00560	#N/A	46.1303	80.7705	11.4902	-2.60009	0.477956	-5.44001	5.32786e-08	7.33959e-07	88.3346	49.7983	104.179	8.73282	20.6215	5.11626
AT1G78670	gamma-glutamyl hydrolase 3(GGH3)	229.543	397.046	62.0403	-2.60376	0.247698	-10.5118	7.61974e-26	1.52204e-23	328.897	428.738	433.502	50.9876	58.5075	76.6258
AT4G16190	Papain family cysteine protease(AT4G16190)	1737.53	2996.27	478.781	-2.6055	0.20088	-12.9704	1.80013e-38	1.16862e-35	2389.63	3185.1	3414.08	415.325	473.546	547.47
AT5G19140	aluminum induced protein with YGL and LRDR motifs(AILP1)	6977	12024.8	1929.16	-2.60663	0.186104	-14.0064	1.42543e-44	1.4806e-41	11392.1	12429.8	12252.6	1563.34	1878.62	2345.53
AT1G77920	bZIP transcription factor family protein(TGA7)	67.8225	117.969	17.6764	-2.607	0.338033	-7.71226	1.23612e-14	5.33871e-13	94.5431	124.815	134.547	19.2433	14.0122	19.7735
AT2G26560	phospholipase A 2A(PLA2A)	214.18	372.007	56.3521	-2.60856	0.298387	-8.74219	2.28637e-18	1.84097e-16	388.147	316.311	411.564	42.0026	42.0161	85.0376
AT1G16730	hypothetical protein(UP6)	55.4451	96.8438	14.0464	-2.61396	0.375195	-6.96694	3.2392e-12	9.69612e-11	74.3295	114.03	102.172	10.3116	13.89	17.9375
AT1G72830	nuclear factor Y, subunit A3(NF-YA3)	39.9754	69.6378	10.3129	-2.62364	0.394729	-6.64667	2.99795e-11	7.65104e-10	67.8238	71.4183	69.6714	11.2952	11.6331	8.01034
AT4G32810	carotenoid cleavage dioxygenase 8(CCD8)	10.1453	19.2971	0.993465	-2.62837	0.80369	-3.27037	0.00107406	0.00498188	39.1885	18.7028	0	2.27183	0	0.708567
ATCG00270	#N/A	7217.27	12564	1870.58	-2.63484	0.335009	-7.86499	3.69113e-15	1.74668e-13	19906.8	5998.36	11786.7	1496.87	2235.98	1878.9
AT4G12080	AT-hook motif nuclear-localized protein 1(AHL1)	24.5122	43.1525	5.87195	-2.63979	0.48118	-5.48606	4.10995e-08	5.84395e-07	39.0159	49.6484	40.793	5.66557	7.00022	4.95007
AT1G43775	hypothetical protein(AT1G43775)	76.5731	133.093	20.0533	-2.64111	0.316004	-8.35784	6.38748e-17	4.17275e-15	122.768	126.464	150.047	18.0149	24.6123	17.5328
ATMG01090	#N/A	17.5215	31.435	3.60791	-2.64608	0.571649	-4.62886	3.67688e-06	3.36788e-05	39.5362	23.3077	31.4612	4.60978	1.15269	5.06124
AT3G03470	cytochrome P450, family 87, subfamily A, polypeptide 9(CYP89A9)	379.386	661.492	97.2799	-2.64629	0.32713	-8.08943	5.99466e-16	3.18499e-14	409.945	644.94	929.591	66.7934	88.7266	136.32
AT5G01320	Thiamine pyrophosphate dependent pyruvate decarboxylase family protein(AT5G01320)	11.373	20.9603	1.78583	-2.64986	0.682798	-3.88089	0.000104077	0.000658384	13.3492	26.8764	22.6552	1.1297	0	4.2278
AT4G19170	nine-cis-epoxycarotenoid dioxygenase 4(NCED4)	3490.33	6052.2	928.449	-2.64998	0.233881	-11.3305	9.27188e-30	2.63703e-27	4688.6	6146.46	7321.54	743.74	853.204	1188.4
ATCG00290	#N/A	238.153	418.058	58.248	-2.65259	0.43568	-6.08839	1.14054e-09	2.20406e-08	612.371	187.899	453.906	38.5939	103.849	32.3005
AT1G19530	DNA polymerase epsilon catalytic subunit A(AT1G19530)	15.1168	27.4312	2.80241	-2.65513	0.667264	-3.97913	6.91693e-05	0.000461588	42.342	31.2316	8.72003	1.21687	5.66492	1.52544
AT2G31020	OSBP(oxysterol binding protein)-related protein 1A(ORP1A)	44.2884	79.4429	9.13393	-2.65607	0.56539	-4.69777	2.63018e-06	2.48136e-05	112.171	80.7631	45.3943	1.12966	5.84624	20.4259
AT2G26355	ncRNA(AT2G26355)	74.3129	129.935	18.6907	-2.6581	0.338527	-7.85195	4.09633e-15	1.92093e-13	107.593	157.762	124.451	16.1073	16.1569	23.8077
AT4G10120	Sucrose-phosphate synthase family protein(ATSPS4F)	344.844	599.735	89.9529	-2.65865	0.268902	-9.88709	4.73583e-23	6.34723e-21	416.251	593.31	789.645	76.1599	92.2956	101.403
AT3G57260	beta-1,3-glucanase 2(BGL2)	289.141	549.684	28.5976	-2.66351	0.806604	-3.30213	0.000959547	0.00451805	75.8452	1277.42	295.784	14.7649	9.31811	61.71
AT4G13900	miscRNA(RLP49)	137.005	240.087	33.9228	-2.67266	0.346829	-7.706	1.29822e-14	5.57215e-13	159.239	291.536	269.488	20.278	33.4081	48.0823
AT4G32340	Tetratricopeptide repeat (TPR)-like superfamily protein(AT4G32340)	516.297	899.52	133.075	-2.67866	0.260462	-10.2843	8.29648e-25	1.36787e-22	1047.58	747.113	903.867	124.396	93.1355	181.693
AT4G37520	Peroxidase superfamily protein(AT4G37520)	176.14	307.081	45.1982	-2.67957	0.285791	-9.37599	6.85312e-21	7.08293e-19	213.164	369.123	338.957	49.804	38.707	47.0836
AT2G32140	transmembrane receptor(AT2G32140)	25.5013	46.2423	4.76029	-2.67966	0.614473	-4.36091	1.2952e-05	0.000103886	35.3603	78.5117	24.855	2.30461	1.18189	10.7944
AT4G16000	hypothetical protein(AT4G16000)	94.2747	167.331	21.2187	-2.6797	0.487137	-5.50091	3.77829e-08	5.41685e-07	66.2805	268.769	166.943	16.0093	10.432	37.2148
AT4G37150	methyl esterase 9(MES9)	10.4753	19.2187	1.73196	-2.67973	0.673121	-3.98106	6.86093e-05	0.000458293	15.3696	24.1587	18.1276	0	2.3293	2.86658
AT4G12290	Copper amine oxidase family protein(AT4G12290)	154.695	271.014	38.3748	-2.68267	0.347426	-7.72155	1.14923e-14	4.98417e-13	190.571	194.192	428.28	37.2704	36.3244	41.5295
AT1G01680	plant U-box 54(PUB54)	14.8672	27.3992	2.33513	-2.68445	0.703503	-3.81583	0.000135727	0.000828807	5.11045	52.9859	24.1012	2.27993	1.16169	3.56377
AT2G45510	cytochrome P450, family 704, subfamily A, polypeptide 2(CYP704A2)	81.2152	142.138	20.2923	-2.68925	0.324268	-8.29329	1.10158e-16	6.99822e-15	166.211	149.075	111.129	17.144	20.077	23.6558
AT3G45860	cysteine-rich RLK (RECEPTOR-like protein kinase) 4(CRK4)	525.117	922.324	127.911	-2.69218	0.375261	-7.17414	7.27634e-13	2.44593e-11	803.93	1197.63	765.412	61.9767	92.6896	229.067
AT3G29034	transmembrane protein(AT3G29034)	23.6616	42.048	5.2753	-2.69231	0.507437	-5.3057	1.1224e-07	1.45095e-06	38.6189	35.0024	52.5227	8.04036	3.46627	4.31926
AT5G25260	SPFH/Band 7/PHB domain-containing membrane-associated protein family(AT5G25260)	19.9828	36.0365	3.92918	-2.6977	0.596426	-4.52311	6.09367e-06	5.27458e-05	18.4748	57.914	31.7206	5.66818	1.16632	4.95305
AT2G27830	hypothetical protein(AT2G27830)	222.499	390.636	54.3611	-2.71555	0.323146	-8.40348	4.33446e-17	2.95226e-15	335.693	466.838	369.376	48.9317	30.2423	83.9093
AT5G23980	ferric reduction oxidase 4(FRO4)	27.0784	48.3532	5.80369	-2.7203	0.499895	-5.44175	5.27606e-08	7.28272e-07	30.8661	47.6248	66.5687	4.51995	5.84503	7.04608
AT3G13672	TRAF-like superfamily protein(AT3G13672)	32.2743	57.4612	7.08736	-2.72546	0.485312	-5.61589	1.95552e-08	2.97393e-07	82.2407	49.7245	40.4183	3.40779	9.34547	8.5088
AT1G73330	drought-repressed 4(DR4)	355.929	707.11	4.74824	-2.72884	0.844217	-3.23239	0.0012276	0.00558158	630.175	1424.69	66.4692	0	12.8116	1.43317
AT1G79680	WALL ASSOCIATED KINASE (WAK)-LIKE 10(WAKL10)	20.1244	36.3566	3.89223	-2.73182	0.550098	-4.96607	6.83225e-07	7.42328e-06	38.0916	33.1396	37.8385	1.12906	3.50907	7.03857
AT3G26220	cytochrome P450, family 71, subfamily B, polypeptide 3(CYP71B3)	153.569	270.15	36.9877	-2.7321	0.320118	-8.53467	1.40558e-17	1.01387e-15	202.496	307.756	300.198	27.9989	28.3137	54.6503
AT2G36770	UDP-Glycosyltransferase superfamily protein(AT2G36770)	23.9349	42.966	4.90385	-2.73231	0.510449	-5.35275	8.66258e-08	1.14313e-06	46.2038	35.8574	46.8369	2.26618	4.66688	7.77847
AT3G22740	homocysteine S-methyltransferase 3(HMT3)	235.986	417.982	53.9897	-2.73324	0.432746	-6.31603	2.68363e-10	5.83766e-09	151.751	544.893	557.302	28.0302	54.0392	79.8996
AT4G04500	cysteine-rich RLK (RECEPTOR-like protein kinase) 37(CRK37)	10.165	19.4681	0.861892	-2.74718	0.799851	-3.43461	0.000593404	0.00297547	2.0618	50.2777	6.06489	0	1.17135	1.41432
AT5G39520	hypothetical protein (DUF1997)(AT5G39520)	12.7508	23.2676	2.23412	-2.75032	0.638349	-4.30849	1.6437e-05	0.000127937	22.3709	21.9352	25.4966	4.56134	0	2.14103
AT3G12500	basic chitinase(HCHIB)	23.0262	41.7262	4.32621	-2.75557	0.635092	-4.33885	1.43232e-05	0.000113526	35.8426	75.7617	13.5744	3.41109	8.14684	1.4207
AT4G23310	cysteine-rich RLK (RECEPTOR-like protein kinase) 23(CRK23)	11.4561	21.7381	1.17415	-2.75778	0.767761	-3.59198	0.000328169	0.00177907	12.3868	46.7587	6.06889	0	0	3.52245
AT2G14247	Expressed protein(AT2G14247)	54.1516	96.8297	11.4736	-2.75901	0.50469	-5.46674	4.58396e-08	6.42558e-07	156.181	68.0851	66.2227	2.28378	18.5646	13.5723
AT1G72140	Major facilitator superfamily protein(AT1G72140)	11.4137	20.8953	1.93218	-2.76443	0.690131	-4.00565	6.18462e-05	0.000418772	25.8216	24.7916	12.0727	2.27564	3.52089	0
AT4G15530	pyruvate orthophosphate dikinase(PPDK)	534.103	940.593	127.613	-2.76632	0.322587	-8.57543	9.87142e-18	7.43003e-16	509.124	1151.28	1161.37	92.2268	122.447	168.165
ATCG00020	#N/A	12439.3	23391.5	1487.04	-2.76704	0.767993	-3.60294	0.000314633	0.00171329	19330.3	15550.1	35294	596.463	3580.12	284.552
AT4G20820	FAD-binding Berberine family protein(AT4G20820)	25.1604	44.8407	5.4801	-2.76975	0.477643	-5.79878	6.67986e-09	1.12181e-07	42.1314	45.5284	46.8623	5.65927	5.83815	4.94288
AT1G03850	Glutaredoxin family protein(GRXS13)	28.3897	50.8794	5.89994	-2.76975	0.479385	-5.77772	7.572e-09	1.24348e-07	60.2016	39.52	52.9165	4.54292	4.63873	8.51815
AT4G08290	nodulin MtN21 /EamA-like transporter family protein(UMAMIT20)	199.288	352.667	45.9081	-2.77073	0.389635	-7.11111	1.15116e-12	3.7483e-11	146.772	429.999	481.231	31.6311	55.1738	50.9194
AT3G62550	Adenine nucleotide alpha hydrolases-like superfamily protein(AT3G62550)	737.7	1297.23	178.171	-2.77897	0.280098	-9.92142	3.35927e-23	4.62155e-21	1319.34	1117.81	1454.53	97.8904	223.172	213.452
AT4G19420	Pectinacetylesterase family protein(AT4G19420)	633.459	1111.6	155.321	-2.78751	0.215438	-12.9388	2.71908e-38	1.66136e-35	868.095	1160.16	1306.54	156.335	138.472	171.154
AT5G64000	Inositol monophosphatase family protein(SAL2)	56.2219	100.895	11.549	-2.78791	0.52856	-5.27454	1.33093e-07	1.69312e-06	43.6595	201.393	57.6319	15.8393	7.35486	11.4527
AT5G53450	OBP3-responsive protein 1(ORG1)	944.294	1663.16	225.428	-2.79419	0.289393	-9.65536	4.66504e-22	5.66734e-20	2244.54	1196.01	1548.93	143.058	278.236	254.99
AT1G52880	NAC (No Apical Meristem) domain transcriptional regulator superfamily protein(NAM)	101.006	179.666	22.3468	-2.80089	0.374983	-7.46936	8.05852e-14	3.0887e-12	180.643	154.437	203.918	11.3364	17.4948	38.2092
AT4G20110	VACUOLAR SORTING RECEPTOR 7(VSR7)	89.0601	158.399	19.7214	-2.80305	0.386186	-7.25829	3.92024e-13	1.37799e-11	108.049	194.655	172.492	10.1678	18.7063	30.2901
AT1G49032	hypothetical protein(AT1G49032)	238.37	420.274	56.4664	-2.80309	0.264409	-10.6013	2.93812e-26	6.11464e-24	447.054	365.239	448.53	37.7218	58.009	73.6683
AT3G56980	basic helix-loop-helix (bHLH) DNA-binding superfamily protein(bHLH39)	30.7222	55.026	6.41843	-2.80713	0.515989	-5.44029	5.31937e-08	7.33435e-07	61.8167	65.7778	37.4836	2.30062	12.64	4.3147
AT3G25010	receptor like protein 41(RLP41)	92.3692	172.146	12.5921	-2.81095	0.727933	-3.86155	0.000112671	0.000705011	31.9294	369.446	115.064	16.9255	8.19142	12.6593
AT1G29355	hypothetical protein(AT1G29355)	28.4763	52.2398	4.71284	-2.82771	0.61629	-4.58827	4.46928e-06	4.0017e-05	89.1344	24.9092	42.6758	4.43806	0	9.70045
AT4G16240	hypothetical protein(AT4G16240)	10.0491	18.6932	1.40489	-2.82937	0.700719	-4.03781	5.39524e-05	0.000371833	15.5922	11.4174	29.0701	1.22393	2.21537	0.775368
AT5G39670	Calcium-binding EF-hand family protein(AT5G39670)	25.6967	47.9053	3.48805	-2.83229	0.701361	-4.03828	5.38445e-05	0.000371246	16.2134	100.573	26.9294	1.14412	0	9.32003
AT2G39310	jacalin-related lectin 22(JAL22)	48.1613	93.766	2.55655	-2.83293	0.828086	-3.42106	0.000623772	0.00310675	67.0539	190.328	23.9162	0	6.92372	0.745933
AT5G10760	Eukaryotic aspartyl protease family protein(AT5G10760)	342.748	628.276	57.2208	-2.83571	0.643421	-4.40724	1.04698e-05	8.58328e-05	224.027	1151.34	509.456	37.3486	39.7013	94.6125
AT1G80830	natural resistance-associated macrophage protein 1(NRAMP1)	175.506	312.138	38.8738	-2.83618	0.400221	-7.08655	1.37501e-12	4.39452e-11	178.079	334.888	423.446	23.9963	67.3216	25.3035
AT4G23150	cysteine-rich RLK (RECEPTOR-like protein kinase) 7(CRK7)	21.5205	39.862	3.17892	-2.83797	0.684374	-4.14682	3.37132e-05	0.000243349	14.3885	93.0916	12.106	2.26171	2.33838	4.93668
AT5G50800	Nodulin MtN3 family protein(SWEET13)	25.3575	46.0349	4.68009	-2.83982	0.547127	-5.19041	2.09827e-07	2.54463e-06	23.5378	55.7709	58.796	2.2761	4.65236	7.11181
AT1G21100	O-methyltransferase family protein(IGMT1)	168.36	298.422	38.2974	-2.84152	0.324121	-8.76684	1.83755e-18	1.50289e-16	251.23	410.05	233.985	23.8357	44.2812	46.7754
AT4G13920	receptor like protein 50(RLP50)	35.594	64.1539	7.03404	-2.84509	0.521975	-5.45062	5.01938e-08	6.99347e-07	57.7445	64.9907	69.7265	0	14.0585	7.04361
AT1G70420	DNA ligase-like protein, putative (DUF1645)(AT1G70420)	97.6975	174.355	21.04	-2.84803	0.379238	-7.50986	5.91918e-14	2.32448e-12	224.066	113.595	185.404	13.661	17.4423	32.0168
AT5G52120	phloem protein 2-A14(PP2-A14)	52.2329	93.1256	11.3401	-2.86035	0.38483	-7.43275	1.06365e-13	4.01021e-12	71.5901	93.1629	114.624	13.5007	9.83174	10.688
AT2G01010	18S ribosomal RNA(AT2G01010)	199.46	370.33	28.5905	-2.86156	0.700437	-4.08539	4.40023e-05	0.000308923	251.601	138.615	720.773	22.6562	52.5118	10.6035
AT5G08240	transmembrane protein(AT5G08240)	41.9543	75.793	8.11556	-2.86298	0.519441	-5.51165	3.55489e-08	5.12843e-07	43.0609	132.998	51.3202	10.2175	3.49534	10.6338
AT4G20860	FAD-binding Berberine family protein(AT4G20860)	184.816	341.013	28.6191	-2.86329	0.665055	-4.30535	1.66722e-05	0.000129379	313.272	250.354	459.414	12.458	10.5041	62.8953
AT2G07695	Cytochrome C oxidase subunit II-like, transmembrane domain-containing protein(AT2G07695)	20.4751	37.1193	3.83088	-2.86785	0.548929	-5.22446	1.74668e-07	2.15345e-06	44.1763	32.4183	34.7635	6.79322	1.16737	3.53206
AT2G43570	chitinase(CHI)	37.1046	67.5401	6.66912	-2.87881	0.580749	-4.95707	7.15651e-07	7.71106e-06	16.3432	76.3606	109.916	4.56365	10.449	4.9947
AT5G06300	Putative lysine decarboxylase family protein(LOG7)	30.6888	55.321	6.05657	-2.889	0.471292	-6.12996	8.79029e-10	1.73914e-08	63.4343	63.3376	39.191	5.6921	4.65128	7.82632
AT2G07808	miscRNA(AT2G07808)	10.9593	20.9734	0.945066	-2.90532	0.759501	-3.8253	0.000130611	0.000801568	5.13348	20.0059	37.7809	0	0	2.8352
AT2G43060	ILI1 binding bHLH 1(IBH1)	143.081	255.664	30.4992	-2.91173	0.326165	-8.92717	4.37035e-19	3.86339e-17	276.021	216.781	274.189	29.631	16.2669	45.5998
AT2G07698	ATPase, F1 complex, alpha subunit protein(AT2G07698)	194.444	345.803	43.0858	-2.91421	0.314167	-9.27599	1.75982e-20	1.75762e-18	339.785	261.682	435.941	44.025	58.4925	26.7399
AT3G03870	transmembrane protein(AT3G03870)	295.287	526.544	64.0301	-2.91523	0.315911	-9.22802	2.75689e-20	2.71429e-18	337.553	668.891	573.187	45.0007	58.2076	88.8821
AT4G35770	Rhodanese/Cell cycle control phosphatase superfamily protein(SEN1)	886.9	1574.54	199.265	-2.91646	0.23236	-12.5515	3.90233e-36	1.88528e-33	1319.95	1612.37	1791.29	162.313	172.668	262.812
AT3G05165	Major facilitator superfamily protein(AT3G05165)	272.052	483.018	61.0858	-2.91874	0.235083	-12.4158	2.14645e-35	9.28965e-33	396.255	480.674	572.124	65.2539	54.9726	63.0309
AT3G20960	cytochrome P450, family 705, subfamily A, polypeptide 33(CYP705A33)	21.8076	39.8203	3.79481	-2.94894	0.527503	-5.59037	2.26587e-08	3.39642e-07	36.9794	46.2103	36.2714	3.39727	2.33442	5.65273
AT3G41762	hypothetical protein(AT3G41762)	23.3279	42.39	4.26569	-2.9541	0.522822	-5.6503	1.60168e-08	2.48211e-07	51.0561	30.9524	45.1615	3.4242	5.80323	3.56965
AT3G13065	STRUBBELIG-receptor family 4(SRF4)	77.2603	138.256	16.2645	-2.96681	0.334066	-8.88091	6.63165e-19	5.66937e-17	170.913	124.278	119.577	16.9339	16.377	15.4824
AT4G23260	cysteine-rich RLK (RECEPTOR-like protein kinase) 18(CRK18)	319.302	570.191	68.4126	-2.97283	0.262875	-11.3089	1.18571e-29	3.24105e-27	745.499	436.615	528.458	62.9491	61.9044	80.3843
AT5G40720	C3H4 type zinc finger protein (DUF23)(AT5G40720)	90.9792	162.535	19.423	-2.97287	0.302043	-9.84253	7.38272e-23	9.58554e-21	144.93	180.331	162.346	19.6319	20.268	18.369
AT4G22710	cytochrome P450, family 706, subfamily A, polypeptide 2(CYP706A2)	47.0417	84.7007	9.3827	-2.97601	0.420364	-7.07961	1.44558e-12	4.58481e-11	63.6841	102.764	87.6536	5.66242	14.006	8.47968
AT5G59780	myb domain protein 59(MYB59)	513.1	915.496	110.704	-2.97602	0.234297	-12.7019	5.77029e-37	3.15453e-34	989.605	926.079	830.804	107.792	79.9195	144.4
AT3G04720	pathogenesis-related 4(PR4)	185.749	332.934	38.5645	-2.9841	0.291152	-10.2493	1.19231e-24	1.93508e-22	281.901	308.872	408.028	29.6664	32.5059	53.5211
AT1G19510	RAD-like 5(RL5)	14.8228	27.5118	2.13377	-2.98571	0.635604	-4.69744	2.63445e-06	2.48425e-05	18.2855	37.1859	27.0641	0	3.4661	2.93522
AT3G27650	LOB domain-containing protein 25(LBD25)	13.6578	25.6842	1.63134	-2.99459	0.713343	-4.19797	2.69323e-05	0.00019932	26.4983	46.0438	4.51039	1.14432	2.31706	1.43265
AT4G32650	potassium channel protein(KAT3)	35.3224	64.12	6.52481	-3.00077	0.478718	-6.26835	3.64887e-10	7.76951e-09	75.2693	42.3017	74.7891	3.58663	10.4201	5.56768
AT5G41590	LURP-one-like protein (DUF567)(AT5G41590)	20.9488	39.259	2.63864	-3.00504	0.648419	-4.6344	3.5797e-06	3.29193e-05	44.8385	32.3257	40.6128	0	0	7.91593
AT3G59700	lectin-receptor kinase(HLECRK)	17.4061	31.9495	2.86268	-3.00581	0.565045	-5.3196	1.03993e-07	1.35446e-06	32.9051	29.6715	33.2718	2.26169	3.50512	2.82122
AT3G26170	cytochrome P450, family 71, subfamily B, polypeptide 19(CYP71B19)	125.364	225.862	24.8655	-3.0172	0.324208	-9.30639	1.32257e-20	1.34025e-18	195.177	210.364	272.043	21.5148	16.3416	36.7399
AT2G07667	hypothetical protein(AT2G07667)	13.7895	25.5413	2.03765	-3.02586	0.620034	-4.88015	1.06007e-06	1.09236e-05	29.8461	23.3665	23.4114	2.18822	2.26082	1.66392
AT2G21188	ncRNA(AT2G21188)	15.9016	29.4727	2.33047	-3.03425	0.599129	-5.06443	4.09632e-07	4.64503e-06	29.8352	35.8901	22.6929	1.13009	2.33786	3.52345
AT3G16460	Mannose-binding lectin superfamily protein(JAL34)	167.902	301.531	34.274	-3.03489	0.295878	-10.2572	1.09829e-24	1.79652e-22	211.485	374.107	319	29.3379	37.7849	35.6992
AT1G48260	CBL-interacting protein kinase 17(CIPK17)	50.543	91.546	9.53993	-3.03603	0.395423	-7.67794	1.6167e-14	6.81246e-13	95.336	96.781	82.521	4.64446	11.7221	12.2532
AT1G57590	Pectinacetylesterase family protein(AT1G57590)	13.7299	25.8182	1.64155	-3.03959	0.693255	-4.38452	1.16241e-05	9.42542e-05	11.3137	20.7285	45.4123	0	3.50607	1.41859
AT2G01008	maternal effect embryo arrest protein(AT2G01008)	75.99	136.881	15.0986	-3.0439	0.345689	-8.80529	1.30511e-18	1.08449e-16	165.154	109.595	135.895	12.4793	18.6512	14.1653
AT5G38900	Thioredoxin superfamily protein(AT5G38900)	13.5631	25.5424	1.58374	-3.0467	0.716495	-4.25222	2.11661e-05	0.000159661	9.44049	22.06	45.1268	1.17431	3.57692	0
AT3G26830	Cytochrome P450 superfamily protein(PAD3)	20.6583	38.3805	2.93612	-3.05244	0.602785	-5.0639	4.10773e-07	4.65035e-06	22.5894	27.5831	64.969	3.3991	1.16676	4.24251
AT5G20400	2-oxoglutarate (2OG) and Fe(II)-dependent oxygenase superfamily protein(AT5G20400)	38.7418	70.7121	6.77157	-3.06424	0.441574	-6.93936	3.9389e-12	1.16397e-10	61.4357	64.7376	85.9629	4.54898	5.81838	9.94733
AT2G23672	ncRNA(AT2G23672)	22.933	42.5076	3.35834	-3.08265	0.594753	-5.18306	2.18269e-07	2.64084e-06	55.4702	51.1788	20.8739	5.74663	0	4.32839
AT1G30700	FAD-binding Berberine family protein(AT1G30700)	14.0664	26.4253	1.70744	-3.10494	0.65538	-4.73762	2.16241e-06	2.07902e-05	20.5584	42.0854	16.632	1.13138	1.16798	2.82295
AT5G04150	basic helix-loop-helix (bHLH) DNA-binding superfamily protein(BHLH101)	42.8058	78.4463	7.16526	-3.11117	0.487412	-6.38303	1.73617e-10	3.93746e-09	75.2878	75.7811	84.2701	0	12.7269	8.76884
AT1G21240	wall associated kinase 3(WAK3)	18.6678	35.3569	1.97866	-3.12563	0.697445	-4.48155	7.41034e-06	6.29771e-05	11.3883	77.4541	17.2283	1.61001	1.07827	3.2477
AT1G11210	cotton fiber protein, putative (DUF761)(AT1G11210)	23.8687	44.0115	3.72595	-3.13462	0.522414	-6.00025	1.97009e-09	3.6347e-08	33.7431	44.0487	54.2428	3.418	3.48646	4.27339
AT2G05518	ncRNA(AT2G05518)	26.0637	48.4177	3.70959	-3.13728	0.546212	-5.7437	9.26324e-09	1.49871e-07	65.2489	31.6002	48.4041	3.60938	1.32895	6.19045
AT3G56970	basic helix-loop-helix (bHLH) DNA-binding superfamily protein(bHLH38)	47.5292	86.9766	8.08189	-3.14789	0.48175	-6.53428	6.39176e-11	1.57139e-09	94.6528	106.183	60.0935	2.29526	16.1988	5.75163
AT5G02020	E3 ubiquitin-protein ligase RLIM-like protein(SIS)	74.3777	135.091	13.6644	-3.14963	0.362408	-8.69083	3.59787e-18	2.84191e-16	105.468	163.119	136.687	8.89275	18.5005	13.5998
AT1G19610	defensin-like protein(PDF1.4)	11.3299	21.5366	1.12314	-3.15183	0.688434	-4.57825	4.68874e-06	4.17936e-05	14.1864	23.3966	27.0267	0	1.15267	2.21676
AT4G15765	FAD/NAD(P)-binding oxidoreductase family protein(AT4G15765)	59.3136	108.175	10.452	-3.1586	0.389349	-8.11251	4.95847e-16	2.67551e-14	137.432	105.517	81.576	10.6265	7.8841	12.8454
AT4G27480	Core-2/I-branching beta-1,6-N-acetylglucosaminyltransferase family protein(AT4G27480)	14.4119	27.1203	1.7035	-3.16368	0.635397	-4.97906	6.38925e-07	6.98213e-06	20.5692	31.0728	29.7188	2.27345	0	2.83704
AT4G00700	C2 calcium/lipid-binding plant phosphoribosyltransferase family protein(AT4G00700)	51.8853	101.27	2.50045	-3.1647	0.810649	-3.90391	9.46527e-05	0.000609521	18.5734	218.518	66.7193	0	4.68915	2.81221
AT1G32450	nitrate transporter 1.5(NRT1.5)	193.601	350.035	37.1657	-3.16625	0.263522	-12.0152	2.95778e-33	1.07798e-30	286.957	401.642	361.507	32.7846	45.5764	33.1362
AT3G26280	cytochrome P450, family 71, subfamily B, polypeptide 4(CYP71B4)	403.56	730.313	76.8077	-3.16759	0.240751	-13.1571	1.54843e-39	1.14883e-36	625.461	743.38	822.097	55.3528	79.2187	95.8516
AT4G04810	methionine sulfoxide reductase B4(MSRB4)	40.6926	74.7694	6.61592	-3.1753	0.466612	-6.80501	1.01042e-11	2.81374e-10	57.9005	59.3536	107.054	3.49874	9.25843	7.09058
AT3G16770	ethylene-responsive element binding protein(EBP)	1673.5	3029.99	317.02	-3.17908	0.253755	-12.5281	5.23918e-36	2.47361e-33	4079.41	2807.89	2202.66	256.044	311.723	383.294
AT1G58190	receptor like protein 9(RLP9)	15.7771	29.6788	1.8754	-3.19146	0.644606	-4.95102	7.38257e-07	7.94228e-06	33.017	16.596	39.4235	0	3.51662	2.10958
AT2G14230	hypothetical protein(AT2G14230)	15.4027	28.9444	1.86101	-3.1964	0.643696	-4.9657	6.84547e-07	7.42988e-06	42.1666	31.0539	13.6127	1.1306	2.33711	2.11531
AT3G49780	phytosulfokine 4 precursor(PSK4)	140.422	255.598	25.2455	-3.20139	0.318693	-10.0454	9.62788e-24	1.44934e-21	172.376	315.034	279.385	22.6824	23.3193	29.7348
AT1G64360	hypothetical protein(AT1G64360)	150.797	276.84	24.7533	-3.20264	0.451371	-7.09537	1.29008e-12	4.14222e-11	133.374	392.197	304.95	6.94508	36.771	30.5437
AT3G16420	PYK10-binding protein 1(PBP1)	371.117	677.369	64.8648	-3.20871	0.38693	-8.29275	1.10662e-16	7.00883e-15	452.169	1017.34	562.597	51.8791	109.389	33.3266
AT2G07777	ATP synthase 9 mitochondrial(AT2G07777)	20.5243	38.3403	2.70827	-3.2178	0.580531	-5.54285	2.97586e-08	4.36585e-07	51.4154	22.7714	40.8342	2.26162	2.3368	3.52638
AT1G78000	sulfate transporter 1;2(SULTR1;2)	52.2594	95.6191	8.89974	-3.22237	0.417983	-7.70933	1.26481e-14	5.44672e-13	129.804	77.203	79.8504	7.91015	11.749	7.04007
AT5G56870	beta-galactosidase 4(BGAL4)	502.334	916.308	88.3608	-3.22253	0.33208	-9.70406	2.89742e-22	3.60425e-20	668.807	956.37	1123.75	52.8728	68.7809	143.429
AT4G38340	Plant regulator RWP-RK family protein(AT4G38340)	14.4101	27.1737	1.64661	-3.22872	0.66445	-4.85924	1.1784e-06	1.20236e-05	18.6161	41.6173	21.2877	0	3.52519	1.41464
AT5G23240	DNAJ heat shock N-terminal domain-containing protein(AT5G23240)	89.6869	164.887	14.4863	-3.23249	0.43538	-7.42452	1.13186e-13	4.22902e-12	238.252	77.6664	178.744	17.6909	8.01915	17.7489
AT4G30290	xyloglucan endotransglucosylase/hydrolase 19(XTH19)	12.9558	24.8098	1.10174	-3.24327	0.70377	-4.60842	4.05733e-06	3.67103e-05	17.4531	13.1215	43.8549	0	1.16679	2.13843
AT1G65510	transmembrane protein(AT1G65510)	14.0179	26.3874	1.64831	-3.24405	0.645367	-5.02667	4.99069e-07	5.56205e-06	25.1157	36.1775	17.8691	2.33282	1.14283	1.46929
AT1G10070	branched-chain amino acid transaminase 2(BCAT-2)	43.1441	79.0528	7.23542	-3.24412	0.457722	-7.08754	1.36514e-12	4.36972e-11	73.6351	98.4716	65.0519	10.3992	8.42125	2.8858
AT1G25175	ncRNA(AT1G25175)	172.434	333.231	11.6382	-3.24471	0.779134	-4.16451	3.12024e-05	0.00022704	785.087	42.6163	171.989	10.9908	17.1143	6.80953
AT3G55970	jasmonate-regulated gene 21(JRG21)	55.8275	103.389	8.2657	-3.24803	0.455385	-7.13249	9.85718e-13	3.23496e-11	106.03	72.4911	131.647	5.91566	3.63979	15.2417
AT5G26260	TRAF-like family protein(AT5G26260)	13.0911	25.5461	0.63605	-3.27422	0.783113	-4.18103	2.90192e-05	0.000212944	17.6667	56.234	2.73745	0	0	1.90815
AT3G09260	Glycosyl hydrolase superfamily protein(PYK10)	346.332	671.127	21.5368	-3.29315	0.783004	-4.2058	2.60165e-05	0.0001933	592.287	1186.4	234.692	10.0861	50.7942	3.73019
AT3G61900	SAUR-like auxin-responsive protein family(AT3G61900)	20.0123	37.3535	2.67103	-3.30072	0.561867	-5.87455	4.23994e-09	7.40795e-08	40.9898	32.569	38.5017	3.46481	2.27434	2.27392
ATMG01170	#N/A	27.198	50.6838	3.71223	-3.33046	0.516534	-6.44771	1.1355e-10	2.66241e-09	64.5234	39.2602	48.2677	4.54749	2.3279	4.26131
AT2G35550	basic pentacysteine 7(BPC7)	10.852	20.8359	0.867997	-3.34441	0.697477	-4.795	1.62671e-06	1.61055e-05	25.3886	17.0073	20.1119	0	1.13909	1.4649
AT2G41240	basic helix-loop-helix protein 100(BHLH100)	35.2917	65.5321	5.05119	-3.35076	0.508975	-6.58336	4.59944e-11	1.14567e-09	56.1866	83.2095	57.2003	1.14311	10.4471	3.56332
AT1G68620	alpha/beta-Hydrolases superfamily protein(AT1G68620)	21.2956	40.1224	2.46884	-3.3583	0.595978	-5.63495	1.75111e-08	2.69065e-07	21.5308	39.9685	58.8678	3.40578	1.16513	2.83561
AT5G26340	Major facilitator superfamily protein(MSS1)	331.487	609.744	53.231	-3.36248	0.317707	-10.5836	3.55106e-26	7.23232e-24	490.936	598.946	739.349	32.9577	42.4256	84.3098
AT3G61060	phloem protein 2-A13(PP2-A13)	465.811	854.494	77.1276	-3.36849	0.260227	-12.9444	2.52592e-38	1.59011e-35	834.935	797.003	931.545	47.1535	80.6235	103.606
AT1G33720	cytochrome P450, family 76, subfamily C, polypeptide 6(CYP76C6)	100.022	183.678	16.3657	-3.37039	0.317983	-10.5993	3.00317e-26	6.17701e-24	209.722	193.076	148.236	18.4992	15.5173	15.0806
AT3G46090	C2H2 and C2HC zinc fingers superfamily protein(ZAT7)	10.5443	20.3234	0.765081	-3.37382	0.740474	-4.5563	5.20636e-06	4.58292e-05	14.3119	33.0862	13.5722	2.29524	0	0
AT2G30750	cytochrome P450 family 71 polypeptide(CYP71A12)	19.1079	36.1417	2.07405	-3.37726	0.606256	-5.57069	2.5373e-08	3.76499e-07	25.6176	33.041	49.7666	3.39592	0	2.82624
AT1G25430	hypothetical protein(AT1G25430)	81.6333	150.557	12.7094	-3.37985	0.395467	-8.54648	1.26897e-17	9.28227e-16	205.43	158.299	87.9427	12.3748	15.2453	10.5082
AT1G02850	beta glucosidase 11(BGLU11)	29.0177	54.2844	3.75105	-3.39548	0.570387	-5.95293	2.63381e-09	4.76648e-08	45.5613	52.841	64.4508	1.18129	9.33481	0.737044
AT4G12490	Bifunctional inhibitor/lipid-transfer protein/seed storage 2S albumin superfamily protein(AT4G12490)	67.7165	135.433	0	-3.39766	0.840051	-4.04459	5.24149e-05	0.000362473	17.4852	159.284	229.53	0	0	0
AT1G70800	Calcium-dependent lipid-binding (CaLB domain) family protein(EHB1)	21.7915	40.9789	2.60402	-3.39901	0.576894	-5.89192	3.81736e-09	6.73191e-08	26.3087	38.683	57.9451	3.24807	2.37174	2.19224
AT5G44572	transmembrane protein(AT5G44572)	79.456	146.628	12.2835	-3.40262	0.371599	-9.15672	5.35006e-20	5.12176e-18	146.544	115.771	177.57	6.92929	13.3652	16.5559
AT4G21830	methionine sulfoxide reductase B7(MSRB7)	11.6168	22.9713	0.262319	-3.42856	0.8017	-4.27662	1.89755e-05	0.000144713	56.5022	3.89423	8.51757	0	0	0.786957
AT1G35260	MLP-like protein 165(MLP165)	14.9525	28.4252	1.47987	-3.42953	0.632037	-5.42616	5.75793e-08	7.86942e-07	31.6987	31.4587	22.1182	0.932568	1.2153	2.29176
AT5G46050	peptide transporter 3(PTR3)	32.0136	60.1695	3.85761	-3.43159	0.514055	-6.67553	2.46346e-11	6.34937e-10	56.445	68.2036	55.8599	4.52126	0	7.05157
AT1G67920	hypothetical protein(AT1G67920)	22.1346	41.8846	2.3846	-3.43189	0.59807	-5.73828	9.56424e-09	1.5438e-07	25.1013	64.828	35.7245	2.33462	1.14221	3.67697
ATMG00580	#N/A	34.3394	64.4196	4.25908	-3.45181	0.536132	-6.43835	1.20781e-10	2.82876e-09	44.0758	42.0311	107.152	3.40691	5.82426	3.54605
AT3G02885	GAST1 protein homolog 5(GASA5)	16.67	32.2258	1.11428	-3.46925	0.740867	-4.68269	2.83133e-06	2.65305e-05	37.7416	54.9378	3.99788	1.28673	2.0561	0
ATMG00560	#N/A	12.3897	23.9239	0.855455	-3.47715	0.698648	-4.97697	6.45872e-07	7.05063e-06	32.5541	13.7128	25.5048	1.13985	0	1.42652
AT1G34180	NAC domain containing protein 16(NAC016)	15.2612	29.2576	1.26468	-3.47746	0.652774	-5.32719	9.97412e-08	1.30234e-06	32.3032	36.8381	18.6316	0	1.19945	2.5946
AT5G45380	urea-proton symporter DEGRADATION OF UREA 3 (DUR3)(DUR3)	129.985	240.615	19.3547	-3.48071	0.31678	-10.9878	4.37672e-28	1.06967e-25	182.581	295.532	243.732	16.1065	18.4211	23.5366
AT1G31290	ARGONAUTE 3(AGO3)	16.2371	30.8415	1.63275	-3.48554	0.628813	-5.54304	2.97259e-08	4.36415e-07	24.8776	41.7555	25.8915	1.13228	2.35522	1.41075
AT1G29280	WRKY DNA-binding protein 65(WRKY65)	12.8052	24.4515	1.15884	-3.49506	0.681681	-5.12712	2.94209e-07	3.47267e-06	21.6028	29.0362	22.7156	1.13849	2.33803	0
AT1G53870	LURP-one-like protein (DUF567)(AT1G53870)	109.166	202.632	15.7007	-3.49741	0.34939	-10.0101	1.37681e-23	1.97253e-21	224.358	185.113	198.425	5.66639	21.2854	20.1502
AT1G53890	LURP-one-like protein (DUF567)(AT1G53890)	109.166	202.632	15.7007	-3.49741	0.34939	-10.0101	1.37681e-23	1.97253e-21	224.358	185.113	198.425	5.66639	21.2854	20.1502
AT1G18830	Transducin/WD40 repeat-like superfamily protein(AT1G18830)	18.3758	35.1455	1.60622	-3.49848	0.662579	-5.28009	1.29119e-07	1.64559e-06	43.9344	11.9538	49.5482	2.23443	1.19199	1.39224
ATMG00730	#N/A	22.2281	42.34	2.11614	-3.50413	0.625158	-5.60518	2.08037e-08	3.13399e-07	52.3961	18.6498	55.974	0	3.50265	2.84577
AT5G09220	amino acid permease 2(AAP2)	1926.52	3644.48	208.56	-3.5722	0.573574	-6.22796	4.72535e-10	9.76759e-09	2246.06	4506.38	4181	83.7701	375.935	165.973
AT2G43510	trypsin inhibitor protein 1(TI1)	63.7509	119.512	7.98968	-3.57814	0.432818	-8.26708	1.37282e-16	8.46257e-15	101.273	83.5941	173.669	4.61595	9.21273	10.1404
AT2G46600	Calcium-binding EF-hand family protein(AT2G46600)	581.186	1078.95	83.4173	-3.58032	0.272538	-13.137	2.02124e-39	1.4479e-36	1206.78	1140.48	889.596	80.6401	52.4967	117.115
AT3G57770	Protein kinase superfamily protein(AT3G57770)	22.6771	42.9204	2.43382	-3.59603	0.604407	-5.94968	2.68666e-09	4.84905e-08	50.3885	31.834	46.5388	4.83618	2.46527	0
AT1G76790	O-methyltransferase family protein(IGMT5)	29.9146	56.574	3.25521	-3.6032	0.555542	-6.48593	8.81876e-11	2.10334e-09	37.7802	91.3369	40.6047	3.40135	3.48132	2.88295
AT3G46880	hypothetical protein(AT3G46880)	19.6342	37.6243	1.64407	-3.60343	0.605375	-5.95239	2.64253e-09	4.77772e-08	40.4178	36.018	36.4371	1.18438	0	3.74783
AT3G22600	Bifunctional inhibitor/lipid-transfer protein/seed storage 2S albumin superfamily protein(AT3G22600)	33.2215	63.1664	3.27655	-3.60519	0.616257	-5.85014	4.91147e-09	8.46729e-08	24.5864	74.3961	90.5166	7.95552	1.16422	0.709917
AT1G20350	translocase inner membrane subunit 17-1(TIM17-1)	23.7714	45.198	2.34475	-3.62186	0.556565	-6.50752	7.64005e-11	1.84552e-09	36.6655	50.8388	48.0898	2.29065	1.1578	3.5858
AT1G27020	plant/protein(AT1G27020)	234.026	436.065	31.9874	-3.62244	0.316145	-11.4582	2.1399e-30	6.53739e-28	634.84	324.833	348.521	27.9466	31.8091	36.2064
AT5G45840	Leucine-rich repeat protein kinase family protein(AT5G45840)	106.741	199.289	14.1938	-3.62279	0.367721	-9.852	6.71934e-23	8.7791e-21	265.659	127.051	205.156	12.872	16.8752	12.8342
AT5G10380	RING/U-box superfamily protein(RING1)	502.257	937.147	67.3666	-3.63763	0.318863	-11.4081	3.80857e-30	1.13028e-27	728.677	1159.45	923.318	42.1843	52.2712	107.644
AT1G10340	Ankyrin repeat family protein(AT1G10340)	59.6672	113.726	5.60848	-3.63859	0.580948	-6.26319	3.7718e-10	7.97916e-09	49.234	196.893	95.0509	2.27264	1.17301	13.3798
AT1G51270	vesicle-associated protein 1-4(AT1G51270)	282.917	531.256	34.5777	-3.66601	0.408078	-8.9836	2.62038e-19	2.37711e-17	819.44	368.178	406.148	16.5943	25.9154	61.2235
AT5G18130	transmembrane protein(AT5G18130)	357.917	669.762	46.0727	-3.6693	0.350534	-10.4677	1.21508e-25	2.33723e-23	598.296	727.801	683.188	19.0751	41.848	77.295
AT2G29350	senescence-associated gene 13(SAG13)	65.8136	125.146	6.48071	-3.71659	0.543843	-6.83393	8.2619e-12	2.34151e-10	59.3285	81.8745	234.236	1.15969	9.59058	8.69185
AT3G21080	ABC transporter-like protein(AT3G21080)	10.6479	20.9048	0.390939	-3.71715	0.758626	-4.89984	9.59128e-07	9.96744e-06	8.25519	27.0888	27.3704	0	1.17282	0
AT5G23235	miscRNA(AT5G23235)	14.2662	27.8183	0.714134	-3.72758	0.692029	-5.38646	7.18602e-08	9.61871e-07	34.7926	31.7734	16.8889	0	0	2.1424
AT1G03580	miscRNA(AT1G03580)	15.3474	29.4816	1.2131	-3.7324	0.664764	-5.61463	1.96986e-08	2.99136e-07	29.2276	34.4896	24.7277	1.2045	2.43479	0
AT3G01970	WRKY DNA-binding protein 45(WRKY45)	23.2945	44.4391	2.14985	-3.75667	0.590308	-6.36391	1.96683e-10	4.39815e-09	39.9339	33.0578	60.3255	3.41166	2.32739	0.710502
AT4G38540	FAD/NAD(P)-binding oxidoreductase family protein(AT4G38540)	73.1991	137.65	8.74824	-3.76772	0.381044	-9.8879	4.69794e-23	6.33734e-21	114.766	171.717	126.467	11.1618	6.79352	8.28942
AT4G37990	cinnamyl alcohol dehydrogenase 8(ELI3-2)	24.0321	46.8241	1.24003	-3.76856	0.71972	-5.23615	1.63962e-07	2.0311e-06	47.7884	4.83825	87.8457	1.13456	1.16979	1.41576
AT4G11910	STAY-GREEN-like protein(AT4G11910)	16.7847	32.4813	1.08812	-3.77418	0.645602	-5.84598	5.0358e-09	8.66007e-08	30.6399	41.2271	25.5769	1.13556	0	2.1288
AT5G17330	glutamate decarboxylase(GAD)	24.5451	46.6652	2.42501	-3.78049	0.585326	-6.45878	1.05551e-10	2.48607e-09	54.0071	42.0451	43.9434	3.18355	4.09147	0
AT1G56010	NAC domain containing protein 1(NAC1)	114.976	215.898	14.0552	-3.78466	0.313913	-12.0564	1.79492e-33	6.77956e-31	226.492	188.393	232.808	17.5975	11.2968	13.2714
AT1G13990	plant/protein(AT1G13990)	262.699	494.13	31.2675	-3.78962	0.321923	-11.7718	5.45183e-32	1.85666e-29	435.237	526.077	521.077	24.9379	17.4042	51.4604
AT3G04060	NAC domain containing protein 46(NAC046)	22.2361	42.9107	1.56142	-3.80741	0.604328	-6.30023	2.97199e-10	6.43127e-09	55.4349	34.0039	39.2933	1.13639	0	3.54787
AT2G05540	Glycine-rich protein family(AT2G05540)	984.608	1850.12	119.099	-3.83222	0.287665	-13.3218	1.72794e-40	1.38063e-37	2284.54	1165.32	2100.5	127.729	83.0831	146.485
AT1G09480	NAD(P)-binding Rossmann-fold superfamily protein(AT1G09480)	15.1737	29.4823	0.865077	-3.85272	0.664975	-5.79377	6.88217e-09	1.14928e-07	29.7431	34.5212	24.1827	0	1.1657	1.42953
AT1G51860	Leucine-rich repeat protein kinase family protein(AT1G51860)	15.1602	29.4502	0.870164	-3.85864	0.662272	-5.82637	5.66452e-09	9.63758e-08	30.6122	30.433	27.3055	0	1.24151	1.36899
AT1G02620	Ras-related small GTP-binding family protein(AT1G02620)	57.059	108.444	5.67435	-3.86478	0.44887	-8.61002	7.30495e-18	5.62049e-16	146.744	74.2787	104.308	4.50558	4.65896	7.8585
AT2G07734	Alpha-L RNA-binding motif/Ribosomal protein S4 family protein(AT2G07734)	15.2691	29.8274	0.710882	-3.87019	0.673639	-5.74519	9.18153e-09	1.48665e-07	34.8572	28.9572	25.6678	0	0	2.13264
AT4G14465	AT-hook motif nuclear-localized protein 20(AHL20)	13.3767	26.3621	0.391251	-3.87508	0.763314	-5.07665	3.84146e-07	4.39261e-06	23.7578	49.2489	6.07951	0	1.17375	0
AT3G26440	transmembrane protein, putative (DUF707)(AT3G26440)	13.689	26.7091	0.66897	-3.88518	0.709814	-5.47351	4.41204e-08	6.23508e-07	20.1795	42.0381	17.9096	1.44032	0	0.566592
AT3G61880	cytochrome p450 78a9(CYP78A9)	121.935	230.103	13.767	-3.89008	0.35783	-10.8713	1.57926e-27	3.56605e-25	154.117	280.741	255.451	11.3207	18.6796	11.3008
AT3G15536	ncRNA(AT3G15536)	11.3821	22.7642	0	-3.89269	0.805474	-4.8328	1.34628e-06	1.36162e-05	5.11537	51.0071	12.1702	0	0	0
AT5G09440	EXORDIUM like 4(EXL4)	285.402	538.53	32.2741	-3.89305	0.325071	-11.976	4.7483e-33	1.67188e-30	315.784	608.486	691.32	23.8405	36.119	36.863
AT3G22620	Bifunctional inhibitor/lipid-transfer protein/seed storage 2S albumin superfamily protein(AT3G22620)	10.4378	20.8756	0	-3.90127	0.801389	-4.86813	1.1266e-06	1.1529e-05	4.11714	32.6715	25.8382	0	0	0
AT2G05440	GLYCINE RICH PROTEIN 9(GRP9)	167.314	318.813	15.8151	-3.9078	0.49557	-7.88547	3.13357e-15	1.51741e-13	533.357	351.812	71.2684	14.282	14.8705	18.293
AT1G09240	nicotianamine synthase 3(NAS3)	24.6722	47.9527	1.39164	-3.91761	0.684484	-5.72345	1.04384e-08	1.67063e-07	15.3651	28.9306	99.5623	1.13664	2.32824	0.71003
AT3G15500	NAC domain containing protein 3(NAC3)	21.4354	41.5303	1.34037	-3.92234	0.617979	-6.34703	2.19508e-10	4.87185e-09	30.6034	54.5342	39.4534	0	1.17135	2.84977
AT4G12470	azelaic acid induced 1(AZI1)	19.3266	37.7932	0.860063	-3.93486	0.697494	-5.64142	1.6865e-08	2.59906e-07	18.2265	21.8844	73.2686	1.14494	0	1.43525
AT2G29460	glutathione S-transferase tau 4(GSTU4)	14.2597	27.9031	0.616226	-3.95691	0.696498	-5.68115	1.33795e-08	2.09929e-07	19.3713	26.7721	37.566	1.13746	0	0.711222
AT2G05380	glycine-rich protein 3 short isoform(GRP3S)	1080.4	2041.59	119.214	-3.95975	0.297552	-13.3077	2.08711e-40	1.60583e-37	1679.25	1501.63	2943.89	79.0964	130.613	147.933
AT5G11920	6-&1-fructan exohydrolase(cwINV6)	15.0204	29.57	0.470818	-3.99855	0.715485	-5.58859	2.28919e-08	3.4262e-07	18.5137	49.0151	21.1811	0	0	1.41246
AT4G01380	plastocyanin-like domain-containing protein(AT4G01380)	11.9302	23.4705	0.389839	-4.01015	0.734581	-5.4591	4.78559e-08	6.68118e-07	18.5071	32.1043	19.8001	0	1.16952	0
AT4G32940	gamma vacuolar processing enzyme(GAMMA-VPE)	1858.54	3513.87	203.205	-4.0137	0.257802	-15.569	1.18324e-54	3.07257e-51	2330.6	3830.01	4381	162.224	244.08	203.311
AT3G28540	P-loop containing nucleoside triphosphate hydrolases superfamily protein(AT3G28540)	395.182	750.783	39.5801	-4.10166	0.265884	-15.4265	1.08592e-53	2.50656e-50	721.618	819.79	710.942	28.2547	32.6786	57.8068
AT1G33960	P-loop containing nucleoside triphosphate hydrolases superfamily protein(AIG1)	32.2116	63.1843	1.23892	-4.17992	0.704055	-5.93692	2.90424e-09	5.21457e-08	9.24725	139.483	40.8222	1.13391	1.16754	1.4153
AT1G56600	galactinol synthase 2(GolS2)	187.218	369.813	4.62172	-4.20762	0.770331	-5.46209	4.70567e-08	6.57844e-07	229.669	509.152	370.619	0	11.723	2.14214
AT2G18150	Peroxidase superfamily protein(AT2G18150)	14.7372	29.4744	0	-4.20805	0.793535	-5.30292	1.13964e-07	1.4714e-06	34.0459	51.3388	3.03869	0	0	0
AT4G16260	Glycosyl hydrolase superfamily protein(AT4G16260)	13.5997	26.9595	0.239926	-4.21301	0.72785	-5.78829	7.11066e-09	1.17985e-07	32.1678	18.145	30.5657	0	0	0.719778
AT2G19190	FLG22-induced receptor-like kinase 1(FRK1)	20.5282	40.2052	0.851152	-4.22822	0.650982	-6.49515	8.29532e-11	1.98992e-09	52.8779	26.5927	41.145	1.13652	0	1.41694
AT2G18050	histone H1-3(HIS1-3)	70.6278	135.627	5.62833	-4.24703	0.430355	-9.86867	5.69168e-23	7.48348e-21	117.79	184.766	104.326	5.09621	5.67651	6.11228
AT1G76955	Expressed protein(AT1G76955)	20.9845	40.9658	1.00316	-4.2641	0.636446	-6.69986	2.08613e-11	5.47878e-10	35.4183	39.6519	47.8272	2.29126	0	0.718216
AT5G04950	nicotianamine synthase 1(NAS1)	108.816	208.506	9.12702	-4.27058	0.386318	-11.0546	2.08332e-28	5.34308e-26	135.208	221.798	268.511	9.09354	10.4767	7.81078
AT3G47480	Calcium-binding EF-hand family protein(AT3G47480)	67.7988	131.257	4.34042	-4.30068	0.471428	-9.12267	7.3299e-20	6.95303e-18	129.613	127.217	136.941	1.14222	1.16005	10.719
AT4G01390	TRAF-like family protein(AT4G01390)	107.158	210.55	3.76633	-4.30442	0.714963	-6.02047	1.73911e-09	3.25479e-08	87.9334	324.924	218.792	0	6.97418	4.32482
AT3G28510	P-loop containing nucleoside triphosphate hydrolases superfamily protein(AT3G28510)	13.8276	27.6551	0	-4.30488	0.783495	-5.49446	3.91907e-08	5.59195e-07	7.22861	49.9117	25.8252	0	0	0
AT3G04420	NAC domain containing protein 48(NAC048)	17.6067	34.5972	0.61628	-4.30535	0.672311	-6.40381	1.51545e-10	3.49024e-09	40.8092	32.9322	30.0501	1.13795	0	0.710888
AT3G22460	O-acetylserine (thiol) lyase (OAS-TL) isoform A2(OASA2)	84.6408	162.958	6.32385	-4.35925	0.406712	-10.7183	8.35539e-27	1.80807e-24	207.057	149.591	132.226	3.31153	7.59717	8.06287
AT4G11650	osmotin 34(OSM34)	15.7423	31.4847	0	-4.36628	0.784859	-5.56314	2.64966e-08	3.91216e-07	35.0459	54.8495	4.55867	0	0	0
AT1G54660	miscRNA(AT1G54660)	20.9033	41.5391	0.267516	-4.37278	0.750985	-5.82272	5.78963e-09	9.82629e-08	61.9884	56.9164	5.71249	0	0	0.802549
AT5G03435	Ca2+dependent plant phosphoribosyltransferase family protein(AT5G03435)	11.8145	23.629	0	-4.42871	0.76453	-5.79273	6.92526e-09	1.15462e-07	22.7296	28.4102	19.7472	0	0	0
AT3G15510	NAC domain containing protein 2(NAC2)	164.294	315.727	12.8606	-4.4489	0.322733	-13.7851	3.1353e-43	2.96058e-40	251.629	343.451	352.102	9.06112	17.5058	12.015
AT4G36430	Peroxidase superfamily protein(AT4G36430)	15.2627	30.5254	0	-4.48328	0.774293	-5.79015	7.03219e-09	1.16869e-07	36.1066	47.8729	7.59682	0	0	0
AT4G12480	Bifunctional inhibitor/lipid-transfer protein/seed storage 2S albumin superfamily protein(EARLI1)	57.4301	114.86	0	-4.48722	0.811006	-5.5329	3.14972e-08	4.59174e-07	31.9219	93.8087	218.85	0	0	0
AT4G04830	methionine sulfoxide reductase B5(MSRB5)	231.519	444.906	18.1327	-4.50158	0.280668	-16.0388	6.84903e-58	2.84563e-54	433.448	396.729	504.54	16.1558	23.0318	15.2106
AT5G05340	Peroxidase superfamily protein(PRX52)	19.1006	37.8101	0.391003	-4.53983	0.718451	-6.31892	2.63404e-10	5.74784e-09	31.9956	63.1897	18.2452	0	1.17301	0
AT1G72200	RING/U-box superfamily protein(AT1G72200)	21.4873	42.3486	0.626044	-4.58459	0.657162	-6.97634	3.02959e-12	9.1144e-11	37.0228	40.0731	49.9498	0	1.16864	0.709488
AT5G07100	WRKY DNA-binding protein 26(WRKY26)	158.75	306.667	10.8321	-4.59234	0.332771	-13.8003	2.53844e-43	2.51112e-40	371.508	256.407	292.087	8.03053	11.5301	12.9356
AT3G14280	LL-diaminopimelate aminotransferase(AT3G14280)	27.2524	53.6425	0.86218	-4.61125	0.634306	-7.26975	3.60144e-13	1.27456e-11	33.3833	72.2474	55.2969	1.1474	0	1.43914
AT1G53100	Core-2/I-branching beta-1,6-N-acetylglucosaminyltransferase family protein(AT1G53100)	17.8938	35.5414	0.246297	-4.61315	0.702567	-6.56613	5.16396e-11	1.28167e-09	31.2155	32.0669	43.3418	0	0	0.738892
AT1G21550	Calcium-binding EF-hand family protein(AT1G21550)	40.2572	78.7797	1.73472	-4.62383	0.559495	-8.2643	1.40515e-16	8.60349e-15	51.1576	85.5578	99.6237	0	2.32616	2.87802
AT1G31820	Amino acid permease family protein(PUT1)	63.6776	124.02	3.33485	-4.65022	0.488897	-9.51166	1.87648e-21	2.11859e-19	75.0016	133.816	163.244	2.26422	3.50233	4.23801
AT1G26390	FAD-binding Berberine family protein(AT1G26390)	19.5995	39.199	0	-4.69827	0.768906	-6.11033	9.94235e-10	1.94668e-08	9.2916	74.8834	33.4221	0	0	0
AT1G02340	basic helix-loop-helix (bHLH) DNA-binding superfamily protein(HFR1)	60.0046	117.114	2.89546	-4.77993	0.498315	-9.59219	8.62318e-22	1.01783e-19	84.2368	124.891	142.213	0	5.83733	2.84906
AT4G15610	Uncharacterized protein family (UPF0497)(AT4G15610)	34.9626	68.7947	1.13052	-4.81295	0.582712	-8.25957	1.46199e-16	8.8685e-15	59.3927	79.7201	67.2712	0	1.29196	2.0996
AT3G16450	Mannose-binding lectin superfamily protein(JAL33)	55.1695	108.292	2.04662	-4.84838	0.622539	-7.78807	6.804e-15	3.09292e-13	106.098	177.782	40.9975	1.5229	4.61696	0
AT1G34060	Pyridoxal phosphate (PLP)-dependent transferases superfamily protein(AT1G34060)	104.525	203.769	5.28117	-4.91308	0.428241	-11.4727	1.80883e-30	5.60847e-28	144.7	206.823	259.784	2.26767	9.32939	4.24644
AT5G58570	transmembrane protein(AT5G58570)	70.0156	137.257	2.77468	-5.01731	0.48112	-10.4284	1.8399e-25	3.41268e-23	160.601	102.346	148.822	3.50328	1.14189	3.67888
AT5G15500	Ankyrin repeat family protein(AT5G15500)	20.337	40.674	0	-5.0588	0.738213	-6.85276	7.24399e-12	2.06429e-10	21.3505	48.8392	51.8324	0	0	0
AT1G73260	kunitz trypsin inhibitor 1(KTI1)	25.7728	51.1647	0.380926	-5.12619	0.673017	-7.61673	2.60186e-14	1.05775e-12	58.3994	48.2857	46.8089	1.14278	0	0
AT1G54575	hypothetical protein(AT1G54575)	48.5875	96.0034	1.17169	-5.2176	0.624204	-8.35881	6.33566e-17	4.15196e-15	46.3782	92.5311	149.101	0	3.51506	0
AT5G39610	NAC domain containing protein 6(NAC6)	56.4264	111.06	1.79319	-5.25301	0.539906	-9.72948	2.25748e-22	2.82511e-20	92.3839	107.73	133.065	0	4.66644	0.713125
AT1G76930	extensin 4(EXT4)	281.495	552.144	10.8465	-5.29054	0.41693	-12.6893	6.78122e-37	3.61213e-34	240.255	801.266	614.912	7.93189	14.0003	10.6075
AT4G12500	Bifunctional inhibitor/lipid-transfer protein/seed storage 2S albumin superfamily protein(AT4G12500)	28.4134	56.8268	0	-5.3726	0.731532	-7.34432	2.06814e-13	7.49801e-12	28.8392	102.128	39.5132	0	0	0
AT2G45220	Plant invertase/pectin methylesterase inhibitor superfamily(AT2G45220)	24.8092	49.6183	0	-5.40356	0.717884	-7.52706	5.18936e-14	2.04561e-12	35.1107	57.5366	56.2077	0	0	0
AT2G39030	Acyl-CoA N-acyltransferases (NAT) superfamily protein(NATA1)	69.9629	138.312	1.61387	-5.50861	0.551022	-9.99709	1.56937e-23	2.23302e-21	132.365	195.5	87.0703	3.41671	0	1.42491
AT1G76960	transmembrane protein(AT1G76960)	229.87	452.553	7.18831	-5.62665	0.388412	-14.4863	1.47867e-47	1.91986e-44	295.012	540.113	522.533	3.52075	11.3785	6.66567
AT2G14610	pathogenesis-related protein 1(PR1)	44.4566	88.5294	0.383793	-5.63067	0.671582	-8.38419	5.10781e-17	3.40095e-15	77.5602	43.4011	144.627	1.15138	0	0
AT3G44300	nitrilase 2(NIT2)	40.4225	80.6083	0.236766	-5.75902	0.647564	-8.89337	5.92845e-19	5.13157e-17	87.3394	73.2028	81.2826	0	0	0.710298
AT1G22500	RING/U-box superfamily protein(ATL15)	127.077	251.295	2.85899	-5.8863	0.451312	-13.0426	6.99896e-39	4.84655e-36	209.003	235.597	309.284	3.4091	2.32864	2.83923
AT3G08860	PYRIMIDINE 4(PYD4)	37.9487	75.8975	0	-5.96847	0.691971	-8.62532	6.39144e-18	4.97287e-16	67.8569	63.9083	95.9273	0	0	0
AT3G51860	cation exchanger 3(CAX3)	415.161	819.144	11.1785	-6.01227	0.3219	-18.6774	7.557e-78	5.23297e-74	690.274	882.497	884.662	7.27557	19.4504	6.8096
AT5G64190	neuronal PAS domain protein(AT5G64190)	95.7397	190.365	1.11446	-6.16631	0.544653	-11.3215	1.02654e-29	2.84338e-27	129.417	215.696	225.981	0	1.18467	2.15872
AT2G37130	Peroxidase superfamily protein(AT2G37130)	301.15	597.588	4.7116	-6.45868	0.411982	-15.6771	2.16887e-55	7.50936e-52	389.982	820.396	582.387	3.49135	4.77161	5.87185
AT3G29035	NAC domain containing protein 3(NAC3)	118.978	236.798	1.15899	-6.66971	0.544634	-12.2462	1.75989e-34	7.1686e-32	213.847	207.381	289.165	1.14018	2.33679	0
AT5G23020	2-isopropylmalate synthase 2(IMS2)	198.4	395.202	1.59876	-6.92871	0.548031	-12.6429	1.22431e-36	6.35847e-34	193.92	427.438	564.247	1.17325	3.62302	0
AT3G50770	calmodulin-like 41(CML41)	325.979	650.76	1.1981	-7.63561	0.504383	-15.1385	9.02266e-52	1.56197e-48	470.77	907.025	574.483	0	0	3.59429

## Sheet: Table S2
S2. Young leaf v.s. Old leaf at 1 h heat stress
GeneID	GeneAnnotation	Base mean	ave_old	ave_y	log2(FC)	StdErr	Wald-stats	p-value	p-adj	10h_old_rep1	10h_old_rep2	10h_old_rep3	10h_y_rep1	10h_y_rep2	10h_y_rep3
AT1G55673	#N/A	339.427	0	678.854	8.58268	0.595354	14.4161	4.09908e-47	2.325e-44	0	0	0	817.97	763.66	454.93
AT3G16670	Pollen Ole e 1 allergen and extensin family protein(AT3G16670)	203.443	2.39148	404.494	6.75929	0.446604	15.1349	9.53946e-52	7.01397e-49	1.71099	3.66216	1.80131	399.775	463.894	349.812
AT5G20630	germin 3(GER3)	540.947	8.81689	1073.08	6.5687	0.343243	19.1372	1.23788e-81	3.0718e-78	7.6775	6.10272	12.6705	964.373	1416.22	838.632
AT3G55500	expansin A16(EXPA16)	90.7038	0.68848	180.719	6.45956	0.574238	11.2489	2.34453e-29	3.58029e-27	0.848529	1.21691	0	135.628	175.031	231.498
AT1G05562	ncRNA(AT1G05562)	56.3991	0	112.798	6.45345	0.650855	9.91534	3.57045e-23	3.13631e-21	0	0	0	125.548	112.193	100.654
AT1G04800	glycine-rich protein(AT1G04800)	231.156	3.44683	458.865	6.43334	0.395778	16.2549	2.0609e-59	2.55706e-56	8.52946	0	1.81103	441.97	447.196	487.428
AT1G33811	GDSL-like Lipase/Acylhydrolase superfamily protein(AT1G33811)	111.12	1.47753	220.763	6.22393	0.493879	12.6021	2.05531e-36	5.03729e-34	1.69985	0	2.73273	252.961	189.522	219.806
AT2G10940	Bifunctional inhibitor/lipid-transfer protein/seed storage 2S albumin superfamily protein(AT2G10940)	1629.78	42.4154	3217.14	6.09327	0.229034	26.6042	6.06997e-156	1.20501e-151	54.4375	26.9957	45.813	3557.95	3218.88	2874.58
AT4G29020	glycine-rich protein(AT4G29020)	149.43	2.76265	296.098	6.08761	0.43178	14.0989	3.85935e-45	1.70258e-42	2.47702	1.4461	4.36482	305.648	330.774	251.871
AT1G06360	Fatty acid desaturase family protein(AT1G06360)	39.8473	0	79.6946	6.01384	0.668106	9.00133	2.22995e-19	1.29821e-17	0	0	0	71.5331	91.8917	75.659
AT5G02890	HXXXD-type acyl-transferase family protein(AT5G02890)	35.189	0	70.3781	5.87211	0.67269	8.7293	2.5626e-18	1.33524e-16	0	0	0	68.6115	71.635	70.8878
AT5G45670	GDSL-like Lipase/Acylhydrolase superfamily protein(AT5G45670)	105.802	2.43364	209.17	5.74796	0.450779	12.7512	3.07153e-37	8.35288e-35	4.25004	1.22208	1.82878	204.309	236.334	186.865
AT1G11850	transmembrane protein(AT1G11850)	53.9159	0.672792	107.159	5.72997	0.584264	9.80716	1.04877e-22	8.71141e-21	1.01488	0	1.0035	108.107	101.348	112.022
AT4G18970	GDSL-like Lipase/Acylhydrolase superfamily protein(AT4G18970)	186.483	6.41169	366.554	5.58844	0.352821	15.8393	1.66641e-56	1.57531e-53	3.42385	9.32275	6.48847	336.341	415.462	347.857
AT4G20940	Leucine-rich receptor-like protein kinase family protein(GHR1)	34.4231	0.281684	68.5645	5.50375	0.637938	8.62741	6.27561e-18	3.15401e-16	0.845053	0	0	75.869	68.5352	61.2894
AT4G15210	beta-amylase 5(BAM5)	798.716	28.86	1568.57	5.47756	0.338411	16.1861	6.3167e-59	7.37642e-56	52.4361	14.6052	19.5386	1534.22	1680.66	1490.84
AT1G60590	Pectin lyase-like superfamily protein(AT1G60590)	94.1157	2.83612	185.395	5.46512	0.442656	12.3462	5.10689e-35	1.16531e-32	4.23844	2.44027	1.82965	179.727	211.053	165.406
AT4G19430	hypothetical protein(AT4G19430)	141.001	4.79719	277.205	5.45264	0.42345	12.8767	6.08681e-38	1.72622e-35	2.56784	7.32446	4.49928	339.778	305.659	186.178
AT1G24020	MLP-like protein 423(MLP423)	190.763	6.65535	374.871	5.41892	0.406408	13.3337	1.47458e-40	5.04715e-38	7.28231	7.82923	4.8545	385.917	508.188	230.507
AT2G21140	proline-rich protein 2(PRP2)	46.7964	0.997645	92.5951	5.38089	0.570202	9.43681	3.84291e-21	2.73439e-19	0.853993	1.22542	0.913519	91.0415	111.723	75.0204
AT5G50740	Heavy metal transport/detoxification superfamily protein(AT5G50740)	67.3719	1.88709	132.857	5.30939	0.513554	10.3385	4.7176e-25	4.8778e-23	1.74552	1.25077	2.66498	135.609	169.808	93.1532
AT1G10640	Pectin lyase-like superfamily protein(AT1G10640)	31.9098	0.282053	63.5375	5.29337	0.658719	8.03586	9.29285e-16	3.50726e-14	0.846159	0	0	58.3381	89.8195	42.4548
AT3G06880	Transducin/WD40 repeat-like superfamily protein(AT3G06880)	74.3093	2.15793	146.461	5.27912	0.500495	10.5478	5.20031e-26	5.83258e-24	4.71299	0	1.76078	195.269	115.465	128.648
AT2G28210	alpha carbonic anhydrase 2(ACA2)	20.3164	0	40.6328	5.11124	0.709144	7.20762	5.69383e-13	1.43626e-11	0	0	0	34.5119	52.5183	34.8682
AT3G58120	Basic-leucine zipper (bZIP) transcription factor family protein(BZIP61)	43.3975	1.28015	85.5148	5.09055	0.549794	9.25902	2.06312e-20	1.34727e-18	1.69803	1.22335	0.919079	102.532	74.1426	79.8701
AT3G04290	Li-tolerant lipase 1(LTL1)	54.4832	1.86396	107.103	5.03162	0.521028	9.6571	4.58657e-22	3.58475e-20	2.5479	1.22026	1.82371	100.868	141.35	79.0894
AT3G61950	basic helix-loop-helix (bHLH) DNA-binding superfamily protein(AT3G61950)	22.8724	0.262924	45.4818	5.02668	0.660603	7.60924	2.75721e-14	8.53917e-13	0	0	0.788771	41.8622	51.7966	42.7866
AT1G06080	delta 9 desaturase 1(ADS1)	23.7347	0.283711	47.1856	5.00855	0.659482	7.59467	3.08573e-14	9.48264e-13	0.851132	0	0	44.8526	53.5672	43.1371
AT3G49260	IQ-domain 21(iqd21)	95.6027	4.3205	186.885	4.9952	0.402585	12.4078	2.37035e-35	5.60194e-33	6.80581	2.46477	3.69094	209.121	189.477	162.056
AT3G14210	GDSL-like lipase/acylhydrolase superfamily protein(ESM1)	2386.53	138.847	4634.22	4.96307	0.217037	22.8673	9.82602e-116	6.5022e-112	162.623	106.244	147.674	5399.06	4756.89	3746.71
AT5G15780	Pollen Ole e 1 allergen and extensin family protein(AT5G15780)	234.033	12.6926	455.372	4.94654	0.312428	15.8326	1.85493e-56	1.67382e-53	7.64165	8.5417	21.8946	463.379	477.623	425.114
AT2G42840	protodermal factor 1(PDF1)	91.438	3.2178	179.658	4.93454	0.544971	9.0547	1.3695e-19	8.21369e-18	5.10095	0	4.55244	93.5874	322.273	123.114
AT2G03090	expansin A15(EXPA15)	23.1439	0.282471	46.0053	4.89995	0.672221	7.28919	3.11817e-13	8.22071e-12	0.847414	0	0	43.7343	61.9145	32.367
AT5G48490	Bifunctional inhibitor/lipid-transfer protein/seed storage 2S albumin superfamily protein(AT5G48490)	72.7285	3.6584	141.799	4.88724	0.431357	11.3299	9.32987e-30	1.51817e-27	4.31582	4.88489	1.77448	123.265	152.499	149.632
AT5G51750	subtilase 1.3(SBT1.3)	64.7211	2.5868	126.855	4.88425	0.489055	9.98712	1.7355e-23	1.58042e-21	5.9269	0	1.83351	115.405	163.97	101.192
AT3G62820	Plant invertase/pectin methylesterase inhibitor superfamily protein(AT3G62820)	60.7729	2.97989	118.566	4.84046	0.46119	10.4956	9.05181e-26	9.87343e-24	2.55404	3.66126	2.72436	98.0007	120.932	136.766
AT1G09750	Eukaryotic aspartyl protease family protein(AT1G09750)	367.605	22.9218	712.289	4.80411	0.258355	18.595	3.52606e-77	6.36357e-74	20.3829	14.6431	33.7395	736.774	741.019	659.073
AT5G02540	NAD(P)-binding Rossmann-fold superfamily protein(AT5G02540)	25.2063	0.592636	49.8199	4.80023	0.625429	7.6751	1.65285e-14	5.30088e-13	0.858394	0	0.919513	49.3959	56.3833	43.6804
AT1G64390	glycosyl hydrolase 9C2(GH9C2)	223.593	13.5833	433.602	4.7788	0.353899	13.5033	1.49537e-41	5.30109e-39	9.31486	19.521	11.914	591.635	298.98	410.192
AT2G33850	E6-like protein(AT2G33850)	76.8355	2.87571	150.795	4.76555	0.566537	8.41173	4.04017e-17	1.85661e-15	6.8101	0	1.81702	143.351	244.039	64.9954
AT4G28780	GDSL-like Lipase/Acylhydrolase superfamily protein(AT4G28780)	44.1076	1.88074	86.3345	4.76217	0.517227	9.2071	3.35042e-20	2.13867e-18	3.49905	1.20085	0.942298	74.7877	102.264	81.9518
AT5G54190	protochlorophyllide oxidoreductase A(PORA)	23.7954	0.565665	47.0252	4.7197	0.633175	7.45403	9.05342e-14	2.56389e-12	1.69699	0	0	37.9728	53.1275	49.9753
AT2G36870	xyloglucan endotransglucosylase/hydrolase 32(XTH32)	76.5681	4.31431	148.822	4.70607	0.402491	11.6924	1.39439e-31	2.61145e-29	5.95207	2.44068	4.55018	138.915	157.367	150.184
AT1G80080	Leucine-rich repeat (LRR) family protein(TMM)	29.3132	0.870161	57.7561	4.70604	0.608871	7.72913	1.08283e-14	3.57677e-13	1.69702	0	0.913464	49.6945	80.3372	43.2367
AT2G05250	DNAJ heat shock N-terminal domain-containing protein(AT2G05250)	50.5044	2.44241	98.5664	4.70557	0.5243	8.97495	2.83475e-19	1.60329e-17	0	3.66014	3.6671	108.096	122.17	65.4332
AT1G02335	germin-like protein subfamily 2 member 2 precursor(GL22)	25.286	0.586045	49.9859	4.70225	0.645331	7.28656	3.17971e-13	8.33865e-12	0.853364	0	0.90477	74.6462	35.3008	40.0107
AT1G65060	4-coumarate:CoA ligase 3(4CL3)	24.5223	0.565788	48.4789	4.69197	0.642249	7.30553	2.7617e-13	7.35909e-12	1.69737	0	0	52.6535	60.0443	32.739
AT1G09900	Pentatricopeptide repeat (PPR-like) superfamily protein(AT1G09900)	23.26	0.812665	45.7074	4.65635	0.63145	7.37406	1.65503e-13	4.5318e-12	0	2.438	0	39.4229	47.0804	50.6187
AT5G55730	FASCICLIN-like arabinogalactan 1(FLA1)	100.869	6.43785	195.301	4.63863	0.366165	12.6682	8.87741e-37	2.34979e-34	7.59694	6.26814	5.44848	228.235	184.289	173.378
AT1G15570	CYCLIN A2;3(CYCA2;3)	21.9548	0.587465	43.322	4.61721	0.633765	7.28536	3.20809e-13	8.40198e-12	0.847988	0	0.914409	48.2255	43.924	37.8166
AT1G24800	F-box family protein(AT1G24800)	14.1098	0	28.2196	4.57989	0.736015	6.22255	4.89146e-10	7.74364e-09	0	0	0	37.955	27.8036	18.9002
AT1G31690	Copper amine oxidase family protein(AT1G31690)	19.2514	0.299606	38.2033	4.57034	0.691357	6.61068	3.82563e-11	7.28154e-10	0.898819	0	0	47.3551	45.9758	21.279
AT4G15200	formin 3(FH3)	17.4641	0.286962	34.6413	4.5575	0.684289	6.6602	2.73454e-11	5.37487e-10	0.860886	0	0	30.4511	44.6773	28.7955
AT5G03350	Legume lectin family protein(AT5G03350)	116.887	8.28103	225.493	4.55475	0.350538	12.9936	1.3307e-38	4.06415e-36	10.2398	10.9851	3.61822	225.379	252.419	198.682
AT3G53530	Chloroplast-targeted copper chaperone protein(NAKR3)	13.2293	0	26.4586	4.54822	0.735216	6.18624	6.16171e-10	9.57139e-09	0	0	0	33.578	23.4869	22.3108
AT4G35350	xylem cysteine peptidase 1(XCP1)	47.4787	2.59265	92.3647	4.54394	0.505621	8.98685	2.54421e-19	1.46825e-17	1.70193	2.44078	3.63524	122.854	64.2186	90.022
AT5G63180	Pectin lyase-like superfamily protein(AT5G63180)	122.043	8.33734	235.748	4.53795	0.365935	12.401	2.58196e-35	6.03024e-33	5.84725	6.5814	12.5834	300.684	203.059	203.5
AT5G53210	basic helix-loop-helix (bHLH) DNA-binding superfamily protein(SPCH)	13.5253	0	27.0506	4.53043	0.738682	6.13313	8.61688e-10	1.29987e-08	0	0	0	24.8163	37.4419	18.8935
AT5G37300	O-acyltransferase (WSD1-like) family protein(WSD1)	42.1695	2.31334	82.0257	4.52879	0.556736	8.13454	4.13504e-16	1.64178e-14	0.847178	6.09283	0	58.3238	112.27	75.4832
AT3G55110	ABC-2 type transporter family protein(ABCG18)	37.8639	1.9618	73.7659	4.49303	0.540464	8.31328	9.30949e-17	4.07075e-15	3.33295	2.55246	0	84.7919	83.4023	53.1035
AT4G16140	proline-rich family protein(AT4G16140)	32.8207	1.82862	63.8128	4.46092	0.55465	8.04276	8.78364e-16	3.34048e-14	0	3.66834	1.81753	74.7514	66.4663	50.2205
AT4G34250	3-ketoacyl-CoA synthase 16(KCS16)	43.0965	2.49357	83.6993	4.45637	0.494737	9.00754	2.10728e-19	1.23404e-17	1.66884	1.31102	4.50085	71.9087	100.167	79.0225
AT1G65900	plant/protein(AT1G65900)	23.2995	0.973963	45.6251	4.43955	0.605895	7.32725	2.34919e-13	6.31071e-12	1.70296	1.21893	0	42.2436	52.2127	42.4191
AT1G72970	Glucose-methanol-choline (GMC) oxidoreductase family protein(HTH)	151.53	11.4964	291.563	4.42975	0.322792	13.7232	7.36981e-43	2.98583e-40	10.9337	6.30523	17.2502	281.917	339.986	252.788
AT5G10430	arabinogalactan protein 4(AGP4)	27.4597	1.49927	53.4201	4.38754	0.582233	7.5357	4.85711e-14	1.45435e-12	0.850171	3.64764	0	61.2328	56.4673	42.5603
AT4G02850	phenazine biosynthesis PhzC/PhzF family protein(AT4G02850)	31.8977	1.59667	62.1987	4.37215	0.579364	7.54646	4.47265e-14	1.34532e-12	0.852751	1.22052	2.71674	93.649	42.79	50.1569
AT1G43790	tracheary element differentiation-related 6(TED6)	19.6647	0.81172	38.5177	4.35258	0.652062	6.67509	2.47078e-11	4.90009e-10	0	2.43516	0	51.1335	29.841	34.5785
AT5G03760	Nucleotide-diphospho-sugar transferases superfamily protein(ATCSLA09)	206.224	17.4551	394.993	4.32725	0.333716	12.9669	1.88612e-38	5.58854e-36	20.3336	25.622	6.40969	452.911	387.876	344.191
AT2G42380	Basic-leucine zipper (bZIP) transcription factor family protein(BZIP34)	52.8071	3.58588	102.028	4.295	0.461098	9.31474	1.22255e-20	8.22713e-19	4.20745	0	6.55019	122.118	83.2848	100.682
AT3G27690	photosystem II light harvesting complex protein 2.3(LHCB2.3)	2391.94	227.67	4556.22	4.27761	0.17576	24.3378	7.79812e-131	7.74042e-127	179.299	262.429	241.281	4610.64	4689.41	4368.6
AT5G51890	Peroxidase superfamily protein(AT5G51890)	69.4719	5.38445	133.559	4.25829	0.424301	10.036	1.05853e-23	1.00545e-21	3.40381	3.66117	9.08836	166.729	100.61	133.339
AT3G17070	Peroxidase family protein(AT3G17070)	69.5806	5.77717	133.384	4.25681	0.404939	10.5122	7.58744e-26	8.32187e-24	6.8664	8.62598	1.83915	139.558	145.812	114.783
AT5G45950	GDSL-like Lipase/Acylhydrolase superfamily protein(AT5G45950)	96.7361	8.59879	184.873	4.24823	0.338112	12.5646	3.3067e-36	8.00544e-34	9.35114	10.9829	5.46231	178.387	196.987	179.247
AT3G22125	#N/A	42.3905	2.96888	81.8121	4.24171	0.477342	8.88612	6.32822e-19	3.45131e-17	2.33744	1.63953	4.92968	88.5905	83.5325	73.3132
AT5G03260	laccase 11(LAC11)	19.9521	0.688253	39.216	4.22301	0.682211	6.19018	6.00938e-10	9.35672e-09	0.846706	1.21805	0	67.1075	18.1785	32.3622
AT4G22010	SKU5 similar 4(sks4)	53.782	4.19188	103.372	4.17735	0.431678	9.67701	3.77598e-22	2.97463e-20	6.36902	1.30855	4.89807	101.922	112.57	95.6247
AT5G48360	Actin-binding FH2 (formin homology 2) family protein(AT5G48360)	35.65	2.5303	68.7697	4.17261	0.508524	8.20533	2.2996e-16	9.55055e-15	4.23445	2.44014	0.916306	74.5039	77.1543	54.6509
AT1G75240	homeobox protein 33(HB33)	23.9094	1.15315	46.6656	4.162	0.618492	6.72927	1.70513e-11	3.51144e-10	2.54665	0	0.912787	42.3911	68.5474	29.0582
AT1G53520	Chalcone-flavanone isomerase family protein(FAP3)	73.1443	6.63666	139.652	4.15089	0.373197	11.1225	9.74718e-29	1.41242e-26	6.66535	7.16162	6.08302	124.474	158.017	136.465
AT1G20850	xylem cysteine peptidase 2(XCP2)	139.53	14.0268	265.033	4.11076	0.290035	14.1733	1.34026e-45	6.047e-43	11.0526	14.644	16.3838	271.974	237.662	285.463
AT2G45470	FASCICLIN-like arabinogalactan protein 8(FLA8)	350.692	35.8812	665.503	4.10692	0.254497	16.1374	1.39214e-58	1.53537e-55	42.4178	37.8233	27.4026	821.303	575.146	600.061
AT3G20015	Eukaryotic aspartyl protease family protein(AT3G20015)	21.5599	1.15278	41.9671	4.08684	0.610006	6.69967	2.08884e-11	4.22708e-10	2.54392	0	0.914437	27.7661	53.5661	44.569
AT3G05470	Actin-binding FH2 (formin homology 2) family protein(AT3G05470)	12.7047	0.306374	25.1031	4.035	0.719505	5.60803	2.04646e-08	2.42546e-07	0	0	0.919121	16.0728	39.6726	19.5637
AT1G29660	GDSL-like Lipase/Acylhydrolase superfamily protein(AT1G29660)	198.652	21.1747	376.129	4.02653	0.284091	14.1734	1.3394e-45	6.047e-43	17.8222	21.9638	23.7381	428.249	285.965	414.172
AT4G02330	Plant invertase/pectin methylesterase inhibitor superfamily(ATPMEPCRB)	21.3499	1.27681	41.4229	4.02433	0.618277	6.50895	7.56804e-11	1.38216e-09	1.69616	1.22016	0.914099	33.6112	27.8516	62.806
AT3G29634	hypothetical protein(AT3G29634)	16.2052	0.588295	31.8221	4.02295	0.686429	5.86069	4.6094e-09	6.09632e-08	0.844979	0	0.919907	45.2625	35.3827	14.8213
AT3G17840	receptor-like kinase 902(RLK902)	31.6728	2.55349	60.7922	4.01651	0.510645	7.86557	3.67412e-15	1.2864e-13	3.38892	2.44019	1.83135	54.0571	75.0037	53.3157
AT1G67750	Pectate lyase family protein(AT1G67750)	39.7926	3.38621	76.199	4.00995	0.467675	8.57423	9.97541e-18	4.88968e-16	2.54561	1.2202	6.39283	81.8465	71.7618	74.9887
AT4G18760	receptor like protein 51(RLP51)	25.993	2.11184	49.8741	4.00859	0.542374	7.39083	1.4592e-13	4.02335e-12	0.848597	3.66062	1.8263	52.6165	44.9842	52.0217
AT5G07030	Eukaryotic aspartyl protease family protein(AT5G07030)	96.535	9.62259	183.447	4.0041	0.333104	12.0206	2.77121e-33	5.67154e-31	9.84629	5.76418	13.2573	182.356	202.039	165.948
AT3G23840	HXXXD-type acyl-transferase family protein(AT3G23840)	56.1342	5.36946	106.899	3.99706	0.405641	9.85368	6.6076e-23	5.67853e-21	8.49044	4.88096	2.73698	106.708	109.233	104.756
AT1G26770	expansin A10(EXPA10)	97.299	9.17051	185.427	3.99256	0.39861	10.0162	1.29357e-23	1.2e-21	14.4406	1.22027	11.8507	153.501	227.007	175.774
AT5G43990	SET-domain containing protein lysine methyltransferase family protein(SUVR2)	20.7021	1.42741	39.9768	3.98565	0.60527	6.58491	4.55172e-11	8.60578e-10	0.824392	2.51377	0.944064	30.5057	54.526	34.8989
AT5G04530	3-ketoacyl-CoA synthase 19(KCS19)	17.1788	0.986459	33.3712	3.98	0.633823	6.27935	3.39985e-10	5.51872e-09	1.72111	1.23827	0	25.2111	40.7006	34.2018
AT4G19020	chromomethylase 2(CMT2)	61.9257	6.25323	117.598	3.96853	0.393453	10.0864	6.34501e-24	6.25471e-22	8.56133	7.40949	2.78887	113.828	129.108	109.859
AT5G13140	Pollen Ole e 1 allergen and extensin family protein(AT5G13140)	116.081	12.5257	219.636	3.96782	0.313353	12.6625	9.54395e-37	2.4606e-34	8.54754	10.8186	18.2111	209.685	239.462	209.76
AT2G36885	translation initiation factor(AT2G36885)	46.8737	4.41937	89.328	3.95913	0.442112	8.95502	3.39668e-19	1.89412e-17	5.96507	3.67194	3.62109	70.1947	109.056	88.7331
AT4G01580	AP2/B3-like transcriptional factor family protein(AT4G01580)	11.926	0.283321	23.5686	3.95456	0.724495	5.45837	4.80529e-08	5.37738e-07	0.849962	0	0	14.565	37.2359	18.905
AT3G23730	xyloglucan endotransglucosylase/hydrolase 16(XTH16)	19.3828	1.17317	37.5924	3.9521	0.607583	6.50462	7.78884e-11	1.41209e-09	1.70255	0	1.81697	36.5694	47.095	29.1128
AT4G29360	O-Glycosyl hydrolases family 17 protein(AT4G29360)	33.5031	2.73429	64.272	3.93786	0.517285	7.61255	2.6874e-14	8.36211e-13	4.24031	1.22016	2.7424	65.7607	82.484	44.5714
AT4G02100	Heat shock protein DnaJ with tetratricopeptide repeat-containing protein(AT4G02100)	13.6518	0.619898	26.6837	3.9263	0.672643	5.83711	5.31126e-09	6.94593e-08	0	0	1.85969	23.7647	31.5807	24.7058
AT5G25980	glucoside glucohydrolase 2(TGG2)	8283.41	1001.06	15565.8	3.90467	0.191428	20.3975	1.75836e-92	8.72672e-89	776.018	985.892	1241.27	15275.6	15384.6	16037
AT3G08770	lipid transfer protein 6(LTP6)	43.5671	3.01793	84.1162	3.87957	0.618721	6.27032	3.60314e-10	5.82013e-09	5.13611	1.23425	2.68342	30.7049	174.792	46.8521
AT3G21550	transmembrane protein, putative (DUF679 domain membrane protein 2)(DMP2)	18.441	1.17203	35.7099	3.8586	0.615737	6.26663	3.68947e-10	5.94508e-09	1.70697	0	1.80912	48.3021	31.0209	27.8067
AT1G11545	xyloglucan endotransglucosylase/hydrolase 8(XTH8)	12.9301	0.586589	25.2735	3.85837	0.676858	5.7004	1.19523e-08	1.47377e-07	0.85127	0	0.908498	32.181	19.2662	24.3734
AT1G78260	RNA-binding (RRM/RBD/RNP motifs) family protein(AT1G78260)	13.0728	0.612399	25.5332	3.85477	0.672777	5.72964	1.00644e-08	1.2558e-07	0.885543	0	0.951654	30.4928	21.2761	24.8306
AT5G47500	Pectin lyase-like superfamily protein(PME5)	112.2	5.49169	218.909	3.85341	0.714833	5.39065	7.02047e-08	7.61171e-07	2.54376	1.23588	12.6954	134.522	386.835	135.371
AT5G46880	homeobox-7(HB-7)	10.8253	0.408478	21.2421	3.83642	0.724066	5.29844	1.16795e-07	1.22225e-06	0	1.22543	0	11.7367	24.7604	27.2291
AT4G38420	SKU5 similar 9(sks9)	17.6958	1.28603	34.1055	3.82428	0.604303	6.32841	2.47696e-10	4.10456e-09	1.70796	1.22898	0.921165	40.6756	30.5803	31.0605
AT2G38080	Laccase/Diphenol oxidase family protein(IRX12)	36.2359	3.71699	68.7548	3.79896	0.488525	7.77639	7.46244e-15	2.50244e-13	1.6951	4.88049	4.57539	90.5905	53.569	62.1049
AT1G01900	subtilase family protein(SBTI1.1)	34.8939	3.69525	66.0926	3.7987	0.469081	8.09818	5.57872e-16	2.18439e-14	2.54098	4.8803	3.66446	62.8189	76.0804	59.3786
AT2G20750	expansin B1(EXPB1)	22.4088	1.9697	42.8479	3.7912	0.55715	6.80463	1.01306e-11	2.16483e-10	2.55309	2.44395	0.912068	49.3721	43.957	35.2145
AT1G02205	Fatty acid hydroxylase superfamily(CER1)	632.586	79.113	1186.06	3.78781	0.289788	13.0709	4.82667e-39	1.52094e-36	83.9871	108.738	44.6136	995.105	1423.66	1139.42
AT2G17780	PLAC8 family protein(MCA2)	24.3863	2.20856	46.564	3.78271	0.538598	7.02324	2.16783e-12	5.04521e-11	3.10991	2.55705	0.958709	55.0832	41.0315	43.5773
AT4G09950	P-loop containing nucleoside triphosphate hydrolases superfamily protein(AT4G09950)	11.9308	0.565454	23.2962	3.76014	0.683496	5.50133	3.76937e-08	4.28823e-07	1.69636	0	0	23.3187	20.2617	26.3083
AT4G38660	Pathogenesis-related thaumatin superfamily protein(AT4G38660)	32.2697	3.23732	61.3021	3.75608	0.503154	7.46508	8.32477e-14	2.38132e-12	0.85141	2.44836	6.41218	69.7167	60.6409	53.5487
AT1G12845	transmembrane protein(AT1G12845)	17.8032	1.49864	34.1077	3.75571	0.614942	6.10742	1.01253e-09	1.50455e-08	0.852301	3.64362	0	33.5193	40.3953	28.4084
AT2G04780	FASCICLIN-like arabinoogalactan 7(FLA7)	50.4297	6.08848	94.771	3.72678	0.405612	9.18805	4.00041e-20	2.52917e-18	5.1239	8.57623	4.56532	109.835	84.9134	89.5651
AT2G15090	3-ketoacyl-CoA synthase 8(KCS8)	127.813	15.9699	239.655	3.72139	0.357363	10.4135	2.15166e-25	2.29649e-23	11.0258	15.8622	21.0218	159.29	238.877	320.798
AT5G46690	beta HLH protein 71(bHLH071)	36.4758	3.60957	69.342	3.72111	0.533525	6.97458	3.06782e-12	7.04073e-11	3.22981	4.63786	2.96104	100.838	73.491	33.6964
AT3G05730	defensin-like protein(AT3G05730)	193.761	26.3573	361.164	3.7077	0.241998	15.3212	5.51641e-53	4.38047e-50	21.253	30.5081	27.3107	353.851	390.76	338.882
AT1G77270	hypothetical protein(AT1G77270)	24.6974	2.31253	47.0822	3.70037	0.558009	6.63139	3.32533e-11	6.42164e-10	3.48495	2.51014	0.942488	46.2768	62.3345	32.6354
AT1G54820	Protein kinase superfamily protein(AT1G54820)	111.748	14.5669	208.929	3.69827	0.307516	12.0263	2.58517e-33	5.34591e-31	10.7664	13.9875	18.9469	242.361	194.206	190.22
AT3G22790	Kinase interacting (KIP1-like) family protein(NET1A)	29.0088	2.79811	55.2194	3.68431	0.510988	7.21017	5.58811e-13	1.41319e-11	4.63277	0	3.76156	62.7326	58.1226	44.8031
AT3G14760	transmembrane protein(AT3G14760)	13.8188	0.888279	26.7493	3.67915	0.654946	5.61749	1.93757e-08	2.30465e-07	1.74684	0	0.917999	18.3019	33.5195	28.4266
AT2G05790	O-Glycosyl hydrolases family 17 protein(AT2G05790)	163.887	21.4963	306.278	3.67791	0.289867	12.6883	6.86574e-37	1.84188e-34	22.0279	12.1909	30.27	303.687	343.793	271.355
AT5G60660	plasma membrane intrinsic protein 2;4(PIP2;4)	14.1519	1.01543	27.2883	3.67612	0.651268	5.64456	1.65606e-08	1.99129e-07	0	1.22202	1.82427	35.1393	25.732	20.9937
AT5G48900	Pectin lyase-like superfamily protein(AT5G48900)	62.4071	6.66579	118.148	3.67013	0.508737	7.21421	5.42465e-13	1.37535e-11	0.854941	3.68596	15.4565	135.474	102.454	116.517
AT4G38950	ATP binding microtubule motor family protein(AT4G38950)	63.5334	8.09155	118.975	3.66624	0.386384	9.48858	2.34213e-21	1.69693e-19	6.00586	9.89574	8.37306	106.502	151.35	99.0741
AT3G24715	kinase superfamily with octicosapeptide/Phox/Bem1p domain-containing protein(AT3G24715)	12.1056	0.812934	23.3983	3.66491	0.68744	5.33124	9.75437e-08	1.03553e-06	0	2.4388	0	24.8177	27.8523	17.5248
AT3G23890	topoisomerase II(TOPII)	22.5233	2.16926	42.8773	3.64882	0.546025	6.68251	2.34889e-11	4.69116e-10	3.41767	1.23284	1.85726	46.1933	47.6892	34.7495
AT4G23800	HMG (high mobility group) box protein(3xHMG-box2)	35.6208	3.90486	67.3367	3.64331	0.468428	7.77775	7.38244e-15	2.4798e-13	6.85056	1.23052	3.63351	68.415	75.714	57.8812
AT2G33330	plasmodesmata-located protein 3(PDLP3)	27.9607	2.66796	53.2535	3.63634	0.544979	6.67244	2.51593e-11	4.98465e-10	5.77537	1.26846	0.960057	71.0565	47.9772	40.7268
AT3G54400	Eukaryotic aspartyl protease family protein(AT3G54400)	103.006	14.0069	192.006	3.62958	0.298235	12.1702	4.48071e-34	9.46288e-32	16.1277	12.2022	13.6909	188.555	213.125	174.338
AT2G29940	pleiotropic drug resistance 3(ABCG31)	13.0325	0.894427	25.1706	3.62696	0.65199	5.56291	2.65318e-08	3.08921e-07	0.845544	0	1.83774	21.9049	30.017	23.5898
AT4G14770	TESMIN/TSO1-like CXC 2(TCX2)	17.7136	1.5005	33.9266	3.62643	0.648258	5.59412	2.21739e-08	2.61554e-07	0.845975	3.65553	0	17.5086	49.227	35.0442
AT4G14200	Pentatricopeptide repeat (PPR) superfamily protein(AT4G14200)	15.1679	1.27672	29.0591	3.6261	0.614609	5.89985	3.63823e-09	4.89668e-08	1.69377	1.22007	0.916315	26.2955	33.2192	27.6627
AT2G36026	Ovate family protein(AT2G36026)	19.5622	1.86831	37.256	3.62599	0.565404	6.4131	1.42586e-10	2.4657e-09	1.72911	1.22133	2.65449	35.232	43.7056	32.8305
AT1G26945	basic helix-loop-helix (bHLH) DNA-binding superfamily protein(KDR)	28.4319	2.82842	54.0353	3.62399	0.556897	6.50748	7.64227e-11	1.39027e-09	0	1.223	7.26227	58.6471	52.5279	50.9309
AT2G29980	fatty acid desaturase 3(FAD3)	291.998	42.1301	541.865	3.59271	0.253233	14.1874	1.09701e-45	5.1852e-43	32.2671	40.276	53.8474	653.138	494.875	477.581
AT5G41460	transferring glycosyl group transferase (DUF604)(AT5G41460)	11.1756	0.688224	21.6629	3.58264	0.697073	5.13954	2.75406e-07	2.67877e-06	0.846476	1.2182	0	16.0481	32.0875	16.8531
AT4G28250	expansin B3(EXPB3)	47.6636	5.77266	89.5546	3.56758	0.441503	8.08052	6.44895e-16	2.50537e-14	6.75454	2.55539	8.00805	113.431	92.7169	62.5155
AT1G04520	plasmodesmata-located protein 2(PDLP2)	18.7545	1.89091	35.618	3.56533	0.565756	6.30188	2.94052e-10	4.81687e-09	1.70428	1.22426	2.74419	36.4278	32.0202	38.4061
AT1G70210	CYCLIN D1;1(CYCD1;1)	66.0342	9.1868	122.882	3.56409	0.407482	8.74662	2.19847e-18	1.15156e-16	5.53939	17.3699	4.65112	138.183	125.918	104.544
AT2G34620	Mitochondrial transcription termination factor family protein(AT2G34620)	250.512	37.2534	463.772	3.55882	0.236625	15.0399	4.02245e-51	2.85192e-48	40.0102	39.0533	32.6966	552.889	422.733	415.692
AT3G22120	cell wall-plasma membrane linker protein(CWLP)	351.564	52.1766	650.951	3.51093	0.271523	12.9305	3.02764e-38	8.83892e-36	66.4188	29.9784	60.1325	726.67	687.773	538.411
AT3G55990	trichome birefringence-like protein (DUF828)(ESK1)	18.1903	2.01031	34.3703	3.49788	0.568486	6.15298	7.60381e-10	1.16295e-08	0.848028	2.44032	2.74259	36.5334	32.1369	34.4406
AT4G24780	Pectin lyase-like superfamily protein(AT4G24780)	198.481	30.8927	366.069	3.49668	0.244689	14.2903	2.51436e-46	1.27988e-43	24.8445	34.4397	33.3939	417.124	325.785	355.299
AT3G20260	DUF1666 family protein (DUF1666)(AT3G20260)	16.5561	1.73106	31.3812	3.49338	0.600277	5.81962	5.89801e-09	7.66278e-08	0	2.44726	2.74593	32.1579	34.2966	27.6891
AT1G07985	Expressed protein(AT1G07985)	12.2866	1.01162	23.5616	3.49061	0.660949	5.28121	1.28333e-07	1.32968e-06	0	1.22347	1.81141	29.3431	18.2226	23.1192
AT1G66940	kinase-like protein(AT1G66940)	32.1393	3.95774	60.3208	3.4889	0.502111	6.94846	3.69293e-12	8.39772e-11	1.72426	3.71339	6.43557	78.2075	60.2037	42.5512
AT2G37390	Chloroplast-targeted copper chaperone protein(NAKR2)	10.1262	0.557252	19.6951	3.48321	0.705986	4.93383	8.06333e-07	7.17817e-06	1.67176	0	0	18.6485	26.1355	14.3014
AT5G25460	transmembrane protein, putative (Protein of unknown function, DUF642)(DGR2)	429.924	63.5378	796.309	3.47841	0.344871	10.0861	6.36436e-24	6.25471e-22	31.4205	56.1314	103.062	926.79	656.435	805.703
AT5G43020	Leucine-rich repeat protein kinase family protein(AT5G43020)	18.8787	1.88741	35.8699	3.46232	0.608727	5.68782	1.28675e-08	1.58073e-07	1.69409	1.22008	2.74805	20.453	56.7915	30.3653
AT3G28220	TRAF-like family protein(AT3G28220)	229.626	35.803	423.45	3.45741	0.242056	14.2835	2.77313e-46	1.3763e-43	45.0103	23.1849	39.2138	447.322	407.993	415.034
AT1G67040	DnaA initiator-associating protein(TRM22)	15.2288	1.50092	28.9566	3.4547	0.645058	5.35565	8.52511e-08	9.14813e-07	0.845672	3.65709	0	27.7358	39.6067	19.5274
AT5G47380	electron transporter, putative (Protein of unknown function, DUF547)(AT5G47380)	15.1573	1.53682	28.7779	3.45302	0.645293	5.35108	8.74294e-08	9.35155e-07	0	4.61047	0	29.7849	29.3703	27.1785
AT1G04180	YUCCA 9(YUC9)	13.4926	1.27688	25.7084	3.45095	0.624079	5.52967	3.20839e-08	3.6902e-07	1.69805	1.22024	0.91236	29.2349	23.5602	24.33
AT5G05270	Chalcone-flavanone isomerase family protein(CHIL)	18.2503	2.06531	34.4353	3.4504	0.584047	5.90775	3.4682e-09	4.69329e-08	2.54459	3.65136	0	30.6276	41.6379	31.0404
AT3G11210	SGNH hydrolase-type esterase superfamily protein(AT3G11210)	14.3755	1.29695	27.454	3.44987	0.648142	5.3227	1.02237e-07	1.08362e-06	0.850241	1.22033	1.82027	14.6224	40.6804	27.059
AT4G17970	aluminum-activated, malate transporter 12(ALMT12)	23.6137	2.65608	44.5713	3.44823	0.576502	5.9813	2.2137e-09	3.11676e-08	3.39215	3.66128	0.914807	67.244	24.618	41.8519
AT2G17630	Pyridoxal phosphate (PLP)-dependent transferases superfamily protein(AT2G17630)	13.7002	1.1947	26.2057	3.44632	0.636919	5.41093	6.2698e-08	6.8691e-07	0.849597	0	2.7345	24.8551	32.1252	21.6369
AT3G55710	UDP-Glycosyltransferase superfamily protein(AT3G55710)	12.0031	0.901469	23.1048	3.43792	0.673241	5.10653	3.28137e-07	3.14999e-06	0.857635	0	1.84677	20.6831	32.678	15.9533
AT1G27460	no pollen germination related 1(NPGR1)	33.9079	4.47679	63.339	3.41565	0.454459	7.51587	5.65316e-14	1.66756e-12	5.92339	1.27411	6.23287	55.747	69.999	64.2711
AT5G02760	Protein phosphatase 2C family protein(AT5G02760)	32.6491	4.15535	61.1429	3.4072	0.513833	6.63094	3.33547e-11	6.43496e-10	4.24714	3.66081	4.55811	96.4862	39.6193	47.3232
AT2G25060	early nodulin-like protein 14(ENODL14)	11.6166	0.870671	22.3625	3.3968	0.675982	5.02499	5.03468e-07	4.6531e-06	1.7111	0	0.900913	32.2204	19.2431	15.6241
AT1G72610	germin-like protein 1(GER1)	760.39	130.02	1390.76	3.38229	0.166791	20.2786	1.98707e-91	7.88947e-88	115.291	125.723	149.047	1471.09	1338.84	1362.35
AT3G06770	Pectin lyase-like superfamily protein(AT3G06770)	44.1316	6.33784	81.9253	3.38116	0.414161	8.16388	3.24424e-16	1.31438e-14	6.26982	2.56575	10.178	85.3561	71.7466	88.6731
AT3G53190	Pectin lyase-like superfamily protein(AT3G53190)	43.1659	6.10577	80.2261	3.36881	0.452337	7.44756	9.50809e-14	2.68499e-12	6.20159	4.84884	7.26687	105.981	84.6505	50.0469
AT2G25270	transmembrane protein(AT2G25270)	24.2124	3.3671	45.0576	3.3594	0.506664	6.63043	3.34718e-11	6.45127e-10	3.39306	4.88072	1.82752	39.4587	52.4867	43.2276
AT3G16370	GDSL-like Lipase/Acylhydrolase superfamily protein(AT3G16370)	410.499	70.5583	750.44	3.3583	0.232509	14.4437	2.74514e-47	1.60284e-44	57.4024	98.0089	56.2635	788.971	728.292	734.057
AT1G22330	RNA-binding (RRM/RBD/RNP motifs) family protein(AT1G22330)	18.1556	2.28916	34.0221	3.34759	0.552605	6.05784	1.37966e-09	2.01258e-08	1.89655	2.43336	2.53756	31.3069	36.2518	34.5076
AT1G10657	transmembrane protein(AT1G10657)	53.2403	8.01158	98.469	3.33811	0.398495	8.3768	5.43857e-17	2.45378e-15	8.45262	4.03186	11.5503	76.4275	114.73	104.25
AT3G18000	S-adenosyl-L-methionine-dependent methyltransferases superfamily protein(XPL1)	40.4854	6.14426	74.8265	3.33369	0.422101	7.89783	2.83793e-15	1.00785e-13	5.93692	6.10009	6.39578	77.5061	88.895	58.0784
AT1G78820	D-mannose binding lectin protein with Apple-like carbohydrate-binding domain-containing protein(AT1G78820)	113.727	18.209	209.246	3.32714	0.38557	8.62914	6.18167e-18	3.11468e-16	6.78754	19.5231	28.3164	201.688	171.376	254.673
AT5G11550	ARM repeat superfamily protein(AT5G11550)	46.0643	7.1967	84.932	3.32392	0.414029	8.02823	9.88887e-16	3.70403e-14	4.24935	7.32183	10.0189	68.7184	104.924	81.1535
AT1G67830	alpha-fucosidase 1(FXG1)	35.7303	5.5192	65.9413	3.32073	0.428152	7.75596	8.76774e-15	2.92042e-13	4.31693	5.7852	6.45547	56.39	72.1337	69.3004
AT1G48480	receptor-like kinase 1(RKL1)	48.2462	7.47934	89.013	3.31998	0.411486	8.06827	7.12987e-16	2.73776e-14	9.31688	8.54053	4.5806	112.49	85.7245	68.8251
AT3G57600	Integrase-type DNA-binding superfamily protein(AT3G57600)	20.3153	2.50915	38.1215	3.31734	0.57007	5.81917	5.91403e-09	7.67857e-08	5.09427	2.43317	0	30.6228	40.534	43.2078
AT3G27200	Cupredoxin superfamily protein(AT3G27200)	16.0333	1.87966	30.187	3.31268	0.584883	5.66383	1.48032e-08	1.79739e-07	1.70777	1.2206	2.7106	33.6657	33.1513	23.7439
AT1G13250	galacturonosyltransferase-like 3(GATL3)	44.5521	6.8522	82.252	3.31253	0.40815	8.11598	4.81898e-16	1.89438e-14	5.94112	3.66065	10.9548	76.0045	78.1838	92.5678
AT5G26000	thioglucoside glucohydrolase 1(TGG1)	9994.26	1717.13	18271.4	3.30541	0.285419	11.5809	5.14972e-31	9.29384e-29	1182.42	1317.68	2651.3	16872.3	19262.7	18679.1
AT3G02110	serine carboxypeptidase-like 25(scpl25)	73.97	12.2086	135.731	3.30526	0.336411	9.82505	8.78288e-23	7.37722e-21	11.0302	10.9818	14.6139	159.306	137.1	110.789
AT5G01015	transmembrane protein(AT5G01015)	10.8015	0.881868	20.7212	3.30138	0.681795	4.84219	1.28415e-06	1.09553e-05	2.6456	0	0	19.3634	17.9684	24.8318
AT4G01460	basic helix-loop-helix (bHLH) DNA-binding superfamily protein(AT4G01460)	61.5087	8.50037	114.517	3.30051	0.51854	6.36501	1.9528e-10	3.29932e-09	1.73671	3.74239	20.022	111.59	115.106	116.855
AT1G26450	Carbohydrate-binding X8 domain superfamily protein(AT1G26450)	21.8515	3.04395	40.6591	3.29679	0.553317	5.95823	2.54986e-09	3.52998e-08	1.43788	3.86228	3.83169	24.0581	48.2469	49.6721
AT4G08160	glycosyl hydrolase family 10 protein / carbohydrate-binding domain-containing protein(AT4G08160)	14.341	1.29974	27.3822	3.28945	0.681402	4.82747	1.38281e-06	1.17364e-05	0.846981	1.22005	1.8322	48.2107	9.64418	24.2916
AT1G04680	Pectin lyase-like superfamily protein(AT1G04680)	124.049	21.3631	226.735	3.28943	0.305094	10.7817	4.20096e-27	5.24512e-25	18.6531	24.4029	21.0333	296.637	186.403	197.164
AT1G02730	cellulose synthase-like D5(CSLD5)	13.9052	1.17606	26.6343	3.28456	0.682097	4.81539	1.46916e-06	1.23584e-05	1.69185	0	1.83634	48.1962	18.2227	13.4839
AT1G64640	early nodulin-like protein 8(ENODL8)	48.3779	7.49802	89.2579	3.27413	0.428506	7.64081	2.15863e-14	6.80208e-13	4.3064	4.93148	13.2562	109.375	72.4082	85.9908
AT1G20390	hypothetical protein(AT1G20390)	38.1191	5.87618	70.3619	3.27412	0.419678	7.80151	6.11717e-15	2.08299e-13	8.45171	3.65978	5.51706	77.3876	69.688	64.0102
AT3G63450	RNA-binding (RRM/RBD/RNP motifs) family protein(AT3G63450)	33.1315	5.18054	61.0825	3.26105	0.442441	7.3706	1.6986e-13	4.63196e-12	7.03276	4.81479	3.69406	53.0905	69.1837	60.9733
AT3G28180	Cellulose-synthase-like C4(CSLC04)	103.008	16.3655	189.65	3.25486	0.41627	7.8191	5.32042e-15	1.83052e-13	19.4805	4.8803	24.7359	251.274	125.372	192.303
AT4G16590	cellulose synthase-like A01(CSLA01)	47.5826	6.82591	88.3393	3.25288	0.491303	6.62092	3.56968e-11	6.86015e-10	14.1528	2.53173	3.79323	116.219	59.9572	88.8413
AT5G14610	DEAD box RNA helicase family protein(AT5G14610)	45.7879	7.52299	84.0527	3.23678	0.401765	8.05641	7.85653e-16	3.00516e-14	8.63464	6.27179	7.66253	68.9137	105.651	77.5935
AT3G17120	transmembrane protein(AT3G17120)	73.0239	11.7386	134.309	3.23664	0.413084	7.83531	4.67692e-15	1.62319e-13	18.5279	3.51812	13.1698	176.829	104.064	122.036
AT2G13610	ABC-2 type transporter family protein(ABCG5)	24.3257	3.59305	45.0584	3.23451	0.515195	6.27822	3.42481e-10	5.55468e-09	2.54229	3.66034	4.57652	33.605	61.0708	40.4993
AT4G23820	Pectin lyase-like superfamily protein(AT4G23820)	123.211	21.7927	224.63	3.2345	0.305618	10.5835	3.55528e-26	4.05629e-24	16.9876	18.304	30.0864	267.526	179.896	226.467
AT3G03820	SAUR-like auxin-responsive protein family(SAUR29)	14.8975	1.87621	27.9187	3.22691	0.592397	5.44721	5.11652e-08	5.69676e-07	1.7141	1.22081	2.69371	21.9751	27.7781	34.003
AT2G34170	hypothetical protein (DUF688)(AT2G34170)	67.5938	11.9426	123.245	3.22576	0.371306	8.68761	3.70146e-18	1.91857e-16	4.72157	15.9155	15.1909	124.084	116.891	128.76
AT2G44910	homeobox-leucine zipper protein 4(HB4)	12.1207	1.19384	23.0476	3.20997	0.661169	4.85499	1.2039e-06	1.03328e-05	0.850185	0	2.73133	32.1709	21.4133	15.5587
AT4G30020	PA-domain containing subtilase family protein(AT4G30020)	96.9114	17.3271	176.496	3.20923	0.309214	10.3787	3.10042e-25	3.25659e-23	15.2666	14.6658	22.0491	215.149	154.088	160.25
AT3G06160	AP2/B3-like transcriptional factor family protein(AT3G06160)	14.0056	1.72318	26.288	3.20854	0.629831	5.09429	3.50054e-07	3.341e-06	2.4719	2.69763	0	18.4102	26.0176	34.4361
AT4G16515	root meristem growth factor(RGF6)	25.819	3.66214	47.9758	3.20332	0.528087	6.0659	1.31217e-09	1.92245e-08	1.71842	1.22095	8.04704	54.2366	50.1821	39.5087
AT5G04160	Nucleotide-sugar transporter family protein(AT5G04160)	25.7257	3.95434	47.4971	3.19633	0.501828	6.36938	1.89792e-10	3.21481e-09	4.24898	4.8812	2.73285	64.3307	39.6151	38.5456
AT5G62730	Major facilitator superfamily protein(AT5G62730)	44.5121	7.41052	81.6137	3.19224	0.43204	7.38875	1.4822e-13	4.07543e-12	4.23851	6.10067	11.8924	67.2152	106.062	71.5641
AT4G37450	arabinogalactan protein 18(AGP18)	28.6801	4.80742	52.5527	3.18812	0.46834	6.80728	9.9459e-12	2.12995e-10	2.55132	7.3221	4.54885	45.3321	58.8761	53.4498
AT1G71050	Heavy metal transport/detoxification superfamily protein(HIPP20)	24.6513	3.86672	45.4358	3.1881	0.485513	6.56646	5.15252e-11	9.68636e-10	3.41126	3.66158	4.52733	43.8987	52.4168	39.9919
AT1G08160	Late embryogenesis abundant (LEA) hydroxyproline-rich glycoprotein family(AT1G08160)	19.9448	3.08382	36.8057	3.18696	0.529408	6.01986	1.7457e-09	2.50583e-08	2.55877	4.88214	1.81054	36.5834	33.1606	40.6732
AT1G20190	expansin 11(EXPA11)	16.5056	2.20971	30.8016	3.18175	0.582248	5.46459	4.63987e-08	5.21283e-07	0.851886	1.22227	4.55498	26.364	30.8003	35.2404
AT2G28950	expansin A6(EXPA6)	302.044	58.105	545.982	3.17778	0.225864	14.0695	5.84987e-45	2.5246e-42	50.9545	69.5546	53.8058	638.822	535.425	463.7
AT5G62165	AGAMOUS-like 42(AGL42)	10.3557	0.846679	19.8648	3.17699	0.705879	4.50076	6.77122e-06	4.95292e-05	2.54004	0	0	23.2926	10.7143	25.5874
AT5G11420	transmembrane protein, putative (Protein of unknown function, DUF642)(AT5G11420)	326.497	63.021	589.974	3.1698	0.233105	13.5981	4.10823e-42	1.5388e-39	43.7938	72.8088	72.4606	645.86	529.124	594.937
AT3G21190	O-fucosyltransferase family protein(MSR1)	37.5648	6.26684	68.8628	3.16844	0.419709	7.54913	4.3818e-14	1.31999e-12	9.228	4.82321	4.7493	77.9991	65.8036	62.7858
AT2G18890	Protein kinase superfamily protein(AT2G18890)	17.9905	2.51254	33.4686	3.16834	0.557297	5.6852	1.30661e-08	1.60215e-07	1.74051	1.25094	4.54619	34.3558	28.172	37.8779
AT1G55330	arabinogalactan protein 21(AGP21)	84.8504	14.2005	155.5	3.16636	0.435154	7.27641	3.4282e-13	8.9196e-12	27.086	8.55818	6.95729	194.258	110.573	161.67
AT4G23750	cytokinin response factor 2(CRF2)	46.2695	8.07294	84.466	3.16479	0.410429	7.71093	1.24906e-14	4.07834e-13	4.588	9.26177	10.369	73.4803	107.667	72.2508
AT5G40330	myb domain protein 23(MYB23)	17.1044	2.43186	31.7769	3.15607	0.588256	5.36513	8.08906e-08	8.69903e-07	0	3.66993	3.62565	33.7369	36.4461	25.1478
AT3G07420	asparaginyl-tRNA synthetase 2(NS2)	27.2627	4.42942	50.096	3.15503	0.473602	6.66178	2.70527e-11	5.3226e-10	4.15351	3.74422	5.39053	54.6773	38.401	57.2097
AT1G10850	Leucine-rich repeat protein kinase family protein(AT1G10850)	19.3939	2.88248	35.9053	3.15175	0.536401	5.87573	4.20976e-09	5.60135e-08	2.53968	2.44008	3.66768	36.5181	42.8676	28.3302
AT3G14240	Subtilase family protein(AT3G14240)	155.764	28.5346	282.993	3.14185	0.327865	9.58274	9.4505e-22	7.13351e-20	39.7893	14.6405	31.1739	353.497	272.208	223.273
AT1G68400	leucine-rich repeat transmembrane protein kinase family protein(AT1G68400)	28.4336	4.57577	52.2913	3.14088	0.470184	6.68011	2.38771e-11	4.75434e-10	7.62176	2.44013	3.66543	48.2081	49.2934	59.3726
AT1G76540	cyclin-dependent kinase B2;1(CDKB2;1)	15.1606	1.94223	28.379	3.13827	0.617313	5.08376	3.70026e-07	3.51808e-06	3.39228	2.4344	0	39.3793	23.4912	22.2665
AT2G47750	putative indole-3-acetic acid-amido synthetase GH3.9(GH3.9)	21.5139	3.35912	39.6687	3.13665	0.526809	5.95406	2.61564e-09	3.61347e-08	1.71713	3.71172	4.6485	38.5148	49.1317	31.3595
AT5G23820	MD-2-related lipid recognition domain-containing protein(AT5G23820)	267.044	51.5474	482.541	3.13391	0.247429	12.6659	9.13574e-37	2.38635e-34	58.8257	37.8357	57.9808	580.884	462.16	404.58
AT5G16000	NSP-interacting kinase 1(NIK1)	56.8373	10.3274	103.347	3.13311	0.388029	8.07441	6.78043e-16	2.62388e-14	9.318	13.4209	8.24338	132.946	102.866	74.2291
AT5G19580	glyoxal oxidase-related protein(AT5G19580)	16.4225	2.49687	30.3481	3.12769	0.576159	5.42852	5.6824e-08	6.26705e-07	1.69492	4.88046	0.915252	33.6052	25.7138	31.7252
AT2G43360	Radical SAM superfamily protein(BIO2)	42.5954	7.55138	77.6395	3.1271	0.402534	7.76855	7.93892e-15	2.65773e-13	8.57933	5.91808	8.15674	65.2304	95.5479	72.1402
AT5G16190	cellulose synthase like A11(CSLA11)	32.8236	5.47929	60.1678	3.12399	0.45807	6.81991	9.11006e-12	1.95517e-10	7.75703	4.96165	3.71919	78.7325	49.8389	51.9322
AT4G18780	cellulose synthase family protein(IRX1)	29.8751	4.90171	54.8485	3.12186	0.495929	6.29496	3.07472e-10	5.01968e-09	6.77013	6.10008	1.83493	70.1089	36.4406	57.9961
AT2G30010	TRICHOME BIREFRINGENCE-LIKE 45(TBL45)	21.9664	3.01027	40.9225	3.12026	0.57441	5.43211	5.56907e-08	6.15575e-07	5.02388	1.31179	2.69514	66.2838	28.4956	27.988
AT1G15175	ncRNA(AT1G15175)	29.0342	4.79257	53.2757	3.11936	0.483657	6.44954	1.12194e-10	1.97103e-09	1.71125	3.66217	9.00428	52.7195	53.442	53.6658
AT2G36050	ovate family protein 15(OFP15)	27.1953	4.12893	50.2617	3.11167	0.520779	5.97503	2.30048e-09	3.22068e-08	5.09957	0	7.28722	39.4796	65.3153	45.9903
AT2G38110	glycerol-3-phosphate acyltransferase 6(GPAT6)	13.5995	1.70595	25.4931	3.10731	0.649574	4.7836	1.72179e-06	1.42957e-05	0.847593	2.44025	1.83	16.0727	42.8547	17.552
AT1G14460	AAA-type ATPase family protein(AT1G14460)	43.1979	7.9335	78.4622	3.10443	0.396919	7.82133	5.22692e-15	1.80147e-13	7.61183	9.75979	6.42888	89.0838	83.6113	62.6916
AT1G15550	gibberellin 3-oxidase 1(GA3OX1)	40.5491	7.22409	73.874	3.09699	0.464244	6.67104	2.53994e-11	5.02219e-10	3.39806	10.9825	7.29169	54.0921	106.006	61.5243
AT1G13650	hypothetical protein(AT1G13650)	282.304	57.5864	507.021	3.09541	0.212934	14.537	7.06629e-48	4.25091e-45	48.9236	65.0571	58.7786	439.47	554.993	526.599
AT3G06868	vitellogenin-like protein(AT3G06868)	35.7955	5.89056	65.7004	3.08635	0.469532	6.57326	4.92267e-11	9.26301e-10	7.64736	0	10.0243	65.795	66.3901	64.9162
AT5G08640	flavonol synthase 1(FLS1)	20.3327	3.37834	37.2871	3.08387	0.516948	5.96553	2.43842e-09	3.39701e-08	2.49358	4.06993	3.57151	35.8026	42.9783	33.0804
AT2G44740	cyclin p4;1(CYCP4;1)	14.0862	1.90101	26.2714	3.08154	0.61227	5.03297	4.82935e-07	4.47792e-06	0.851545	1.22043	3.63104	32.1811	18.1922	28.4408
AT3G56370	Leucine-rich repeat protein kinase family protein(AT3G56370)	67.3239	13.317	121.331	3.07877	0.372888	8.25657	1.49916e-16	6.33222e-15	7.9103	18.3796	13.6611	124.129	143.013	96.8503
AT4G12730	FASCICLIN-like arabinogalactan 2(FLA2)	101.144	19.1762	183.112	3.07586	0.35871	8.57477	9.92833e-18	4.87864e-16	11.76	14.0791	31.6894	221.459	155.97	171.908
AT3G52910	growth-regulating factor 4(GRF4)	10.2288	0.876197	19.5814	3.0757	0.720674	4.2678	1.97408e-05	0.000128346	1.71021	0	0.918383	11.7097	36.8826	10.1518
AT2G32990	glycosyl hydrolase 9B8(GH9B8)	48.9207	8.93759	88.9038	3.07465	0.409004	7.51741	5.58706e-14	1.65297e-12	11.8714	8.54108	6.40028	115.443	62.1327	89.1355
AT4G31590	Cellulose-synthase-like C5(CSLC5)	46.7582	8.7253	84.7911	3.07351	0.385313	7.97666	1.50351e-15	5.53761e-14	8.46456	8.54023	9.17111	106.63	72.8771	74.8665
AT1G12380	hypothetical protein(AT1G12380)	21.1844	3.39978	38.969	3.07075	0.517412	5.93482	2.9417e-09	4.03863e-08	5.92494	2.44006	1.83436	37.9773	36.4389	42.4906
AT2G35860	FASCICLIN-like arabinogalactan protein 16 precursor(FLA16)	117.852	23.1472	212.558	3.0696	0.296794	10.3425	4.5244e-25	4.70253e-23	28.0073	19.5234	21.9108	268.937	191.712	177.024
AT5G13930	Chalcone and stilbene synthase family protein(TT4)	205.639	38.1489	373.129	3.06832	0.390532	7.85677	3.94169e-15	1.37692e-13	55.5218	13.0454	45.8795	334.241	501.413	283.732
AT2G04570	GDSL-like Lipase/Acylhydrolase superfamily protein(AT2G04570)	41.6271	6.77412	76.4802	3.06665	0.519044	5.90826	3.45749e-09	4.68519e-08	13.612	4.88657	1.82383	61.4744	111.472	56.4938
AT5G46570	BR-signaling kinase 2(BSK2)	28.3652	4.92524	51.8051	3.06154	0.453296	6.75396	1.43868e-11	2.99692e-10	5.93642	2.44033	6.39896	48.2245	52.4898	54.7011
AT3G12110	actin-11(ACT11)	21.0972	3.46765	38.7268	3.06088	0.507735	6.02849	1.65495e-09	2.38353e-08	5.15667	2.47166	2.77462	36.5399	37.3664	42.2741
AT3G23530	Cyclopropane-fatty-acyl-phospholipid synthase(AT3G23530)	137.47	28.0685	246.871	3.05982	0.260448	11.7483	7.20743e-32	1.37579e-29	30.4639	31.7203	22.0213	248.299	276.523	215.791
AT4G26760	microtubule-associated protein 65-2(MAP65-2)	40.1843	7.47942	72.8891	3.05966	0.408207	7.49538	6.61087e-14	1.92715e-12	9.32288	8.54044	4.57493	80.3832	78.2063	60.0779
AT5G49215	Pectin lyase-like superfamily protein(AT5G49215)	18.6219	2.48227	34.7616	3.05482	0.621866	4.91234	8.99963e-07	7.91234e-06	4.33335	1.24657	1.86689	56.1967	14.2258	33.8624
AT2G40100	light harvesting complex photosystem II(LHCB4.3)	92.3562	18.2082	166.504	3.04956	0.308275	9.89236	4.49303e-23	3.91209e-21	17.8608	12.2036	24.5601	165.246	189.47	144.797
AT5G50375	cyclopropyl isomerase(CPI1)	21.6545	3.59192	39.7171	3.04168	0.521484	5.83275	5.45225e-09	7.11624e-08	4.30178	3.70664	2.76734	52.6044	28.5236	38.0232
AT3G16240	delta tonoplast integral protein(DELTA-TIP)	1460.97	302.218	2619.72	3.04143	0.251315	12.1021	1.02969e-33	2.15172e-31	200.171	288.248	418.234	2730.37	2454.24	2674.55
AT5G25190	Integrase-type DNA-binding superfamily protein(ESE3)	30.3074	4.45809	56.1566	3.03682	0.592656	5.12408	2.98998e-07	2.88842e-06	3.41131	0	9.96295	39.5125	37.4458	91.5116
AT3G16920	chitinase-like protein(CTL2)	32.5504	5.90231	59.1985	3.03444	0.458772	6.61427	3.73396e-11	7.14818e-10	3.39664	6.10125	8.20903	77.4754	46.0477	54.0723
AT1G75780	tubulin beta-1 chain(TUB1)	10.0876	0.84661	19.3286	3.03398	0.726374	4.17689	2.95524e-05	0.000183853	2.53983	0	0	33.5391	9.61773	14.8289
AT3G52370	FASCICLIN-like arabinogalactan protein 15 precursor(FLA15)	41.5044	7.46937	75.5394	3.03141	0.501035	6.05029	1.44584e-09	2.10277e-08	5.93879	14.6423	1.82703	103.766	54.6269	68.2257
AT2G34510	choice-of-anchor C domain protein, putative (Protein of unknown function, DUF642)(AT2G34510)	167.256	34.7929	299.72	3.02465	0.254543	11.8827	1.4564e-32	2.90319e-30	34.2075	27.6791	42.4922	249.069	332.716	317.375
AT2G28620	P-loop containing nucleoside triphosphate hydrolases superfamily protein(AT2G28620)	10.2948	1.40132	19.1883	3.01864	0.650753	4.63868	3.50634e-06	2.72578e-05	0.845976	2.43998	0.918006	17.5258	22.5093	17.5297
AT5G18460	carboxyl-terminal peptidase (DUF239)(AT5G18460)	49.0639	9.37236	88.7553	3.01613	0.438022	6.88579	5.74674e-12	1.26901e-10	11.2711	14.9751	1.87088	93.8762	91.7091	80.6807
AT5G55480	SHV3-like 1(SVL1)	33.3568	6.44567	60.268	3.01311	0.423499	7.1148	1.12079e-12	2.72336e-11	6.01694	8.66895	4.65112	62.2783	64.1985	54.3272
AT1G27210	ARM repeat superfamily protein(AT1G27210)	101.38	21.2423	181.518	3.01214	0.272277	11.0628	1.90089e-28	2.6575e-26	17.2451	21.6199	24.8618	188.148	174.759	181.648
AT5G15230	GAST1 protein homolog 4(GASA4)	139.782	28.5183	251.045	3.00961	0.291427	10.3272	5.31146e-25	5.46337e-23	28.2769	15.8812	41.3968	252.106	254.517	246.513
AT1G47520	hypothetical protein(AT1G47520)	17.8896	3.0036	32.7755	3.00599	0.545186	5.5137	3.5137e-08	4.01578e-07	1.69006	3.78767	3.53308	38.7689	33.8037	25.754
AT5G39190	germin-like protein 2(GER2)	12.3566	1.85054	22.8627	3.00416	0.633375	4.74311	2.10466e-06	1.71588e-05	1.67306	3.87855	0	24.4134	18.9032	25.2714
AT5G07180	ERECTA-like 2(ERL2)	28.2128	5.17835	51.2472	3.00353	0.46191	6.50243	7.90348e-11	1.43157e-09	4.23043	4.88001	6.4246	51.1184	62.1666	40.4566
AT5G18660	NAD(P)-binding Rossmann-fold superfamily protein(PCB2)	185.765	40.1875	331.342	3.00174	0.221146	13.5736	5.745e-42	2.11203e-39	39.7949	44.8862	35.8815	345.93	335.061	313.034
AT4G16980	arabinogalactan-protein family(AT4G16980)	758.444	163.355	1353.53	2.98455	0.250287	11.9245	8.81994e-33	1.78667e-30	106.455	214.797	168.811	1506.7	1197.44	1356.46
AT1G18250	Pathogenesis-related thaumatin superfamily protein(ATLP-1)	16.4683	2.43099	30.5057	2.98068	0.59775	4.9865	6.14815e-07	5.59389e-06	4.25521	1.2204	1.81735	32.1766	41.7412	17.5993
AT1G44760	Adenine nucleotide alpha hydrolases-like superfamily protein(AT1G44760)	23.6037	4.27427	42.9331	2.9751	0.506037	5.87921	4.12221e-09	5.49591e-08	3.40948	4.88197	4.53135	33.6516	59.9128	35.235
AT5G17420	Cellulose synthase family protein(IRX3)	22.4805	4.22756	40.7335	2.97189	0.513948	5.78248	7.36079e-09	9.39375e-08	1.69245	7.32008	3.67016	33.5935	40.7282	47.8789
AT2G43800	Actin-binding FH2 (formin homology 2) family protein(AT2G43800)	83.586	17.6535	149.519	2.96845	0.309545	9.58972	8.83216e-22	6.69221e-20	13.6093	18.2777	21.0733	177.976	131.664	138.915
AT3G45850	P-loop containing nucleoside triphosphate hydrolases superfamily protein(AT3G45850)	82.5975	17.2308	147.964	2.95938	0.344629	8.58712	8.91735e-18	4.41464e-16	10.6394	14.8999	26.1531	164.205	122.511	157.177
AT1G14440	homeobox protein 31(HB31)	24.3997	4.6064	44.193	2.95712	0.481148	6.14596	7.948e-10	1.21093e-08	3.42596	4.85157	5.54169	34.9212	53.3585	44.2994
AT1G49730	Protein kinase superfamily protein(AT1G49730)	75.4677	15.7988	135.137	2.94044	0.339565	8.65944	4.74102e-18	2.42574e-16	11.1633	12.4489	23.7843	156.197	128.531	120.682
AT3G18850	lysophosphatidyl acyltransferase 5(LPAT5)	25.5997	4.82443	46.3751	2.93841	0.485817	6.04838	1.46309e-09	2.1263e-08	2.93796	4.21351	7.32183	37.9139	52.7457	48.4656
AT3G06035	Glycoprotein membrane precursor GPI-anchored(AT3G06035)	36.1435	7.0108	65.2762	2.93369	0.428412	6.84781	7.49899e-12	1.62699e-10	11.9337	3.66149	5.4372	59.9882	67.4011	68.4392
AT5G51560	Leucine-rich repeat protein kinase family protein(AT5G51560)	25.1004	4.70025	45.5005	2.93355	0.471633	6.21998	4.97211e-10	7.86505e-09	6.77708	3.66026	3.6634	52.5947	40.7174	43.1893
AT4G21730	miscRNA(AT4G21730)	12.7194	2.05439	23.3843	2.92812	0.613504	4.77278	1.81702e-06	1.50298e-05	0.780378	1.105	4.2778	21.4352	23.1421	25.5757
AT2G19170	subtilisin-like serine protease 3(SLP3)	36.861	7.24414	66.4778	2.92706	0.451839	6.4781	9.28836e-11	1.65523e-09	6.77025	8.54012	6.42205	80.3335	79.3115	39.7885
AT4G34650	squalene synthase 2(SQS2)	16.6674	2.7764	30.5584	2.92451	0.588583	4.96874	6.73906e-07	6.09772e-06	0.878284	3.67709	3.77381	43.9253	19.9376	27.8124
AT5G12050	rho GTPase-activating protein(AT5G12050)	74.0305	15.9581	132.103	2.92442	0.320479	9.12515	7.16362e-20	4.38926e-18	15.2851	17.0835	15.5056	163.722	115.654	116.932
AT2G40610	expansin A8(EXPA8)	97.9449	10.6844	185.205	2.92421	0.735121	3.97786	6.95392e-05	0.000391185	1.70099	4.88142	25.4709	257.373	108.116	190.127
AT5G41140	Myosin heavy chain-related protein(AT5G41140)	51.4986	10.8479	92.1493	2.90845	0.382851	7.59683	3.03476e-14	9.34047e-13	9.24386	12.2098	11.0901	122.342	69.6979	84.4078
AT5G46730	glycine-rich protein(AT5G46730)	50.1543	10.5491	89.7594	2.90343	0.373097	7.78195	7.14131e-15	2.41104e-13	7.26005	7.96494	16.4223	88.8214	94.5944	85.8624
AT5G61740	ABC2 homolog 14(ABCA10)	14.1686	2.11134	26.2258	2.90314	0.622992	4.66	3.16203e-06	2.48113e-05	0.868019	0	5.46602	24.6808	24.4963	29.5003
AT4G32280	indole-3-acetic acid inducible 29(IAA29)	36.1242	7.35756	64.8908	2.90208	0.434295	6.68227	2.35263e-11	4.69391e-10	4.02765	6.93307	11.112	80.6915	53.9566	60.0244
AT3G12610	Leucine-rich repeat (LRR) family protein(DRT100)	65.1012	13.4617	116.741	2.90074	0.397985	7.28858	3.13241e-13	8.2473e-12	9.33837	7.3214	23.7253	118.399	95.3141	136.509
AT2G06850	xyloglucan endotransglucosylase/hydrolase 4(XTH4)	113.528	23.3961	203.659	2.89885	0.404906	7.15931	8.10841e-13	2.01462e-11	22.1418	13.4405	34.6059	309.534	120.037	181.406
AT4G12970	stomagen(STOMAGEN)	44.4297	8.48018	80.3793	2.89688	0.537524	5.3893	7.07325e-08	7.66056e-07	0.864245	18.2609	6.31543	65.6862	94.9447	80.5068
AT5G65590	Dof-type zinc finger DNA-binding family protein(AT5G65590)	14.4594	2.1266	26.7921	2.89414	0.636739	4.54525	5.48707e-06	4.09817e-05	4.24832	1.22029	0.911191	17.5441	43.8995	18.9327
AT4G01950	glycerol-3-phosphate acyltransferase 3(GPAT3)	84.11	18.9183	149.302	2.89403	0.323447	8.94747	3.63723e-19	2.01693e-17	11.0269	25.6237	20.1043	135.912	142.465	169.528
AT5G12940	Leucine-rich repeat (LRR) family protein(AT5G12940)	13.5711	1.7405	25.4017	2.89394	0.681875	4.24409	2.19479e-05	0.000140869	3.39947	0	1.82203	21.9327	9.63685	44.6355
AT3G48730	glutamate-1-semialdehyde 2,1-aminomutase 2(GSA2)	513.148	120.884	905.412	2.87477	0.169222	16.9881	1.00527e-64	1.66304e-61	129.839	123.241	109.572	836.024	978.935	901.278
AT3G26700	Protein kinase superfamily protein(AT3G26700)	27.6387	5.30592	49.9714	2.8662	0.52425	5.46724	4.57092e-08	5.14119e-07	5.35059	7.69499	2.87218	77.3905	29.1868	43.337
AT1G65010	WEB family protein (DUF827)(AT1G65010)	120.825	27.6953	213.955	2.86524	0.262912	10.8981	1.17661e-27	1.54689e-25	32.9832	28.0593	22.0435	221.977	230.469	189.418
AT5G58000	Reticulon family protein(AT5G58000)	13.127	2.27225	23.9818	2.86274	0.586567	4.88051	1.05814e-06	9.1931e-06	2.55305	2.39343	1.87029	23.2269	20.3376	28.3808
AT1G68230	Reticulon family protein(AT1G68230)	14.7489	2.23669	27.261	2.85997	0.668249	4.27979	1.87069e-05	0.000122241	0	4.88995	1.82013	38.0928	32.1626	11.5277
AT5G38420	Ribulose bisphosphate carboxylase (small chain) family protein(RBCS2B)	6168.68	1467.32	10870	2.85851	0.168373	16.9772	1.2107e-64	1.84883e-61	1245.12	1406.1	1750.76	10850.8	10267	11492.4
AT4G23990	cellulose synthase like G3(CSLG3)	29.5321	6.02625	53.0379	2.8477	0.462699	6.15454	7.52965e-10	1.15427e-08	9.17043	5.56201	3.34632	50.6294	66.6687	41.8157
AT2G26710	Cytochrome P450 superfamily protein(BAS1)	21.0894	4.06322	38.1156	2.84652	0.502696	5.66251	1.49175e-08	1.81016e-07	4.24551	2.44456	5.49958	33.666	47.2233	33.4575
AT4G35730	Regulator of Vps4 activity in the MVB pathway protein(AT4G35730)	10.2009	1.55973	18.8421	2.83984	0.638056	4.45078	8.55605e-06	6.07709e-05	2.54593	1.22021	0.913066	17.5391	21.4208	17.5664
AT3G12145	Leucine-rich repeat (LRR) family protein(FLR1)	81.4012	17.6656	145.137	2.83708	0.374853	7.56852	3.77498e-14	1.14589e-12	23.7913	10.9826	18.2228	192.987	147.758	94.6657
AT5G17700	MATE efflux family protein(AT5G17700)	30.599	5.50629	55.6917	2.83496	0.566093	5.00793	5.50184e-07	5.05894e-06	11.0251	3.66259	1.83119	43.8609	90.7916	32.4227
AT1G30520	acyl-activating enzyme 14(AAE14)	133.192	31.2127	235.172	2.83402	0.281707	10.0602	8.28619e-24	8.10332e-22	20.3477	33.7836	39.507	256.223	202.94	246.353
AT2G14890	arabinogalactan protein 9(AGP9)	198.35	47.2154	349.484	2.82996	0.208528	13.5711	5.94417e-42	2.14552e-39	51.0642	40.6877	49.8942	355.213	332.447	360.791
AT1G68780	RNI-like superfamily protein(AT1G68780)	22.3216	4.4849	40.1583	2.82902	0.495719	5.70689	1.15057e-08	1.42223e-07	3.39086	3.6604	6.40342	30.6853	49.2811	40.5084
AT3G16250	NDH-dependent cyclic electron flow 1(PnsB3)	239.282	57.1685	421.395	2.82154	0.219613	12.8478	8.8505e-38	2.47465e-35	50.5657	47.7244	73.2153	408.442	439.667	416.077
AT2G45900	Phosphatidylinositol N-acetyglucosaminlytransferase subunit P-like protein(TRM13)	11.5461	1.98909	21.1031	2.81921	0.609181	4.62787	3.69449e-06	2.85492e-05	1.69281	2.44006	1.83441	20.4492	24.65	18.2101
AT2G32690	glycine-rich protein 23(GRP23)	597.146	144.618	1049.67	2.81858	0.211018	13.3571	1.07703e-40	3.7511e-38	117.586	178.887	137.382	1204.46	907.682	1036.88
AT4G35880	Eukaryotic aspartyl protease family protein(AT4G35880)	31.3095	6.86454	55.7545	2.81668	0.421468	6.68302	2.3407e-11	4.67951e-10	7.62369	7.46848	5.50145	49.1728	54.4363	63.6546
AT5G64080	Bifunctional inhibitor/lipid-transfer protein/seed storage 2S albumin superfamily protein(XYP1)	17.9721	3.31662	32.6275	2.81461	0.582819	4.8293	1.37011e-06	1.16436e-05	1.69518	3.6919	4.56278	15.9964	48.0752	33.8109
AT4G34760	SAUR-like auxin-responsive protein family(AT4G34760)	40.2952	8.5719	72.0184	2.81226	0.437308	6.43084	1.26902e-10	2.20794e-09	4.27276	6.10327	15.3397	79.0557	75.9122	61.0874
AT3G61920	UvrABC system protein C(AT3G61920)	20.2236	4.21449	36.2327	2.81109	0.52025	5.40335	6.54061e-08	7.14608e-07	1.70863	7.32382	3.61104	30.7419	40.6319	37.3243
AT2G37640	Barwin-like endoglucanases superfamily protein(EXP3)	46.0299	9.72784	82.3319	2.81053	0.439446	6.39562	1.59894e-10	2.74349e-09	5.9642	4.89902	18.3203	89.4936	90.6103	66.8919
AT5G01890	Leucine-rich receptor-like protein kinase family protein(AT5G01890)	43.6066	9.64511	77.5682	2.8102	0.387736	7.24771	4.23863e-13	1.09138e-11	8.45863	8.53988	11.9368	87.626	85.7526	59.326
AT3G03680	C2 calcium/lipid-binding plant phosphoribosyltransferase family protein(AT3G03680)	23.0262	4.55148	41.501	2.80163	0.497857	5.62737	1.82976e-08	2.19085e-07	8.46127	2.44001	2.75317	40.8952	41.8012	41.8065
AT2G01830	CHASE domain containing histidine kinase protein(WOL)	27.6962	5.57796	49.8144	2.80125	0.465773	6.01419	1.80793e-09	2.58209e-08	7.87466	1.26187	7.59734	51.3591	44.3472	53.737
AT1G23170	transmembrane protein (Protein of unknown function DUF2359, transmembrane)(AT1G23170)	17.4066	3.06075	31.7525	2.7993	0.574412	4.87333	1.09732e-06	9.50437e-06	3.50621	0	5.67605	34.7521	37.6664	22.8391
AT4G27440	protochlorophyllide oxidoreductase B(PORB)	2833.72	679.641	4987.8	2.7979	0.265683	10.531	6.21922e-26	6.8591e-24	502.835	522.275	1013.81	4868.1	5015.66	5079.63
AT3G53380	Concanavalin A-like lectin protein kinase family protein(AT3G53380)	24.6505	4.9363	44.3646	2.79541	0.500437	5.58593	2.32447e-08	2.73373e-07	9.31621	3.66021	1.83247	42.3655	48.2209	42.5076
AT2G23360	filament-like protein (DUF869)(AT2G23360)	18.2515	3.57124	32.9318	2.79343	0.539031	5.18232	2.19144e-07	2.16872e-06	3.38664	3.66015	3.66692	27.7546	46.0813	24.9595
AT1G18650	plasmodesmata callose-binding protein 3(PDCB3)	54.8975	12.8001	96.995	2.78883	0.348546	8.00134	1.2307e-15	4.57524e-14	9.18875	14.6254	14.5861	112.298	95.7773	82.9093
AT2G42170	Actin family protein(AT2G42170)	13.4135	2.54605	24.2809	2.78759	0.582755	4.78348	1.72289e-06	1.42988e-05	1.91238	3.822	1.90376	21.7449	24.0213	27.0765
AT4G14480	Protein kinase superfamily protein(AT4G14480)	21.4664	4.56379	38.369	2.78451	0.481	5.78901	7.08017e-09	9.0681e-08	4.24063	4.88067	4.57008	36.5344	35.3496	43.2229
AT1G12330	cyclin-dependent kinase-like protein(AT1G12330)	53.7621	12.439	95.0852	2.78208	0.340538	8.16965	3.09282e-16	1.2556e-14	13.2589	11.1062	12.952	109.95	91.0148	84.2908
AT3G52290	IQ-domain 3(IQD3)	36.3464	8.39844	64.2943	2.78187	0.39136	7.10821	1.17558e-12	2.84242e-11	7.45522	10.1462	7.59392	61.3674	62.1853	69.3302
AT3G25500	formin homology 1(AFH1)	54.6704	12.2112	97.1296	2.78035	0.391778	7.09674	1.27735e-12	3.06256e-11	18.6138	9.7596	8.26023	125.607	76.1025	89.6791
AT1G13790	XH/XS domain-containing protein(FDM4)	34.3082	7.559	61.0575	2.77424	0.412712	6.72199	1.79253e-11	3.67998e-10	10.1658	6.10045	6.41072	68.6656	63.2188	51.288
AT5G44680	DNA glycosylase superfamily protein(AT5G44680)	113.813	26.8308	200.796	2.77397	0.359553	7.71505	1.2093e-14	3.96157e-13	11.0342	32.9459	36.5124	172.474	210.986	218.928
AT1G28010	P-glycoprotein 14(ABCB14)	39.8481	8.96065	70.7355	2.76687	0.425189	6.50738	7.6472e-11	1.39027e-09	10.9951	8.53983	7.34698	43.812	86.8266	81.5678
AT5G67070	ralf-like 34(RALFL34)	121.333	28.4527	214.214	2.76654	0.319905	8.64801	5.24037e-18	2.65387e-16	38.2638	13.4237	33.6706	219.341	236.584	186.716
AT5G39320	UDP-glucose 6-dehydrogenase family protein(UDG4)	16.5924	3.11894	30.0658	2.76617	0.564037	4.90423	9.37939e-07	8.21711e-06	5.08799	2.44032	1.8285	39.4557	20.3536	30.3881
AT2G22170	Lipase/lipooxygenase, PLAT/LH2 family protein(PLAT2)	39.8218	9.23501	70.4086	2.76385	0.379419	7.28442	3.23057e-13	8.4497e-12	8.72314	9.99699	8.98489	80.8866	63.7569	66.5822
AT3G20570	early nodulin-like protein 9(ENODL9)	23.9889	5.35359	42.6242	2.75893	0.462812	5.96124	2.50332e-09	3.47768e-08	5.12562	7.3238	3.61135	42.4526	40.6324	44.7877
AT2G44040	Dihydrodipicolinate reductase, bacterial/plant(AT2G44040)	47.6432	11.0854	84.2011	2.75846	0.353903	7.79438	6.47231e-15	2.1889e-13	11.045	8.542	13.6692	86.2573	89.9417	76.4043
AT2G46720	3-ketoacyl-CoA synthase 13(KCS13)	17.4932	3.31617	31.6703	2.7571	0.585291	4.71066	2.46917e-06	1.97573e-05	5.07345	4.87505	0	33.5607	38.5418	22.9082
AT2G05990	NAD(P)-binding Rossmann-fold superfamily protein(MOD1)	150.09	37.2256	262.954	2.751	0.243086	11.317	1.08118e-29	1.73093e-27	38.2245	34.1816	39.2708	242.486	309.316	237.061
AT3G13560	O-Glycosyl hydrolases family 17 protein(AT3G13560)	33.4869	7.25972	59.7142	2.7507	0.431196	6.37924	1.77971e-10	3.0249e-09	11.0631	2.44986	8.26619	59.971	62.9895	56.182
AT2G26330	Leucine-rich receptor-like protein kinase family protein(ER)	126.004	31.1906	220.818	2.75017	0.249626	11.0171	3.15959e-28	4.29618e-26	31.8129	27.4607	34.2982	200.757	250.448	211.25
AT3G62020	germin-like protein 10(GLP10)	20.8143	4.44858	37.18	2.74823	0.485919	5.65573	1.55189e-08	1.87283e-07	4.27547	3.66207	5.40819	32.2127	40.6225	38.7049
AT1G78370	glutathione S-transferase TAU 20(GSTU20)	389.057	94.8783	683.235	2.74343	0.306081	8.96306	3.15777e-19	1.77586e-17	128.61	98.8561	57.1688	901.115	581.051	567.539
AT1G11130	Leucine-rich repeat protein kinase family protein(SUB)	35.8739	8.30932	63.4384	2.74163	0.389027	7.04739	1.82307e-12	4.3034e-11	9.32855	7.33292	8.26649	61.2439	68.4694	60.602
AT2G02780	Leucine-rich repeat protein kinase family protein(AT2G02780)	17.4024	3.17903	31.6259	2.74159	0.577993	4.7433	2.10268e-06	1.71568e-05	6.75416	0	2.78291	24.7603	33.1218	36.9955
AT2G33570	glycosyltransferase family protein (DUF23)(GALS1)	34.0606	7.82997	60.2913	2.73565	0.421783	6.48591	8.81961e-11	1.58163e-09	7.62713	8.5408	7.32199	54.0606	78.2128	48.6003
AT5G44400	FAD-binding Berberine family protein(AT5G44400)	30.3099	6.7412	53.8785	2.73553	0.487561	5.61065	2.01573e-08	2.39045e-07	9.20487	9.07528	1.94344	68.837	41.4558	51.3428
AT1G29440	SAUR-like auxin-responsive protein family(SAUR63)	15.3708	2.45388	28.2877	2.73449	0.64751	4.22309	2.40974e-05	0.000153229	3.94714	0	3.41449	50.431	18.277	16.155
AT2G16630	Pollen Ole e 1 allergen and extensin family protein(AT2G16630)	24.776	5.33585	44.2162	2.73372	0.486203	5.6226	1.881e-08	2.24679e-07	8.84591	5.26961	1.89201	48.6692	38.1257	45.8538
AT3G19050	phragmoplast orienting kinesin 2(POK2)	17.7553	3.32385	32.1868	2.73237	0.567681	4.81321	1.48523e-06	1.24672e-05	5.06974	1.22013	3.68168	42.3201	35.3813	18.8592
AT1G62540	flavin-monooxygenase glucosinolate S-oxygenase 2(FMO GS-OX2)	69.6368	16.939	122.335	2.72249	0.333166	8.17158	3.04388e-16	1.23826e-14	21.9149	19.1072	9.79472	128.649	130.739	107.615
AT2G38120	Transmembrane amino acid transporter family protein(AUX1)	220.416	56.6089	384.223	2.7221	0.209046	13.0216	9.22461e-39	2.86136e-36	49.6432	57.4553	62.7282	388.895	347.675	416.099
AT3G29030	expansin A5(EXPA5)	100.56	25.1409	175.978	2.72142	0.280833	9.69054	3.30762e-22	2.64769e-20	22.3286	28.1721	24.9219	211.983	164.672	151.28
AT1G26910	Ribosomal protein L16p/L10e family protein(RPL10B)	14.4952	2.90944	26.081	2.71434	0.55355	4.90351	9.41397e-07	8.2365e-06	3.47972	2.48708	2.76153	24.2891	29.0726	24.8812
AT1G23205	Plant invertase/pectin methylesterase inhibitor superfamily protein(AT1G23205)	34.0643	7.63283	60.4959	2.71367	0.433719	6.25676	3.93069e-10	6.31839e-09	11.0817	3.6615	8.15532	52.673	75.9593	52.8552
AT3G06140	RING/U-box superfamily protein(LUL4)	11.9351	2.16786	21.7024	2.71286	0.615938	4.40444	1.06058e-05	7.36436e-05	2.54808	1.22027	2.73524	13.1569	23.5579	28.3924
AT3G19620	Glycosyl hydrolase family protein(AT3G19620)	17.3673	3.5707	31.1639	2.71241	0.541277	5.01114	5.41099e-07	4.98695e-06	3.38867	3.66027	3.66315	42.3683	21.43	29.6934
AT1G02460	Pectin lyase-like superfamily protein(AT1G02460)	70.8721	17.4091	124.335	2.71016	0.369396	7.33674	2.18861e-13	5.88731e-12	17.2235	24.7862	10.2176	117.253	161.04	94.7129
AT3G19300	Protein kinase superfamily protein(AT3G19300)	10.7418	1.78999	19.6937	2.70693	0.643204	4.2085	2.57068e-05	0.000162371	1.69939	0	3.67058	17.5794	16.1134	25.3883
AT2G45400	NAD(P)-binding Rossmann-fold superfamily protein(BEN1)	26.7757	6.05551	47.4959	2.70602	0.467619	5.7868	7.17409e-09	9.17655e-08	5.85538	7.59193	4.71921	54.6858	54.7993	33.0027
AT1G49430	long-chain acyl-CoA synthetase 2(LACS2)	36.4184	8.71045	64.1264	2.7053	0.393289	6.87867	6.04124e-12	1.33256e-10	9.32892	8.55028	8.25216	52.6541	73.5173	66.2079
AT4G00480	basic helix-loop-helix (bHLH) DNA-binding superfamily protein(ATMYC1)	13.113	2.35371	23.8723	2.70491	0.640154	4.2254	2.38516e-05	0.000151861	2.43611	3.67242	0.952599	16.069	40.6983	14.8497
AT1G80850	DNA glycosylase superfamily protein(AT1G80850)	23.6626	5.20354	42.1217	2.69492	0.525687	5.12647	2.95222e-07	2.85333e-06	4.38288	9.34312	1.88463	34.5406	58.6878	33.1368
AT1G63310	hypothetical protein(AT1G63310)	18.8976	4.0449	33.7502	2.69376	0.546543	4.92873	8.27655e-07	7.34165e-06	5.12967	6.1034	0.901631	36.6039	24.5884	40.0584
AT5G60490	FASCICLIN-like arabinogalactan-protein 12(FLA12)	21.5146	4.84449	38.1847	2.69366	0.474879	5.67232	1.40879e-08	1.71684e-07	5.10141	4.88134	4.55072	36.5561	42.8216	35.1765
AT5G13460	IQ-domain 11(IQD11)	20.5466	4.66562	36.4275	2.69247	0.49604	5.42793	5.70115e-08	6.28424e-07	4.24234	6.10098	3.65355	27.7688	39.6305	41.8834
AT5G18050	SAUR-like auxin-responsive protein family(SAUR22)	13.161	2.18833	24.1336	2.6919	0.653824	4.11716	3.83567e-05	0.000231798	0.857359	1.22083	4.48679	41.0234	17.0927	14.2847
AT3G10570	cytochrome P450, family 77, subfamily A, polypeptide 6(CYP77A6)	11.1741	1.96611	20.382	2.68993	0.643367	4.18103	2.90194e-05	0.000180991	2.54347	2.44029	0.914578	18.9962	29.9963	12.1535
AT4G34220	Leucine-rich repeat protein kinase family protein(AT4G34220)	188.119	49.0887	327.15	2.68554	0.212481	12.6389	1.28806e-36	3.19633e-34	44.7794	45.0462	57.4404	329.436	338.992	313.023
AT3G53900	uracil phosphoribosyltransferase(UPP)	63.6289	15.5549	111.703	2.68423	0.340374	7.88611	3.1174e-15	1.09923e-13	18.7148	9.76294	18.187	130.155	89.9138	115.039
AT2G40820	stomatal closure actin-binding-like protein(AT2G40820)	23.3475	5.13013	41.565	2.68137	0.491323	5.45744	4.83047e-08	5.40251e-07	6.77966	4.87881	3.73193	53.4203	41.7668	29.5077
AT2G47930	arabinogalactan protein 26(AGP26)	29.0291	6.73671	51.3216	2.67901	0.440042	6.08809	1.14264e-09	1.68277e-08	5.15043	6.10452	8.95518	63.018	48.0583	42.8884
AT1G02950	glutathione S-transferase F4(GSTF4)	11.9639	2.25175	21.676	2.67337	0.617945	4.32623	1.51681e-05	0.000101352	3.40316	2.43346	0.918643	24.8022	13.86	26.3657
AT5G22740	cellulose synthase-like A02(CSLA02)	88.182	22.0916	154.272	2.67332	0.303335	8.81308	1.21752e-18	6.49736e-17	29.6331	14.6624	21.9793	162.099	167.167	133.551
AT3G14890	phosphoesterase(AT3G14890)	18.9258	4.2697	33.5819	2.67329	0.496005	5.38965	7.05942e-08	7.64976e-07	4.20681	4.91489	3.6874	35.3132	31.9155	33.5171
AT4G29240	Leucine-rich repeat (LRR) family protein(AT4G29240)	10.6041	2.04399	19.1642	2.67247	0.615755	4.34016	1.4238e-05	9.57818e-05	1.74559	2.50936	1.877	17.0581	18.751	21.6835
AT1G24070	cellulose synthase-like A10(CSLA10)	26.7222	5.31903	48.1253	2.66367	0.57873	4.60261	4.17232e-06	3.18206e-05	8.24737	4.70944	3.00029	90.6217	28.0996	25.6545
AT3G50800	hypothetical protein(AT3G50800)	13.7061	2.78266	24.6295	2.66264	0.608122	4.37847	1.19517e-05	8.19288e-05	2.5624	4.88249	0.903091	26.3489	14.9705	32.5692
AT1G70710	glycosyl hydrolase 9B1(GH9B1)	29.2777	6.90424	51.6512	2.65908	0.434344	6.12207	9.2369e-10	1.38289e-08	7.97139	5.0985	7.64283	59.7394	55.0086	40.2056
AT1G74670	Gibberellin-regulated family protein(GASA6)	222.645	35.7929	409.496	2.65583	0.701766	3.78449	0.000154022	0.00079193	4.2715	35.3984	67.7089	458.199	347.511	422.778
AT5G52280	Myosin heavy chain-related protein(AT5G52280)	52.326	13.2056	91.4464	2.65572	0.341324	7.78065	7.21536e-15	2.43191e-13	16.604	13.6717	9.34097	94.5539	93.8911	85.8942
AT1G60810	ATP-citrate lyase A-2(ACLA-2)	21.5465	4.96895	38.124	2.65126	0.494075	5.3661	8.04561e-08	8.65699e-07	4.2468	6.10133	4.55874	33.6233	50.3283	30.4204
AT5G66310	ATP binding microtubule motor family protein(AT5G66310)	29.2094	7.1451	51.2737	2.65121	0.416817	6.3606	2.00968e-10	3.38677e-09	6.70134	7.35292	7.38104	49.8196	48.4262	55.5753
AT5G26850	hypothetical protein(AT5G26850)	24.6467	5.66016	43.6332	2.6512	0.496701	5.33762	9.41748e-08	1.00221e-06	1.69337	6.10387	9.18325	46.7024	47.1355	37.0616
AT3G44890	ribosomal protein L9(RPL9)	542.011	146.149	937.872	2.65028	0.165646	15.9996	1.28505e-57	1.34267e-54	160.025	140.347	138.076	991.666	969.636	852.314
AT1G77765	transmembrane protein(AT1G77765)	10.0802	1.88255	18.2778	2.64545	0.626914	4.2198	2.44514e-05	0.000155132	1.70847	1.22315	2.71602	14.6149	19.2367	20.9817
AT3G18130	receptor for activated C kinase 1C(RACK1C_AT)	53.0339	13.2101	92.8577	2.64445	0.353505	7.48065	7.39534e-14	2.1339e-12	15.3022	9.7626	14.5656	103.816	101.705	73.0526
AT2G20870	cell wall protein precursor(AT2G20870)	13.2452	0.870759	25.6196	2.64439	0.804244	3.28804	0.00100887	0.00408069	1.71322	0	0.899062	1.465	72.6744	2.71946
AT5G46290	3-ketoacyl-acyl carrier protein synthase I(KASI)	194.316	52.4755	336.156	2.644	0.20903	12.6489	1.13392e-36	2.84943e-34	45.4104	58.5241	53.4918	357.94	325.07	325.457
AT4G13840	HXXXD-type acyl-transferase family protein(AT4G13840)	197.262	52.5122	342.012	2.64244	0.249893	10.5743	3.9209e-26	4.44787e-24	51.7223	61.0075	44.8067	426.695	286.029	313.312
AT1G65920	Regulator of chromosome condensation (RCC1) family with FYVE zinc finger domain-containing protein(AT1G65920)	18.69	4.23669	33.1433	2.64168	0.506552	5.21502	1.83796e-07	1.84558e-06	5.07761	4.88007	2.75238	33.5939	37.5123	28.3237
AT3G18660	plant glycogenin-like starch initiation protein 1(PGSIP1)	11.6523	2.31897	20.9857	2.63725	0.606367	4.34927	1.36592e-05	9.22005e-05	0.848323	2.44289	3.66569	23.4022	21.3101	18.2448
AT2G35190	Putative plant snare 11(NPSN11)	13.5856	2.6003	24.571	2.63691	0.594781	4.43341	9.27538e-06	6.52266e-05	5.07349	0	2.7274	20.7899	26.6708	26.2523
AT5G15160	BANQUO 2(BNQ2)	10.2829	1.93378	18.6321	2.63678	0.628488	4.19544	2.72342e-05	0.000170877	1.76479	1.25779	2.77876	13.5825	20.1893	22.1246
AT1G33480	RING/U-box superfamily protein(AT1G33480)	12.62	2.44697	22.793	2.63601	0.594104	4.43695	9.12416e-06	6.43456e-05	3.39254	1.21831	2.73005	26.2726	25.9064	16.1999
AT3G24770	CLAVATA3/ESR-RELATED 41(CLE41)	49.7127	12.8386	86.5868	2.6328	0.351909	7.48146	7.35014e-14	2.12394e-12	14.5181	15.868	8.12983	93.6816	81.2711	84.8075
AT3G24140	basic helix-loop-helix (bHLH) DNA-binding superfamily protein(FMA)	58.9996	15.6201	102.379	2.62922	0.31753	8.28025	1.22918e-16	5.24768e-15	13.8447	18.6791	14.3366	94.6979	103.156	109.283
AT5G03170	FASCICLIN-like arabinogalactan-protein 11(FLA11)	32.3537	8.18474	56.5226	2.62371	0.42979	6.10462	1.03048e-09	1.53007e-08	5.12597	12.2064	7.22186	46.845	68.4324	54.2905
AT5G66520	Tetratricopeptide repeat (TPR)-like superfamily protein(AT5G66520)	36.3618	9.15878	63.5647	2.62022	0.426724	6.14031	8.23597e-10	1.24905e-08	3.39252	12.2017	11.8822	67.2233	59.9872	63.4837
AT1G10060	branched-chain amino acid transaminase 1(BCAT-1)	34.406	8.77065	60.0414	2.62006	0.385272	6.80053	1.04237e-11	2.22268e-10	9.67079	9.37595	7.2652	59.4259	57.8301	62.8684
AT2G34650	Protein kinase superfamily protein(PID)	13.3537	2.57583	24.1315	2.61806	0.62624	4.18061	2.90732e-05	0.000181269	2.54345	2.44029	2.74376	35.0699	9.64167	27.683
AT4G13710	Pectin lyase-like superfamily protein(AT4G13710)	20.146	4.40729	35.8847	2.6179	0.539581	4.85172	1.22394e-06	1.04821e-05	2.53061	2.50456	8.18671	29.0744	49.0225	29.5572
AT3G53750	actin 3(ACT3)	33.5599	8.25212	58.8676	2.61689	0.418711	6.24987	4.10785e-10	6.57653e-09	12.0846	6.67956	5.9922	70.4825	56.1326	49.9878
AT1G55690	Sec14p-like phosphatidylinositol transfer family protein(AT1G55690)	36.0161	8.85652	63.1756	2.61652	0.417489	6.26729	3.67394e-10	5.92487e-09	11.2633	8.73951	6.56671	82.8985	51.188	55.4404
AT3G26690	nudix hydrolase homolog 13(NUDX13)	25.3151	5.99531	44.6349	2.61208	0.466962	5.59379	2.2217e-08	2.61907e-07	4.46015	3.57958	9.94621	38.7388	49.1719	45.9942
AT5G49160	methyltransferase 1(MET1)	29.1138	6.92339	51.3042	2.61067	0.465244	5.6114	2.00693e-08	2.38144e-07	5.17496	6.22222	9.373	70.0114	48.1154	35.7856
AT4G21650	Subtilase family protein(AT4G21650)	100.911	26.7153	175.106	2.60998	0.311958	8.36643	5.93925e-17	2.66154e-15	20.3301	26.8418	32.9739	219.141	130.726	175.45
AT2G46535	hypothetical protein(AT2G46535)	15.0882	3.12029	27.0562	2.60981	0.578692	4.50983	6.48781e-06	4.76669e-05	5.28472	2.21636	1.8598	37.7219	18.1708	25.2758
AT4G00400	glycerol-3-phosphate acyltransferase 8(GPAT8)	119.522	32.0709	206.974	2.60944	0.314356	8.30091	1.03319e-16	4.498e-15	21.2009	47.5863	27.4255	249.889	185.323	185.71
AT5G16240	Plant stearoyl-acyl-carrier-protein desaturase family protein(AT5G16240)	18.2398	4.25873	32.2209	2.60675	0.503488	5.17738	2.25019e-07	2.22133e-06	4.2435	4.88085	3.65184	33.6171	35.3437	27.7021
AT2G46810	basic helix-loop-helix (bHLH) DNA-binding superfamily protein(AT2G46810)	42.3656	10.6955	74.0356	2.6066	0.410848	6.34445	2.23221e-10	3.73012e-09	13.8892	12.8483	5.34917	54.7112	85.2302	82.1653
AT5G62960	UDP-N-acetylglucosamine-N-acetylmuramyl-pyrophosphoryl-undecaprenol N-acetylglucosamine protein(AT5G62960)	13.3646	2.8641	23.8651	2.60605	0.562237	4.63515	3.56675e-06	2.76267e-05	3.40093	2.44548	2.74589	23.433	26.5	21.6622
AT1G45191	Glycosyl hydrolase superfamily protein(BGLU1)	40.0963	10.2487	69.9439	2.60079	0.380943	6.82725	8.65582e-12	1.8617e-10	12.6122	11.4532	6.68063	78.6878	69.0942	62.0496
AT3G17130	Plant invertase/pectin methylesterase inhibitor superfamily protein(AT3G17130)	14.7125	2.97806	26.447	2.59943	0.609194	4.267	1.98116e-05	0.000128697	2.5615	3.6618	2.71088	45.3748	14.9718	18.9943
AT1G48630	receptor for activated C kinase 1B(RACK1B_AT)	89.1484	24.1875	154.109	2.59926	0.273697	9.49684	2.16349e-21	1.57903e-19	22.9481	26.8468	22.7676	159.371	167.019	135.938
AT1G66430	pfkB-like carbohydrate kinase family protein(AT1G66430)	90.1743	24.1995	156.149	2.59475	0.289654	8.95811	3.30281e-19	1.84697e-17	30.5641	21.9635	20.0709	137.399	181.017	150.03
AT3G10520	hemoglobin 2(HB2)	82.642	22.2472	143.037	2.59069	0.322177	8.04119	8.8973e-16	3.37723e-14	13.6512	26.8522	26.2382	140.491	167.929	120.69
AT4G12420	Cupredoxin superfamily protein(SKU5)	233.195	63.9169	402.474	2.58845	0.226699	11.418	3.39977e-30	5.92038e-28	78.3062	53.8125	59.6321	463.835	357.824	385.761
AT3G09820	adenosine kinase 1(ADK1)	320.505	89.455	551.555	2.58781	0.186481	13.8771	8.72179e-44	3.68394e-41	92.3042	91.3868	84.674	622.641	514.97	517.055
AT3G07320	O-Glycosyl hydrolases family 17 protein(AT3G07320)	12.3143	2.67764	21.9509	2.58569	0.581439	4.44706	8.70546e-06	6.16777e-05	2.54435	3.6605	1.82807	24.8433	21.4241	19.5852
AT1G25450	3-ketoacyl-CoA synthase 5(KCS5)	33.0765	8.10052	58.0524	2.58364	0.501863	5.14811	2.63122e-07	2.56431e-06	5.08686	14.6417	4.573	48.221	86.7752	39.161
AT3G54930	Protein phosphatase 2A regulatory B subunit family protein(AT3G54930)	10.7395	2.21521	19.2638	2.58304	0.639915	4.03654	5.42447e-05	0.000315426	0.848449	4.88268	0.914497	21.9288	20.3646	15.498
AT2G38300	myb-like HTH transcriptional regulator family protein(AT2G38300)	10.4045	2.09276	18.7163	2.5828	0.634984	4.0675	4.75201e-05	0.000280932	1.70053	3.66487	0.912893	23.4152	19.2731	13.4605
AT3G62030	rotamase CYP 4(ROC4)	1701.95	482.196	2921.71	2.57962	0.134158	19.2282	2.14953e-82	6.09608e-79	501.178	433.984	511.425	2879.35	2888.01	2997.77
AT5G62890	Xanthine/uracil permease family protein(AT5G62890)	215.323	60.2731	370.372	2.57436	0.207863	12.3849	3.15593e-35	7.28506e-33	61.0211	61.1134	58.6846	378.467	408.92	323.731
AT2G22230	Thioesterase superfamily protein(AT2G22230)	82.6073	22.7395	142.475	2.57005	0.280478	9.16313	5.04141e-20	3.11782e-18	17.9385	23.192	27.0882	147.85	141.147	138.428
AT4G39510	cytochrome P450, family 96, subfamily A, polypeptide 12(CYP96A12)	53.6319	14.5065	92.7572	2.5685	0.361093	7.11312	1.13445e-12	2.74984e-11	12.72	20.7427	10.0568	84.7567	112.48	81.0348
AT5G45930	magnesium chelatase i2(CHLI2)	113.392	31.1112	195.673	2.56702	0.26606	9.64828	4.99855e-22	3.87622e-20	29.7313	24.4055	39.1968	214.903	171.325	200.791
AT2G22900	Galactosyl transferase GMA12/MNN10 family protein(AT2G22900)	14.6765	3.01706	26.3359	2.5602	0.590607	4.33487	1.45848e-05	9.79112e-05	5.09111	1.2202	2.73988	39.4615	19.2794	20.2669
AT4G22755	#N/A	51.8277	13.8585	89.7968	2.55573	0.334141	7.64867	2.03074e-14	6.41947e-13	17.8796	10.9838	12.7122	92.1514	89.8945	87.3445
AT5G39860	basic helix-loop-helix (bHLH) DNA-binding family protein(PRE1)	41.8619	10.6595	73.0642	2.55463	0.408985	6.24626	4.20392e-10	6.71949e-09	7.88441	7.29457	16.7996	92.2269	63.2894	63.6764
AT5G62220	glycosyltransferase 18(GT18)	66.8324	17.9286	115.736	2.55303	0.327485	7.79587	6.39667e-15	2.17071e-13	17.8033	12.2014	23.7812	135.894	98.5605	112.754
AT3G25860	2-oxoacid dehydrogenases acyltransferase family protein(LTA2)	165.447	46.6277	284.266	2.55205	0.21901	11.6527	2.22387e-31	4.08779e-29	55.112	42.7052	42.066	292.254	274.247	286.296
AT1G47900	filament-like protein (DUF869)(AT1G47900)	65.7763	18.0324	113.52	2.55187	0.309334	8.24956	1.58981e-16	6.68662e-15	16.1913	18.46	19.4458	120.635	124.165	95.7607
AT1G67630	DNA polymerase alpha 2(POLA2)	11.1811	2.10412	20.2581	2.54798	0.637716	3.99548	6.45635e-05	0.000366413	2.58794	0	3.72441	28.8595	15.9149	15.9998
AT2G19780	Leucine-rich repeat (LRR) family protein(AT2G19780)	14.9397	3.44589	26.4336	2.54593	0.53607	4.74925	2.04175e-06	1.66945e-05	4.23917	2.44029	3.65822	26.3026	24.6397	28.3585
AT4G25260	Plant invertase/pectin methylesterase inhibitor superfamily protein(AT4G25260)	32.0388	8.34954	55.7281	2.5363	0.415515	6.10398	1.03462e-09	1.53508e-08	5.97637	7.32357	11.7487	64.4018	49.194	53.5884
AT2G21590	Glucose-1-phosphate adenylyltransferase family protein(APL4)	15.7102	3.81855	27.6019	2.53491	0.538863	4.70419	2.54882e-06	2.03291e-05	2.62853	5.04465	3.78248	21.1445	30.6091	31.0521
AT4G13575	hypothetical protein(AT4G13575)	835.833	239.518	1432.15	2.5333	0.223625	11.3284	9.49666e-30	1.53274e-27	166.761	257.428	294.365	1438.79	1533.61	1324.04
AT5G19730	Pectin lyase-like superfamily protein(AT5G19730)	67.4046	18.5307	116.278	2.52689	0.358885	7.04095	1.9094e-12	4.48584e-11	10.1797	20.7431	24.6692	106.686	143.533	98.6165
AT3G15540	indole-3-acetic acid inducible 19(IAA19)	37.1702	9.99929	64.3411	2.52461	0.407052	6.20217	5.56887e-10	8.74591e-09	10.2364	13.426	6.33551	79.0225	50.2741	63.7268
AT4G34160	CYCLIN D3;1(CYCD3;1)	29.1245	7.52188	50.7271	2.5225	0.429982	5.86653	4.45017e-09	5.89358e-08	7.63506	4.88074	10.0498	43.8439	61.0546	47.2829
AT4G30800	Nucleic acid-binding, OB-fold-like protein(AT4G30800)	15.1747	3.2849	27.0646	2.51941	0.581358	4.33366	1.46651e-05	9.83882e-05	6.82382	1.22054	1.81035	26.3404	33.1601	21.6933
AT5G27890	hypothetical protein(AT5G27890)	15.6526	3.39666	27.9085	2.51334	0.612543	4.10312	4.07615e-05	0.000245063	3.26078	3.42755	3.50164	14.4001	50.6856	18.6398
AT3G61820	Eukaryotic aspartyl protease family protein(AT3G61820)	110.73	32.0514	189.409	2.51205	0.255926	9.81552	9.65345e-23	8.05211e-21	29.6767	39.0448	27.4327	191.428	204.612	172.186
AT4G01130	GDSL-like Lipase/Acylhydrolase superfamily protein(AT4G01130)	33.576	8.62021	58.5319	2.51034	0.452403	5.5489	2.8747e-08	3.32567e-07	11.8518	6.93503	7.07377	82.2344	37.0371	56.3241
AT1G19050	response regulator 7(ARR7)	68.1711	19.5392	116.803	2.50994	0.302568	8.29545	1.08171e-16	4.67845e-15	19.0011	23.4587	16.1579	102.372	125.587	122.45
AT5G13400	Major facilitator superfamily protein(AT5G13400)	47.8857	13.2962	82.4751	2.50923	0.338609	7.41039	1.2593e-13	3.51612e-12	13.5279	13.4877	12.8731	87.4538	86.5699	73.4016
AT3G15030	TCP family transcription factor 4(TCP4)	82.8385	23.5362	142.141	2.5068	0.300188	8.35078	6.78109e-17	3.02513e-15	18.289	25.0657	27.2538	141.148	166.675	118.599
AT5G22580	Stress responsive A/B Barrel Domain-containing protein(AT5G22580)	160.716	41.7853	279.647	2.501	0.460587	5.43004	5.63408e-08	6.22414e-07	15.369	26.8532	83.1337	364.462	216.022	258.458
AT1G16960	Ubiquitin domain-containing protein(AT1G16960)	23.2653	6.01022	40.5204	2.49952	0.477392	5.23579	1.64284e-07	1.66481e-06	6.11983	7.21728	4.69355	50.2973	30.886	40.378
AT4G29310	DUF1005 family protein (DUF1005)(AT4G29310)	22.5668	5.70708	39.4266	2.49842	0.488742	5.11194	3.18864e-07	3.06988e-06	8.52776	4.91058	3.68289	28.3383	48.5094	41.4321
AT5G62700	tubulin beta chain 3(TUB3)	200.734	57.6901	343.778	2.49787	0.277691	8.99516	2.35878e-19	1.3652e-17	39.8633	57.348	75.8589	398.959	358.849	273.526
AT5G15050	Core-2/I-branching beta-1,6-N-acetylglucosaminyltransferase family protein(AT5G15050)	60.2172	16.1459	104.288	2.4963	0.395896	6.30543	2.87392e-10	4.72293e-09	27.7719	12.1027	8.5631	118.869	93.4889	100.507
AT2G06950	hypothetical protein(AT2G06950)	31.4391	8.09745	54.7807	2.49562	0.453045	5.50854	3.61817e-08	4.12804e-07	9.29549	4.87966	10.1172	46.7229	77.1957	40.4235
AT3G13000	ubiquinone biosynthesis protein (Protein of unknown function, DUF547)(AT3G13000)	29.9004	8.005	51.7959	2.48286	0.416662	5.95893	2.53894e-09	3.52222e-08	9.34031	7.33588	7.33881	60.028	52.61	42.7496
AT5G38410	Ribulose bisphosphate carboxylase (small chain) family protein(RBCS3B)	27787.6	8376.16	47199	2.47944	0.12743	19.4572	2.53286e-84	8.38037e-81	7514.75	8635.8	8977.93	47121.4	46301	48174.5
AT4G22120	ERD (early-responsive to dehydration stress) family protein(AT4G22120)	40.8968	10.9932	70.8003	2.47862	0.386955	6.40546	1.49918e-10	2.58124e-09	15.6897	5.02378	12.266	70.6773	69.4988	72.225
AT5G19090	Heavy metal transport/detoxification superfamily protein(AT5G19090)	110.062	32.7693	187.354	2.47699	0.282441	8.76993	1.78779e-18	9.46433e-17	22.753	44.909	30.646	169.593	206.398	186.072
AT1G55490	chaperonin 60 beta(CPN60B)	1538.08	460.251	2615.92	2.47677	0.173619	14.2655	3.59021e-46	1.73836e-43	553.58	428.293	398.88	2662.96	2753.49	2431.29
AT3G50240	ATP binding microtubule motor family protein(KICP-02)	81.676	22.1359	141.216	2.47271	0.435325	5.68015	1.34574e-08	1.64708e-07	6.75033	21.0028	38.6547	147.074	145.473	131.101
AT3G48187	#N/A	10.4644	2.16973	18.7591	2.47184	0.629293	3.92796	8.56707e-05	0.00047164	2.54124	1.22008	2.74786	23.375	21.4306	11.4717
AT1G33170	S-adenosyl-L-methionine-dependent methyltransferases superfamily protein(AT1G33170)	64.1967	18.8347	109.559	2.45822	0.34373	7.15159	8.57754e-13	2.12321e-11	14.4041	29.2824	12.8176	109.577	117.86	101.238
AT1G46264	heat shock transcription factor B4(HSFB4)	11.3245	2.63631	20.0128	2.44684	0.597684	4.09387	4.24229e-05	0.000253669	1.75668	2.52502	3.62724	15.9702	24.9945	19.0736
AT1G03270	CBS domain protein with a domain protein (DUF21)(AT1G03270)	11.2005	2.67321	19.7278	2.44496	0.592022	4.12984	3.63016e-05	0.000220453	2.51356	3.67353	1.83254	19.0672	22.5737	17.5425
AT5G55400	Actin binding Calponin homology (CH) domain-containing protein(AT5G55400)	26.6841	7.21736	46.1508	2.44288	0.460152	5.30887	1.10309e-07	1.16111e-06	10.2584	8.61985	2.77383	51.6066	43.2602	43.5858
AT1G80690	PPPDE putative thiol peptidase family protein(AT1G80690)	14.4997	3.63202	25.3675	2.44218	0.544321	4.48665	7.23512e-06	5.24012e-05	3.66654	5.26474	1.96479	26.6875	26.5647	22.8501
AT5G08280	hydroxymethylbilane synthase(HEMC)	724.227	222.185	1226.27	2.4378	0.155924	15.6345	4.23473e-55	3.50283e-52	229.243	196.459	240.853	1290.73	1145.88	1242.2
AT2G28760	UDP-XYL synthase 6(UXS6)	18.326	4.66014	31.992	2.43641	0.50122	4.86096	1.1682e-06	1.00787e-05	6.97557	2.50736	4.49748	33.1136	33.0122	29.8501
AT5G42860	late embryogenesis abundant protein, group 2(AT5G42860)	14.1255	3.49261	24.7583	2.43558	0.555234	4.3866	1.15139e-05	7.91213e-05	3.4276	2.46043	4.58979	20.6361	21.5926	32.0463
AT5G13520	peptidase M1 family protein(AT5G13520)	29.6427	8.28133	51.004	2.43522	0.428564	5.68228	1.32908e-08	1.6287e-07	5.1342	8.62303	11.0868	47.6018	60.4061	45.0042
AT1G80280	alpha/beta-Hydrolases superfamily protein(AT1G80280)	21.6998	5.30914	38.0904	2.43323	0.571818	4.25526	2.08811e-05	0.000134895	6.77391	7.32033	1.83317	43.824	53.5817	16.8656
AT1G45207	Remorin family protein(AT1G45207)	25.2808	7.05612	43.5055	2.43163	0.45438	5.35155	8.72055e-08	9.33767e-07	3.39339	8.58014	9.19482	39.6269	45.2146	45.6751
AT1G14840	microtubule-associated proteins 70-4(MAP70-4)	77.3353	23.4256	131.245	2.4253	0.286126	8.47633	2.32408e-17	1.08051e-15	20.2641	26.7625	23.25	113.61	144.242	135.883
AT2G37080	ROP interactive partner 3(RIP2)	90.4885	26.9268	154.05	2.42444	0.288261	8.41058	4.07984e-17	1.87051e-15	26.8396	21.3222	32.6188	131.138	183.708	147.305
AT3G63200	PATATIN-like protein 9(PLP9)	19.8038	5.27458	34.3331	2.42401	0.49232	4.92364	8.49473e-07	7.52173e-06	4.24224	6.10097	5.48054	43.8452	32.133	27.0211
AT5G40610	NAD-dependent glycerol-3-phosphate dehydrogenase family protein(GPDHp)	29.1917	8.38601	49.9974	2.4237	0.4234	5.72437	1.03817e-08	1.29173e-07	5.9556	11.0021	8.20038	40.894	57.7735	51.3248
AT2G25840	Nucleotidylyl transferase superfamily protein(OVA4)	98.9856	30.2028	167.768	2.41871	0.257231	9.40286	5.3099e-21	3.7117e-19	26.3176	34.3231	29.9676	184.392	160.172	158.741
AT5G27330	Prefoldin chaperone subunit family protein(AT5G27330)	34.9457	9.65205	60.2394	2.41625	0.455146	5.30874	1.10385e-07	1.1613e-06	4.23588	7.32055	17.3997	52.5953	65.3614	62.7614
AT1G23460	Pectin lyase-like superfamily protein(AT1G23460)	29.0883	8.16729	50.0093	2.41477	0.421843	5.72432	1.03848e-08	1.29173e-07	9.0016	7.76223	7.73803	57.341	39.6634	53.0233
AT2G21790	ribonucleotide reductase 1(RNR1)	42.9551	11.9561	73.9542	2.41373	0.401548	6.01106	1.84315e-09	2.6305e-08	16.9312	6.1002	12.8369	87.6434	78.2334	55.9858
AT1G22690	Gibberellin-regulated family protein(AT1G22690)	32.2999	9.21135	55.3884	2.41339	0.426531	5.65817	1.52999e-08	1.85316e-07	5.95557	12.408	9.27044	56.8498	41.663	67.6523
AT1G64650	Major facilitator superfamily protein(AT1G64650)	74.4496	22.1841	126.715	2.41144	0.338756	7.11852	1.09089e-12	2.65395e-11	24.8959	29.6358	12.0206	150.121	113.82	116.204
AT1G04820	tubulin alpha-4 chain(TUA4)	402.219	125.607	678.831	2.41045	0.175894	13.704	9.61305e-43	3.81677e-40	112.797	141.539	122.485	714.606	700.571	621.315
AT5G36740	Acyl-CoA N-acyltransferase with RING/FYVE/PHD-type zinc finger protein(AT5G36740)	13.3759	3.01599	23.7358	2.4104	0.609403	3.95534	7.64246e-05	0.000424981	0.900444	1.29868	6.84884	22.1173	27.0568	22.0334
AT4G27595	WEB family protein (DUF827)(AT4G27595)	26.6873	7.02701	46.3476	2.40956	0.487007	4.9477	7.50965e-07	6.73663e-06	10.9938	3.65944	6.42781	42.3567	64.3244	32.3616
AT1G23080	Auxin efflux carrier family protein(PIN7)	231.54	71.5585	391.521	2.40682	0.205052	11.7377	8.17249e-32	1.54515e-29	66.409	65.6191	82.6474	437.538	366.772	370.252
AT1G63470	AT hook motif DNA-binding family protein(AT1G63470)	18.1399	4.98494	31.2948	2.40461	0.486371	4.94398	7.65433e-07	6.84477e-06	4.50485	5.40078	5.04917	28.0941	33.7694	32.0211
AT5G04885	Glycosyl hydrolase family protein(AT5G04885)	48.2809	14.3063	82.2556	2.40227	0.353209	6.80127	1.03704e-11	2.21369e-10	12.7058	14.641	15.5721	73.0464	102.868	70.8528
AT2G36570	Leucine-rich repeat protein kinase family protein(AT2G36570)	31.2425	9.02916	53.4557	2.40058	0.39338	6.10244	1.04458e-09	1.54754e-08	8.47017	8.54055	10.0768	56.9757	51.4343	51.9573
AT2G45970	cytochrome P450, family 86, subfamily A, polypeptide 8(CYP86A8)	67.4062	20.0953	114.717	2.39897	0.32156	7.4604	8.62591e-14	2.45684e-12	16.9389	15.8609	27.4861	112.488	131.803	99.8603
AT5G24580	Heavy metal transport/detoxification superfamily protein(AT5G24580)	33.707	9.94757	57.4664	2.39485	0.392804	6.09681	1.08205e-09	1.59828e-08	7.07331	11.4188	11.3506	51.6912	62.3248	58.3832
AT1G69770	chromomethylase 3(CMT3)	21.7284	6.11142	37.3455	2.39355	0.472008	5.071	3.95741e-07	3.73041e-06	6.01959	8.67528	3.63939	42.0284	37.2166	32.7914
AT2G19670	protein arginine methyltransferase 1A(PRMT1A)	12.1778	3.105	21.2505	2.39316	0.59442	4.02605	5.67215e-05	0.000327527	1.69873	4.88106	2.73522	14.6188	21.4163	27.7165
AT3G15570	Phototropic-responsive NPH3 family protein(AT3G15570)	86.6458	25.3904	147.901	2.39044	0.377261	6.3363	2.3535e-10	3.91303e-09	19.4923	14.6348	42.0442	109.544	172.393	161.767
AT3G23810	S-adenosyl-l-homocysteine (SAH) hydrolase 2(SAHH2)	283.305	89.3267	477.283	2.39032	0.214447	11.1464	7.455e-29	1.09627e-26	71.2098	114.287	82.4835	453.743	484.037	494.07
AT3G52960	Thioredoxin superfamily protein(AT3G52960)	501.818	158.664	844.972	2.3878	0.151847	15.7251	1.01758e-55	8.78303e-53	168.212	146.101	161.68	856.601	835.886	842.429
AT3G50890	homeobox protein 28(HB28)	14.5099	3.50872	25.511	2.38686	0.591887	4.03262	5.5159e-05	0.0003199	5.95599	3.66114	0.909015	29.2499	31.04	16.2432
AT3G14170	hypothetical protein (DUF936)(AT3G14170)	23.9722	6.85027	41.0941	2.37972	0.479708	4.96076	7.02179e-07	6.33621e-06	2.54788	9.76972	8.23319	35.0159	47.1084	41.158
AT1G12775	Pentatricopeptide repeat (PPR) superfamily protein(AT1G12775)	13.22	3.49111	22.9488	2.37942	0.570889	4.16792	3.07388e-05	0.000190201	2.54352	6.10072	1.82909	20.4576	26.7823	21.6066
AT5G59870	histone H2A 6(HTA6)	40.8256	12.088	69.5631	2.37593	0.372463	6.37897	1.78281e-10	3.02758e-09	9.4226	9.76628	17.0752	64.4523	76.9343	67.3028
AT5G14210	Leucine-rich repeat protein kinase family protein(AT5G14210)	148.228	46.7466	249.709	2.37062	0.219112	10.8192	2.79213e-27	3.50819e-25	45.0085	45.4549	49.7763	248.085	269.84	231.202
AT3G08680	Leucine-rich repeat protein kinase family protein(AT3G08680)	65.173	19.6048	110.741	2.36765	0.324145	7.30431	2.787e-13	7.41655e-12	27.5098	13.6252	17.6795	122.304	100.28	109.639
AT2G24630	Glycosyl transferase family 2 protein(ATCSLC08)	17.4026	4.72651	30.0787	2.36598	0.532675	4.4417	8.92521e-06	6.31444e-05	4.90685	7.4153	1.85738	34.0335	33.653	22.5496
AT1G79910	Regulator of Vps4 activity in the MVB pathway protein(AT1G79910)	20.2119	5.61877	34.8049	2.36589	0.470803	5.02523	5.02842e-07	4.64947e-06	6.14652	4.63449	6.0753	37.7236	37.1686	29.5227
AT3G24480	Leucine-rich repeat (LRR) family protein(AT3G24480)	172.62	54.5624	290.678	2.36424	0.219934	10.7498	5.94137e-27	7.32597e-25	54.3304	53.6901	55.6667	336.191	258.1	277.743
AT1G34065	S-adenosylmethionine carrier 2(SAMC2)	11.224	2.64674	19.8013	2.35853	0.596148	3.95629	7.6124e-05	0.000423665	3.75391	1.29386	2.89246	25.2022	16.2342	17.9676
AT1G73370	sucrose synthase 6(SUS6)	17.5897	4.68785	30.4916	2.35391	0.523474	4.4967	6.90159e-06	5.03159e-05	7.63484	3.66914	2.75956	36.0634	23.6383	31.773
AT2G47240	AMP-dependent synthetase and ligase family protein(LACS1)	37.7955	11.1155	64.4756	2.34935	0.389225	6.03597	1.58009e-09	2.28463e-08	14.3238	8.71656	10.3062	75.5552	67.1822	50.6893
AT1G30600	Subtilase family protein(AT1G30600)	16.8779	4.44142	29.3144	2.34604	0.549079	4.27268	1.93138e-05	0.000125876	5.07897	3.66011	4.58519	23.3712	45.0118	19.5603
AT2G06925	Phospholipase A2 family protein(PLA2-ALPHA)	21.7217	5.92822	37.5151	2.34575	0.493837	4.75006	2.03356e-06	1.66475e-05	5.96645	3.66148	8.15674	46.8193	40.6553	25.0707
AT4G08950	Phosphate-responsive 1 family protein(EXO)	51.8565	14.9634	88.7495	2.343	0.448502	5.22405	1.75051e-07	1.76401e-06	17.8547	6.10167	20.9338	48.2539	107.054	110.94
AT4G17030	expansin-like B1(EXLB1)	22.9832	6.60183	39.3645	2.34298	0.44392	5.27794	1.30645e-07	1.35152e-06	7.66778	4.88186	7.25585	40.9626	38.5198	38.6111
AT4G23500	Pectin lyase-like superfamily protein(AT4G23500)	102.692	32.8492	172.536	2.33804	0.285888	8.17816	2.88214e-16	1.18215e-14	26.2983	43.9266	28.3227	160.761	203.516	153.331
AT5G57700	BNR/Asp-box repeat family protein(AT5G57700)	19.1604	5.46721	32.8536	2.3359	0.475328	4.91428	8.91099e-07	7.85179e-06	6.2676	5.14266	4.99136	33.169	34.968	30.4237
AT1G77580	filament-like protein (DUF869)(AT1G77580)	44.7431	13.8628	75.6233	2.33568	0.340563	6.8583	6.96858e-12	1.52022e-10	12.0664	13.6608	15.8612	75.8339	80.7941	70.2421
AT3G08030	DNA-directed RNA polymerase subunit beta (Protein of unknown function, DUF642)(AT3G08030)	329.897	106.524	553.27	2.33492	0.232249	10.0535	8.86517e-24	8.62703e-22	81.6078	113.649	124.316	489.625	503.249	666.937
AT1G49580	Calcium-dependent protein kinase (CDPK) family protein(AT1G49580)	39.0525	11.9877	66.1172	2.33479	0.380116	6.14232	8.13244e-10	1.23523e-08	9.38183	14.6025	11.9788	65.4608	79.078	53.8127
AT2G02100	low-molecular-weight cysteine-rich 69(LCR69)	70.6144	21.9965	119.232	2.33436	0.36833	6.33769	2.33229e-10	3.88428e-09	14.5726	28.079	23.3379	74.7183	136.747	146.231
AT3G15520	Cyclophilin-like peptidyl-prolyl cis-trans isomerase family protein(AT3G15520)	204.892	66.1276	343.656	2.33425	0.196724	11.8656	1.78609e-32	3.51064e-30	68.6793	58.7137	70.9897	353.428	354.287	323.255
AT2G13820	Bifunctional inhibitor/lipid-transfer protein/seed storage 2S albumin superfamily protein(XYP2)	17.0054	4.73048	29.2803	2.33211	0.51623	4.51757	6.25527e-06	4.6112e-05	5.14328	3.66248	5.38568	21.976	27.7768	38.0882
AT3G16620	translocon outer complex protein 120(TOC120)	20.8118	6.09238	35.5311	2.33171	0.483362	4.82394	1.40753e-06	1.19016e-05	4.23053	8.54002	5.50657	29.2107	45.0169	32.3658
AT1G73590	Auxin efflux carrier family protein(PIN1)	16.2555	4.38389	28.1272	2.33159	0.555176	4.19973	2.67232e-05	0.000167883	3.38947	6.10053	3.66167	30.6823	37.5003	16.199
AT5G44130	FASCICLIN-like arabinogalactan protein 13 precursor(FLA13)	87.7455	27.8415	147.649	2.32598	0.271188	8.57699	9.73851e-18	4.80918e-16	30.6407	25.6285	27.2554	157.962	158.398	126.588
AT1G58070	WEB family protein(AT1G58070)	21.1207	5.96952	36.2719	2.32563	0.53196	4.37182	1.23216e-05	8.41155e-05	5.10904	10.9839	1.81566	46.8084	34.2446	27.7628
AT3G18890	NAD(P)-binding Rossmann-fold superfamily protein(Tic62)	680.476	223.692	1137.26	2.32254	0.162163	14.3222	1.58943e-46	8.3035e-44	196.399	218.313	256.362	1177.44	1130.39	1103.96
AT4G27720	Major facilitator superfamily protein(AT4G27720)	117.257	37.3454	197.169	2.32047	0.279623	8.29857	1.05372e-16	4.56736e-15	37.4706	29.4111	45.1544	205.031	153.858	232.617
AT1G78120	Tetratricopeptide repeat (TPR)-like superfamily protein(TPR12)	12.7566	3.52533	21.9878	2.31954	0.573479	4.04468	5.23948e-05	0.000305654	1.70253	6.12248	2.75098	20.2946	21.4989	24.1699
AT5G23860	tubulin beta 8(TUB8)	115.631	37.5283	193.735	2.31503	0.242309	9.55404	1.24734e-21	9.34425e-20	41.5698	35.3854	35.6295	170.992	203.514	206.698
AT5G45040	Cytochrome c(CYTC6A)	27.1566	8.16412	46.149	2.30766	0.415839	5.54941	2.86633e-08	3.31986e-07	8.34851	6.16628	9.97757	42.918	49.5007	46.0283
AT2G28410	transmembrane protein(AT2G28410)	39.3598	12.1807	66.5389	2.30672	0.385063	5.99051	2.0919e-09	2.95787e-08	11.9502	14.647	9.94476	86.3528	55.6135	57.6503
AT4G14310	Transducin/WD40 repeat-like superfamily protein(AT4G14310)	11.2447	2.61012	19.8793	2.30621	0.625417	3.68748	0.000226488	0.00110533	5.07911	0	2.75125	24.8327	19.2915	15.5138
AT2G29050	RHOMBOID-like 1(RBL1)	14.1956	3.999	24.3923	2.29981	0.539844	4.26014	2.04297e-05	0.000132194	3.4153	4.90953	3.67218	20.5834	30.1632	22.4302
AT1G02180	ferredoxin-like protein(AT1G02180)	19.4898	5.5892	33.3905	2.29892	0.477177	4.81775	1.45184e-06	1.22438e-05	7.68719	3.66187	5.41854	35.1318	33.1489	31.8907
AT3G21600	Senescence/dehydration-associated protein-like protein(AT3G21600)	15.6886	4.29779	27.0794	2.29826	0.576291	3.98802	6.66284e-05	0.00037684	5.02021	5.97265	1.90051	13.3521	32.3968	35.4893
AT2G41820	Leucine-rich repeat protein kinase family protein(AT2G41820)	54.3821	16.5907	92.1735	2.29592	0.399071	5.75316	8.75897e-09	1.10332e-07	18.6188	14.6402	16.513	141.68	65.3779	69.4627
AT4G02060	Minichromosome maintenance (MCM2/3/5) family protein(PRL)	17.0364	4.58807	29.4846	2.29473	0.523894	4.38014	1.18604e-05	8.13306e-05	6.48334	1.32371	5.95715	30.7496	32.8048	24.8996
AT3G29320	Glycosyl transferase, family 35(PHS1)	778.709	260.947	1296.47	2.29225	0.144065	15.9113	5.29351e-57	5.25434e-54	286.134	250.726	245.98	1332.56	1294.13	1262.72
AT1G62780	dimethylallyl, adenosine tRNA methylthiotransferase(AT1G62780)	180.218	59.8111	300.625	2.28717	0.219261	10.4313	1.78464e-25	1.91507e-23	54.5303	56.0801	68.8229	301.672	266.537	333.666
AT3G52500	Eukaryotic aspartyl protease family protein(AT3G52500)	218.613	72.6791	364.547	2.28576	0.209559	10.9075	1.06177e-27	1.41465e-25	61.8773	68.3272	87.8329	387.21	343.905	362.527
AT3G61490	Pectin lyase-like superfamily protein(AT3G61490)	44.0101	13.8761	74.1442	2.28534	0.399032	5.7272	1.02104e-08	1.27162e-07	13.253	16.5279	11.8473	45.1315	96.0641	81.2371
AT1G11670	MATE efflux family protein(AT1G11670)	11.5002	3.06208	19.9383	2.28397	0.600853	3.80122	0.000143986	0.000747689	3.39097	4.88055	0.914727	24.8407	16.0698	18.9043
AT3G01500	carbonic anhydrase 1(CA1)	9351.43	3126.23	15576.6	2.28331	0.198038	11.5296	9.3532e-31	1.65786e-28	2338.58	3815.36	3224.75	14954.2	16403.6	15372.1
AT4G09160	SEC14 cytosolic factor family protein / phosphoglyceride transfer family protein(AT4G09160)	21.7987	6.39455	37.2028	2.28303	0.514532	4.43711	9.11762e-06	6.43452e-05	5.27135	10.1181	3.79422	36.6084	51.0865	23.9135
AT4G16141	GATA type zinc finger transcription factor family protein(AT4G16141)	54.1011	16.8623	91.3398	2.28237	0.358405	6.36814	1.91332e-10	3.23812e-09	20.6179	9.84568	20.1233	90.0487	110.406	73.5646
AT5G07280	Leucine-rich repeat transmembrane protein kinase(EMS1)	10.6659	2.60155	18.7302	2.28181	0.641527	3.55684	0.000375337	0.00171726	1.69169	2.43996	3.67298	16.0647	30.0135	10.1123
AT3G56408	ncRNA(AT3G56408)	17.8912	5.23126	30.5511	2.27814	0.511744	4.45172	8.51844e-06	6.05471e-05	5.9314	6.10052	3.66186	21.9158	40.7149	29.0225
AT1G13170	OSBP(oxysterol binding protein)-related protein 1D(ORP1D)	19.0037	5.42839	32.5789	2.27756	0.519208	4.38661	1.15129e-05	7.91213e-05	2.53981	3.66013	10.0852	32.1363	33.222	32.3784
AT4G39900	adenine deaminase(AT4G39900)	47.9421	15.1694	80.7148	2.27729	0.347299	6.55715	5.48443e-11	1.02328e-09	17.0462	11.0062	17.4557	72.8075	96.2189	73.1179
AT2G17230	EXORDIUM like 5(EXL5)	34.119	10.5912	57.6468	2.27581	0.443593	5.1304	2.8913e-07	2.79854e-06	6.78938	12.2021	12.7821	33.6168	71.759	67.5646
AT3G22400	PLAT/LH2 domain-containing lipoxygenase family protein(LOX5)	14.6324	4.01123	25.2535	2.27361	0.546538	4.16002	3.18224e-05	0.000196559	5.9251	2.44006	3.66854	29.2135	18.2193	28.3276
AT4G29400	oxidoreductase/transition metal ion-binding protein (DUF3531)(AT4G29400)	60.3223	19.4406	101.204	2.27243	0.306666	7.4101	1.26203e-13	3.51879e-12	23.5982	14.6903	20.0333	98.3078	107.005	98.2986
AT4G34900	xanthine dehydrogenase 2(XDH2)	23.8101	7.18786	40.4323	2.2717	0.465792	4.87706	1.07677e-06	9.33449e-06	7.74601	7.37132	6.44626	30.6062	56.032	34.6589
AT3G08600	transmembrane protein, putative (DUF1191)(AT3G08600)	39.8489	12.5723	67.1254	2.27023	0.371243	6.1152	9.64336e-10	1.4394e-08	12.7263	12.2019	12.7886	84.7668	57.8398	58.7696
AT4G21280	photosystem II subunit QA(PSBQA)	5999.1	2042.96	9955.23	2.26959	0.136888	16.5799	9.74359e-62	1.38164e-58	1842.09	2221.35	2065.44	9262.45	10210.7	10392.6
AT5G62500	end binding protein 1B(EB1B)	11.2096	3.08417	19.335	2.26887	0.591605	3.8351	0.000125511	0.000660388	2.54918	4.88118	1.82215	17.5444	23.5554	16.9051
AT5G06390	FASCICLIN-like arabinogalactan protein 17 precursor(FLA17)	92.9257	30.6537	155.198	2.26755	0.271862	8.34082	7.37797e-17	3.26919e-15	36.4287	31.7224	23.81	172.396	152.153	141.045
AT5G57130	Clp amino terminal domain-containing protein(AT5G57130)	30.2726	9.49184	51.0533	2.26633	0.407149	5.56635	2.6013e-08	3.03236e-07	10.1527	10.98	7.34281	61.3416	43.9457	47.8726
AT5G16590	Leucine-rich repeat protein kinase family protein(AT5G16590)	58.6486	19.085	98.2122	2.2662	0.306675	7.38959	1.47285e-13	4.05534e-12	20.334	15.8613	21.0596	90.5827	108.219	95.8349
AT4G39330	cinnamyl alcohol dehydrogenase 9(CAD9)	399.506	126.889	672.123	2.26489	0.393308	5.75857	8.48295e-09	1.07195e-07	112.214	214.756	53.6977	505.878	874.017	636.473
AT3G15680	Ran BP2/NZF zinc finger-like superfamily protein(AT3G15680)	30.5577	9.80473	51.3107	2.26435	0.403176	5.61628	1.95114e-08	2.3194e-07	6.82943	13.4673	9.11746	52.8199	49.5068	51.6054
AT2G28150	UPSTREAM OF FLC protein (DUF966)(AT2G28150)	43.4849	14.186	72.7839	2.26201	0.350205	6.45911	1.05322e-10	1.85854e-09	14.2202	16.1906	12.1472	61.2134	82.5112	74.627
AT2G30200	EMBRYO DEFECTIVE 3147(EMB3147)	120.958	40.9767	200.94	2.26091	0.251719	8.98189	2.66157e-19	1.5271e-17	33.9554	52.4698	36.5047	187.096	198.128	217.594
AT4G30610	alpha/beta-Hydrolases superfamily protein(BRS1)	13.6312	3.77066	23.4917	2.26072	0.555881	4.06692	4.76393e-05	0.000281469	3.39538	2.44045	5.47614	26.3101	17.1356	27.0295
AT3G54720	Peptidase M28 family protein(AMP1)	104.995	34.7042	175.286	2.25581	0.29216	7.72115	1.15282e-14	3.8e-13	30.487	26.8303	46.7953	165.021	151.012	209.825
AT2G46710	Rho GTPase activating protein with PAK-box/P21-Rho-binding domain-containing protein(ROPGAP3)	107.181	35.3845	178.977	2.25388	0.30142	7.47756	7.57178e-14	2.17533e-12	23.2806	33.8371	49.0357	189.453	193.778	153.7
AT4G18460	D-Tyr-tRNA(Tyr) deacylase family protein(AT4G18460)	16.8583	4.96144	28.7551	2.25144	0.500453	4.49879	6.83406e-06	4.98602e-05	5.38992	3.25624	6.23817	25.8976	32.7135	27.6543
AT5G54200	Transducin/WD40 repeat-like superfamily protein(AT5G54200)	21.5374	6.67968	36.3951	2.25068	0.460433	4.8882	1.01765e-06	8.8529e-06	5.07846	8.5402	6.42038	42.3592	31.0804	35.7458
AT2G40150	TRICHOME BIREFRINGENCE-LIKE 28(TBL28)	12.4092	3.36178	21.4567	2.24837	0.574262	3.91523	9.03184e-05	0.000493804	3.39909	1.2203	5.46595	19.0067	20.343	25.0204
AT3G54920	Pectin lyase-like superfamily protein(PMR6)	131.909	42.9227	220.895	2.24574	0.334253	6.71869	1.83365e-11	3.74888e-10	42.9602	20.7945	65.0133	227.004	199.349	236.333
AT3G60440	Phosphoglycerate mutase family protein(AT3G60440)	22.1058	6.3414	37.8702	2.24497	0.532328	4.21727	2.47277e-05	0.000156635	11.2861	6.73672	1.00134	38.9231	40.8516	33.8358
AT4G12430	Haloacid dehalogenase-like hydrolase (HAD) superfamily protein(TPPF)	16.813	4.7221	28.9038	2.24383	0.599064	3.74556	0.000179995	0.000906228	5.2898	8.8765	0	24.0434	28.9731	33.695
AT1G26570	UDP-glucose dehydrogenase 1(UGD1)	12.3949	3.32161	21.4681	2.24039	0.574846	3.89738	9.72396e-05	0.000526712	5.08951	1.22018	3.65514	20.46	25.7079	18.2364
AT1G28400	GATA zinc finger protein(AT1G28400)	140.248	47.5342	232.962	2.23696	0.248152	9.01447	1.97819e-19	1.16531e-17	59.4068	47.5882	35.6076	239.702	215.277	243.908
AT1G30530	UDP-glucosyl transferase 78D1(UGT78D1)	175.763	57.8571	293.668	2.23471	0.326671	6.84087	7.87141e-12	1.70221e-10	88.2182	45.1466	40.2065	377.048	263.506	240.451
AT3G11630	Thioredoxin superfamily protein(AT3G11630)	1925.82	670.84	3180.81	2.23389	0.119467	18.6988	5.06694e-78	1.00589e-74	676.061	684.637	651.821	3100.94	3310.53	3130.96
AT3G13510	carboxyl-terminal peptidase, putative (DUF239)(AT3G13510)	42.2767	13.3946	71.1589	2.23146	0.376232	5.93107	3.00958e-09	4.12327e-08	17.5488	8.48336	14.1516	65.0257	87.0477	61.4033
AT3G50660	Cytochrome P450 superfamily protein(DWF4)	51.8926	17.475	86.3102	2.23101	0.345134	6.46417	1.01853e-10	1.80053e-09	14.5764	23.5526	14.2961	71.6966	84.8046	102.429
AT4G22756	sterol C4-methyl oxidase 1-2(SMO1-2)	31.4709	9.73965	53.2022	2.22982	0.425355	5.24225	1.58628e-07	1.61326e-06	11.9007	3.66096	13.6573	49.7136	57.8123	52.0807
AT5G43745	ion channel POLLUX-like protein, putative (DUF1012)(AT5G43745)	67.1311	21.6443	112.618	2.22965	0.355185	6.27743	3.44219e-10	5.57832e-09	31.3473	13.4201	20.1654	134.262	117.877	85.7148
AT2G02130	low-molecular-weight cysteine-rich 68(LCR68)	195.743	67.7629	323.723	2.22885	0.214202	10.4054	2.34344e-25	2.47458e-23	54.0796	79.3588	69.8504	325.349	305.437	340.384
AT2G47630	alpha/beta-Hydrolases superfamily protein(AT2G47630)	52.929	17.6697	88.1882	2.22776	0.370371	6.01496	1.79936e-09	2.57355e-08	12.6143	26.8595	13.5354	103.463	91.3982	69.7037
AT4G00950	hypothetical protein (DUF688)(MEE47)	13.0077	3.77595	22.2395	2.22326	0.548869	4.05061	5.10842e-05	0.000298711	4.40558	3.79205	3.13022	25.7505	17.7389	23.2293
AT3G01670	sieve element occlusion protein(SEOa)	156.265	53.5282	259.001	2.22241	0.279443	7.95301	1.82027e-15	6.64264e-14	40.6459	76.8638	43.0751	296.546	244.329	236.128
AT4G18570	Tetratricopeptide repeat (TPR)-like superfamily protein(AT4G18570)	120.551	41.218	199.884	2.2224	0.245497	9.05262	1.39575e-19	8.3459e-18	42.4717	44.2763	36.906	225.813	202.681	171.158
AT3G54820	plasma membrane intrinsic protein 2;5(PIP2;5)	93.2328	31.2453	155.22	2.22173	0.315775	7.0358	1.98121e-12	4.6381e-11	25.744	28.5499	39.4418	124.927	206.856	133.878
AT1G63260	tetraspanin10(TET10)	15.3019	4.56767	26.0362	2.22063	0.534129	4.15747	3.21794e-05	0.000198455	6.37332	5.04248	2.28721	31.3506	23.2344	23.5236
AT1G41830	SKU5-similar 6(SKS6)	152.915	52.6508	253.18	2.21684	0.222462	9.96499	2.16898e-23	1.93958e-21	61.886	51.2458	44.8205	263.02	258.187	238.332
AT1G29500	SAUR-like auxin-responsive protein family(AT1G29500)	15.2552	4.50026	26.0102	2.21523	0.556976	3.97725	6.97163e-05	0.00039207	2.56057	7.32347	3.61673	32.1988	28.8767	16.9551
AT2G27810	nucleobase-ascorbate transporter 12(NAT12)	69.6455	23.4855	115.805	2.21487	0.293983	7.534	4.92094e-14	1.47124e-12	21.2123	22.0041	27.2402	134.619	107.348	105.449
AT3G12710	DNA glycosylase superfamily protein(AT3G12710)	14.2025	3.58727	24.8177	2.21428	0.653001	3.39093	0.00069656	0.00295031	0	2.46921	8.29261	33.2522	20.5805	20.6206
AT1G75040	pathogenesis-related protein 5(PR5)	28.0678	8.9219	47.2138	2.21212	0.427736	5.17169	2.31981e-07	2.2841e-06	12.7826	8.54335	5.43975	48.28	51.3568	42.0045
AT4G13990	Exostosin family protein(AT4G13990)	10.3556	2.85896	17.8522	2.21162	0.591138	3.74129	0.000183077	0.000919183	3.38677	2.4401	2.75001	18.9901	15.0031	19.5634
AT4G33270	Transducin family protein / WD-40 repeat family protein(CDC20.1)	16.8438	4.584	29.1036	2.21138	0.585899	3.77433	0.000160436	0.000821457	7.65172	2.44702	3.65325	32.1029	41.7226	13.4852
AT2G21050	like AUXIN RESISTANT 2(LAX2)	28.0625	8.76131	47.3636	2.21089	0.451094	4.90118	9.52648e-07	8.33126e-06	11.0661	9.27077	5.94709	65.0989	41.7091	35.2828
AT5G65700	Leucine-rich receptor-like protein kinase family protein(BAM1)	130.186	45.0432	215.329	2.20611	0.238155	9.26333	1.98153e-20	1.29826e-18	49.917	47.5799	37.6325	242.445	197.22	206.323
AT5G55220	trigger factor type chaperone family protein(AT5G55220)	444.802	155.757	733.847	2.20234	0.197331	11.1606	6.35695e-29	9.41778e-27	183.664	157.751	125.855	813.249	676.084	712.208
AT1G01300	Eukaryotic aspartyl protease family protein(AT1G01300)	70.0594	23.6447	116.474	2.20103	0.298596	7.37128	1.68996e-13	4.62108e-12	30.7686	18.2641	21.9015	115.2	126.147	108.075
AT3G59970	methylenetetrahydrofolate reductase 1(MTHFR1)	469.153	165.581	772.724	2.19635	0.164989	13.3121	1.96796e-40	6.6217e-38	174.685	157.422	164.636	844.34	697.221	776.613
AT4G28360	Ribosomal protein L22p/L17e family protein(AT4G28360)	45.5393	15.3257	75.7529	2.1963	0.343333	6.39699	1.58469e-10	2.72375e-09	16.1682	17.0855	12.7235	87.7523	73.8515	65.6548
AT1G79460	Terpenoid cyclases/Protein prenyltransferases superfamily protein(GA2)	16.2418	4.76923	27.7145	2.19548	0.532945	4.11952	3.79668e-05	0.000229862	4.23516	3.66024	6.41228	39.4449	21.4308	22.2677
AT1G48350	Ribosomal L18p/L5e family protein(EMB3105)	757.484	266.982	1247.99	2.19392	0.179649	12.2122	2.67393e-34	5.83328e-32	257.201	223.378	320.366	1278.04	1301.22	1164.7
AT4G09650	F-type H+-transporting ATPase subunit delta(ATPD)	2589.03	917.73	4260.33	2.19334	0.166444	13.1776	1.18039e-39	3.77952e-37	752.893	1044.7	955.598	4299.27	4016.03	4465.7
AT3G43610	Spc97 / Spc98 family of spindle pole body (SBP) component(AT3G43610)	72.7142	24.525	120.903	2.19234	0.307695	7.12505	1.04043e-12	2.54367e-11	29.6717	19.5531	24.3504	146.873	115.585	100.253
AT5G10620	methyltransferase(AT5G10620)	13.6824	3.80455	23.5602	2.19086	0.584679	3.74712	0.000178879	0.000901523	1.76408	2.51855	7.13103	31.8157	18.7408	20.1241
AT1G69200	fructokinase-like protein(FLN2)	97.7635	33.3172	162.21	2.19073	0.289198	7.57519	3.5861e-14	1.09357e-12	43.2693	25.624	31.0583	163.687	188.515	134.427
AT5G66005	Expressed protein(AT5G66005)	12.1353	3.56995	20.7007	2.19054	0.602844	3.63368	0.00027941	0.00132478	1.57611	6.32544	2.80829	14.3653	28.9609	18.776
AT4G20430	Subtilase family protein(AT4G20430)	21.6385	6.87791	36.399	2.18993	0.476396	4.59686	4.28903e-06	3.26229e-05	7.69402	7.38968	5.55001	25.0696	48.3754	35.752
AT5G61480	Leucine-rich repeat protein kinase family protein(PXY)	56.6887	19.0404	94.3369	2.18688	0.347454	6.29401	3.09367e-10	5.04647e-09	21.9962	19.5199	15.605	125.603	77.174	80.2341
AT1G70280	NHL domain-containing protein(AT1G70280)	86.0124	29.8692	142.156	2.18309	0.268607	8.12744	4.38454e-16	1.73736e-14	29.5987	30.8074	29.2016	157.581	147.603	121.283
AT3G52900	RAB6-interacting golgin (DUF662)(AT3G52900)	29.8501	9.79693	49.9033	2.18023	0.470023	4.63855	3.50866e-06	2.72618e-05	4.34038	17.9462	7.10426	57.1508	42.9816	49.5777
AT1G29910	chlorophyll A/B binding protein 3(CAB3)	29988.8	10597.9	49379.7	2.17924	0.221459	9.84038	7.54284e-23	6.45433e-21	7494.34	11410.8	12888.7	45832.5	56491.2	45815.4
AT1G63080	Pentatricopeptide repeat (PPR) superfamily protein(AT1G63080)	11.7907	3.34159	20.2398	2.17484	0.58411	3.72334	0.000196608	0.000976009	3.37875	2.98375	3.66226	25.0124	11.7897	23.9174
AT5G23310	Fe superoxide dismutase 3(FSD3)	74.8518	25.8825	123.821	2.17017	0.29858	7.26832	3.6399e-13	9.43334e-12	32.3327	24.4076	20.9071	122.85	142.356	106.258
AT1G15000	serine carboxypeptidase-like 50(scpl50)	43.0906	14.6946	71.4866	2.16938	0.350075	6.19691	5.75832e-10	9.02451e-09	16.9948	13.4233	13.6658	59.9436	83.5142	71.002
AT1G49130	B-box type zinc finger protein with CCT domain-containing protein(BBX17)	94.8098	31.9109	157.709	2.16901	0.379397	5.71701	1.08416e-08	1.34517e-07	18.4232	21.3537	55.9559	149.271	166.015	157.841
AT4G12980	Auxin-responsive family protein(AT4G12980)	92.6923	31.2557	154.129	2.16889	0.393412	5.51301	3.52755e-08	4.02928e-07	12.7285	31.7253	49.3132	130.078	155.304	177.004
AT5G46700	Tetraspanin family protein(TRN2)	17.4059	5.58464	29.2272	2.16869	0.515483	4.20711	2.58658e-05	0.000163219	3.39527	9.73562	3.62303	32.0871	28.8142	26.7802
AT5G49100	vitellogenin-like protein(AT5G49100)	75.4691	26.4063	124.532	2.1685	0.32363	6.70055	2.07635e-11	4.21038e-10	16.1156	32.9447	30.1585	103.76	143.538	126.298
AT1G80640	Protein kinase superfamily protein(AT1G80640)	60.2506	21.1001	99.4012	2.16344	0.297558	7.27064	3.57801e-13	9.28504e-12	22.2256	21.9228	19.1519	91.8754	109.114	97.2138
AT1G35180	TRAM, LAG1 and CLN8 (TLC) lipid-sensing domain containing protein(AT1G35180)	17.2245	5.45907	28.9899	2.16245	0.533444	4.05375	5.04027e-05	0.000295074	5.1182	8.5438	2.71522	19.0239	37.4382	30.5075
AT4G27730	oligopeptide transporter 1(OPT6)	16.5376	5.27738	27.7979	2.16155	0.494633	4.37	1.24249e-05	8.47919e-05	4.23487	6.10037	5.49689	29.2179	27.8606	26.3152
AT3G52170	DNA binding protein(AT3G52170)	17.112	5.24573	28.9782	2.16086	0.507184	4.2605	2.03973e-05	0.000132027	8.35672	3.77748	3.60299	30.1005	30.3475	26.4865
AT3G54560	histone H2A 11(HTA11)	10.2745	2.87139	17.6775	2.16075	0.601045	3.59498	0.000324415	0.00151145	2.56375	2.44131	3.60912	21.9601	18.176	12.8965
AT2G41540	6-phosphogluconate dehydrogenase family protein(GPDHC1)	32.045	10.8791	53.2108	2.15922	0.402271	5.36758	7.97982e-08	8.59552e-07	9.58559	14.574	8.4778	52.3398	62.8681	44.4246
AT5G66750	chromatin remodeling 1(CHR1)	16.8057	5.27772	28.3337	2.15776	0.516834	4.17496	2.98034e-05	0.00018524	4.23398	6.1003	5.49887	24.834	38.5782	21.5889
AT2G40475	hypothetical protein(ASG8)	55.6642	18.4532	92.8753	2.15328	0.425489	5.06073	4.1765e-07	3.91834e-06	29.7827	18.3058	7.27097	114.077	73.8521	90.6965
AT5G37660	plasmodesmata-located protein 7(PDLP7)	15.2944	4.70993	25.8788	2.15217	0.530211	4.05908	4.92655e-05	0.000289441	5.4308	4.98361	3.71537	32.8448	17.4863	27.3053
AT4G37800	xyloglucan endotransglucosylase/hydrolase 7(XTH7)	133.137	47.0172	219.258	2.15107	0.287086	7.49279	6.74246e-14	1.96263e-12	51.8936	53.6963	35.4615	282.251	169.121	206.401
AT2G31010	Protein kinase superfamily protein(AT2G31010)	14.7607	4.42621	25.0952	2.15022	0.542189	3.96581	7.31468e-05	0.0004087	6.81949	3.68662	2.77252	28.7735	27.5169	18.9954
AT1G63940	monodehydroascorbate reductase 6(MDAR6)	146.872	52.4601	241.284	2.14965	0.218481	9.83906	7.642e-23	6.51111e-21	60.719	44.7429	51.9183	246.822	242.242	234.787
AT3G22760	Tesmin/TSO1-like CXC domain-containing protein(SOL1)	21.4993	6.96409	36.0345	2.14949	0.509097	4.22216	2.41971e-05	0.000153748	5.47088	10.5092	4.91219	20.0887	45.3705	42.6442
AT5G25490	Ran BP2/NZF zinc finger-like superfamily protein(AT5G25490)	15.078	4.66591	25.4902	2.14854	0.527322	4.07444	4.61243e-05	0.000273331	5.12886	5.08072	3.78816	33.0671	20.447	22.9564
AT5G65730	xyloglucan endotransglucosylase/hydrolase 6(XTH6)	253.912	90.4522	417.372	2.14711	0.259228	8.28273	1.20383e-16	5.16163e-15	73.9278	74.4381	122.991	432.764	342.622	476.73
AT3G22780	Tesmin/TSO1-like CXC domain-containing protein(TSO1)	45.1788	15.5135	74.8442	2.14709	0.408433	5.2569	1.46502e-07	1.4953e-06	9.31985	24.402	12.8187	75.9728	93.218	55.3417
AT1G14920	GRAS family transcription factor family protein(GAI)	106.425	37.99	174.86	2.14531	0.262439	8.17451	2.97083e-16	1.21602e-14	32.1948	37.823	43.9523	163.632	205.724	155.223
AT3G51740	inflorescence meristem receptor-like kinase 2(IMK2)	11.8824	3.23583	20.529	2.14414	0.63344	3.38492	0.000711996	0.00300415	0.846355	2.44005	6.4211	30.6734	16.0763	14.8372
AT5G65440	transmembrane protein(AT5G65440)	69.2049	24.4276	113.982	2.14216	0.293506	7.29853	2.90932e-13	7.72135e-12	23.4854	25.4115	24.3859	136.065	105.324	100.558
AT4G18480	P-loop containing nucleoside triphosphate hydrolases superfamily protein(CHLI1)	892.416	326.765	1458.07	2.13911	0.140067	15.2721	1.17271e-52	8.95412e-50	345.165	295.741	339.39	1468.94	1416.24	1489.02
AT1G71830	somatic embryogenesis receptor-like kinase 1(SERK1)	14.9723	4.7906	25.1539	2.13606	0.528569	4.04122	5.31738e-05	0.000309744	3.38803	7.31994	3.66382	29.2226	24.6431	21.5961
AT4G33110	S-adenosyl-L-methionine-dependent methyltransferases superfamily protein(AT4G33110)	311.478	114.062	508.893	2.13462	0.19487	10.9541	6.34942e-28	8.5168e-26	115.985	132.189	94.0118	463.453	542.013	521.213
AT2G40490	Uroporphyrinogen decarboxylase(HEME2)	485.634	178.121	793.147	2.13445	0.156145	13.6696	1.54182e-42	5.88618e-40	183.273	177.967	173.124	835.535	726.29	817.616
AT2G25830	YebC-like protein(AT2G25830)	82.2262	29.4373	135.015	2.13439	0.281629	7.57874	3.48936e-14	1.0657e-12	35.6784	31.7069	20.9267	130.045	135.874	139.126
AT1G12480	C4-dicarboxylate transporter/malic acid transport protein(OZS1)	12.9456	3.83048	22.0607	2.13435	0.568165	3.75658	0.000172253	0.000873678	5.08993	3.66055	2.74097	30.6906	19.2805	16.2111
AT1G29520	AWPM-19-like family protein(AT1G29520)	20.3199	6.60272	34.0372	2.13297	0.495091	4.30825	1.64554e-05	0.000109251	8.56709	8.54555	2.6955	41.0163	27.7809	33.3143
AT5G60210	ROP interactive partner 5(RIP5)	28.4602	9.79319	47.1273	2.1329	0.426744	4.99806	5.79093e-07	5.28802e-06	8.60532	12.3962	8.37809	33.0982	55.2919	52.9916
AT1G77590	long chain acyl-CoA synthetase 9(LACS9)	130.64	47.2889	213.991	2.13254	0.272563	7.82403	5.11604e-15	1.76632e-13	44.0919	61.0778	36.6971	176.187	255.698	210.088
AT4G37740	growth-regulating factor 2(GRF2)	16.4206	5.19622	27.645	2.1312	0.527217	4.04235	5.29178e-05	0.000308343	3.39122	4.88057	7.31686	20.4574	37.4955	24.982
AT3G14220	GDSL-like Lipase/Acylhydrolase superfamily protein(AT3G14220)	79.1836	28.2409	130.126	2.12795	0.288689	7.37109	1.69234e-13	4.62122e-12	31.4477	30.5078	22.7672	153.523	125.264	111.592
AT5G67280	receptor-like kinase(RLK)	89.1258	31.5343	146.717	2.12788	0.297809	7.14512	8.9917e-13	2.21468e-11	41.4947	29.2815	23.8268	165.075	154.311	120.766
AT5G26330	Cupredoxin superfamily protein(AT5G26330)	16.0704	5.17063	26.9702	2.12755	0.498747	4.26579	1.99196e-05	0.000129272	4.10405	5.40289	6.00496	25.9136	31.031	23.9661
AT2G40480	WEB family protein (DUF827)(AT2G40480)	18.9733	6.38266	31.564	2.12701	0.477928	4.45047	8.56819e-06	6.08136e-05	5.09709	8.5561	5.4948	26.3501	32.1933	36.1485
AT5G05860	UDP-glucosyl transferase 76C2(UGT76C2)	36.9372	12.9112	60.9633	2.12575	0.360712	5.89322	3.78741e-09	5.07339e-08	10.9702	12.2443	15.5191	61.4258	57.7689	63.6952
AT1G50010	tubulin alpha-2 chain(TUA2)	296.332	107.135	485.528	2.12534	0.257346	8.25869	1.47278e-16	6.24736e-15	81.4973	87.2816	152.627	508.413	495.355	452.817
AT5G54670	kinesin 3(ATK3)	18.3147	5.95071	30.6787	2.12402	0.495557	4.28612	1.81819e-05	0.000119203	6.92647	6.23825	4.68741	24.328	40.5485	27.1596
AT5G65410	homeobox protein 25(HB25)	36.9696	12.3925	61.5467	2.12089	0.465598	4.55519	5.23394e-06	3.92684e-05	9.06323	11.2945	16.8199	36.0951	100.704	47.8409
AT3G14900	hypothetical protein(EMB3120)	56.5105	19.7227	93.2982	2.11963	0.385007	5.50545	3.68237e-08	4.19646e-07	15.2625	18.3023	25.6034	55.5289	121.053	103.313
AT1G68870	SOB five-like 2(SOFL2)	32.4877	11.2543	53.7212	2.11899	0.425875	4.9756	6.50444e-07	5.90426e-06	7.73847	17.094	8.93032	67.441	40.5652	53.1574
AT1G76620	Serine/Threonine-kinase, putative (Protein of unknown function, DUF547)(AT1G76620)	29.9752	10.0751	49.8754	2.11764	0.44148	4.79668	1.61316e-06	1.34613e-05	12.7713	11.0267	6.42726	66.0296	33.9133	49.6832
AT1G80050	adenine phosphoribosyl transferase 2(APT2)	25.2178	8.63598	41.7996	2.11673	0.425406	4.97579	6.49814e-07	5.90124e-06	9.5573	5.38805	10.9626	40.7596	41.9685	42.6707
AT3G62110	Pectin lyase-like superfamily protein(AT3G62110)	45.258	15.3778	75.1383	2.11424	0.386767	5.46645	4.59137e-08	5.16126e-07	22.0377	8.54088	15.5547	94.9752	64.2818	66.1579
AT2G23130	arabinogalactan protein 17(AGP17)	45.9	15.9694	75.8306	2.11381	0.388666	5.43864	5.36887e-08	5.95767e-07	16.2436	8.21645	23.448	61.7323	77.0331	88.7264
AT2G27970	CDK-subunit 2(CKS2)	10.2356	2.85546	17.6158	2.10692	0.640885	3.28752	0.00101075	0.00408663	2.8166	3.87436	1.87542	30.067	12.404	10.3764
AT4G37750	Integrase-type DNA-binding superfamily protein(ANT)	17.5828	5.84112	29.3244	2.10691	0.478191	4.40599	1.05301e-05	7.31435e-05	5.93394	6.10067	5.48875	29.224	31.0686	27.6805
AT3G03780	methionine synthase 2(MS2)	357.702	129.855	585.549	2.10333	0.304422	6.90926	4.87181e-12	1.08425e-10	121.51	195.519	72.5359	567.683	588.614	600.35
AT1G20330	sterol methyltransferase 2(SMT2)	190.396	70.2649	310.528	2.10246	0.198479	10.5928	3.21709e-26	3.71311e-24	75.5464	62.2315	73.0167	331.799	297.732	302.053
AT3G02930	weak chloroplast movement under blue light protein (DUF827)(AT3G02930)	13.2155	4.07354	22.3574	2.10188	0.545322	3.85439	0.000116019	0.000615501	4.99892	2.5478	4.6739	25.8806	17.9347	23.2569
AT5G23420	high-mobility group box 6(HMGB6)	17.0228	5.28799	28.7577	2.10167	0.5308	3.95944	7.51242e-05	0.000418335	7.66044	3.66121	4.54231	38.0281	29.967	18.2779
AT2G34790	FAD-binding Berberine family protein(MEE23)	12.9094	4.07843	21.7403	2.10105	0.570112	3.68533	0.000228403	0.00111188	3.39291	6.10088	2.74149	26.3055	13.9252	24.9902
AT5G05620	gamma-tubulin complex protein 2(GCP2)	27.2885	9.35379	45.2232	2.10069	0.430537	4.87924	1.06498e-06	9.24438e-06	11.8167	10.5955	5.64916	45.6846	51.7227	38.2622
AT1G68862	transmembrane protein(AT1G68862)	17.8609	5.64073	30.081	2.10035	0.506243	4.1489	3.34083e-05	0.00020545	6.51865	2.6085	7.79505	34.4593	23.277	32.5068
AT4G36360	beta-galactosidase 3(BGAL3)	371.365	136.962	605.768	2.09945	0.236807	8.86566	7.60508e-19	4.12503e-17	156.552	156.161	98.1745	695.266	616.276	505.763
AT4G37100	Pyridoxal phosphate (PLP)-dependent transferases superfamily protein(AT4G37100)	25.2177	8.52039	41.915	2.09778	0.458586	4.57444	4.77497e-06	3.59881e-05	8.46583	9.76034	7.335	42.3613	55.7275	27.6562
AT5G08580	Calcium-binding EF hand family protein(AT5G08580)	36.1858	12.8107	59.5609	2.09684	0.382979	5.47508	4.3732e-08	4.94401e-07	15.288	12.2026	10.9416	46.7799	58.8953	73.0074
AT1G12000	Phosphofructokinase family protein(AT1G12000)	57.8334	20.9569	94.71	2.09515	0.312192	6.71108	1.93193e-11	3.93765e-10	18.6515	23.1827	21.0363	112.515	82.4903	89.1242
AT1G49600	RNA-binding protein 47A(RBP47A)	104.099	37.8384	170.36	2.09438	0.28743	7.2866	3.1788e-13	8.33865e-12	29.141	32.0686	52.3056	165.896	191.902	153.282
AT5G01790	hypothetical protein(AT5G01790)	32.4858	11.3137	53.658	2.09399	0.400959	5.22247	1.76552e-07	1.77824e-06	14.4679	12.204	7.26921	58.5031	57.7952	44.6756
AT5G23940	HXXXD-type acyl-transferase family protein(PEL3)	32.2177	8.51511	55.9203	2.09362	0.681354	3.07273	0.00212112	0.00776622	8.48153	2.44034	14.6235	17.5366	136.041	14.1828
AT1G12460	Leucine-rich repeat protein kinase family protein(AT1G12460)	34.6588	11.908	57.4097	2.09321	0.400308	5.22901	1.70423e-07	1.72262e-06	16.3697	5.7996	13.5548	60.5112	58.5048	53.213
AT5G10020	Leucine-rich receptor-like protein kinase family protein(AT5G10020)	43.6536	15.6086	71.6985	2.09245	0.343297	6.09516	1.09329e-09	1.61369e-08	15.963	12.6318	18.2311	62.3661	72.381	80.3483
AT5G11230	Nucleotide-sugar transporter family protein(AT5G11230)	11.8301	3.71396	19.9462	2.09227	0.573366	3.64911	0.000263153	0.00125489	1.69774	4.88091	4.56324	23.3869	18.2065	18.2453
AT4G23790	TRICHOME BIREFRINGENCE-LIKE 24(TBL24)	25.999	8.90014	43.0978	2.09019	0.419143	4.98683	6.13778e-07	5.58932e-06	9.3346	7.32123	10.0446	51.155	39.6289	38.5097
AT1G05470	DNAse I-like superfamily protein(CVP2)	17.1129	5.70328	28.5225	2.08883	0.511533	4.08347	4.43677e-05	0.000264221	7.28144	6.55865	3.26975	30.2111	20.7398	34.6165
AT3G52150	RNA-binding (RRM/RBD/RNP motifs) family protein(PSRP2)	613.227	231.371	995.083	2.08767	0.140136	14.8975	3.42233e-50	2.26467e-47	242.174	226.299	225.64	1020.07	970.561	994.62
AT2G14900	Gibberellin-regulated family protein(AT2G14900)	16.3905	4.96968	27.8114	2.08708	0.579533	3.60131	0.000316615	0.00147788	1.71637	2.44178	10.7509	30.7744	28.8369	23.8228
AT1G52030	myrosinase-binding protein 2(MBP2)	35.8067	11.3855	60.2279	2.08674	0.520184	4.01155	6.03225e-05	0.000345207	18.5785	3.71876	11.8592	85.482	66.3991	28.8025
AT4G35930	F-box family protein(FBS4)	13.8237	4.33691	23.3105	2.07943	0.54031	3.8486	0.000118796	0.000628893	5.41973	3.80121	3.78978	30.322	20.9085	18.7011
AT4G20270	Leucine-rich receptor-like protein kinase family protein(BAM3)	61.4862	22.5606	100.412	2.07743	0.301492	6.89049	5.55987e-12	1.23048e-10	18.7309	23.2932	25.6576	113.21	92.6355	95.3905
AT2G27820	prephenate dehydratase 1(PD1)	110.735	40.7638	180.707	2.07676	0.317032	6.55063	5.72953e-11	1.066e-09	22.0686	46.3684	53.8544	165.166	180.998	195.956
AT5G07870	HXXXD-type acyl-transferase family protein(AT5G07870)	32.9309	11.7814	54.0804	2.07648	0.398491	5.21087	1.87957e-07	1.88451e-06	7.64526	12.2027	15.4961	45.3198	56.7513	60.1702
AT1G68060	microtubule-associated proteins 70-1(MAP70-1)	69.7715	25.5285	114.015	2.07322	0.299265	6.9277	4.27739e-12	9.59489e-11	22.8692	24.4016	29.3147	137.326	108.227	96.4915
AT4G36540	BR enhanced expression 2(BEE2)	156.838	58.1442	255.531	2.0693	0.301438	6.86475	6.66057e-12	1.45784e-10	32.2905	64.7355	77.4065	239.748	253.59	273.255
AT3G27360	Histone superfamily protein(AT3G27360)	61.609	22.9558	100.262	2.06854	0.295831	6.99229	2.70437e-12	6.23543e-11	23.0998	26.8559	18.9117	102.508	92.991	105.288
AT3G48425	DNAse I-like superfamily protein(AT3G48425)	11.7158	3.54609	19.8855	2.06825	0.599474	3.45011	0.000560351	0.00244056	6.0137	3.7025	0.922061	19.9266	23.7597	15.9702
AT3G19820	cell elongation protein / DWARF1 / DIMINUTO (DIM)(DWF1)	780.629	294.582	1266.68	2.06821	0.208082	9.93943	2.80439e-23	2.49654e-21	244.626	256.146	382.973	1327.26	1291.64	1181.13
AT2G22250	aspartate aminotransferase(AAT)	23.5609	8.04051	39.0812	2.0665	0.487024	4.24311	2.20443e-05	0.000141442	9.58647	11.6342	2.9008	49.5511	35.1722	32.5203
AT1G70550	NEP-interacting protein, putative (DUF239)(AT1G70550)	30.0295	10.8589	49.2	2.06627	0.412672	5.00707	5.52656e-07	5.07697e-06	9.5899	16.3776	6.60931	49.5833	49.6083	48.4082
AT4G16340	guanyl-nucleotide exchange factors;GTPase binding;GTP binding protein(SPK1)	105.966	39.0578	172.874	2.06508	0.285092	7.24357	4.37036e-13	1.11949e-11	35.4939	32.9378	48.7418	202.955	182.265	133.402
AT4G29920	Double Clp-N motif-containing P-loop nucleoside triphosphate hydrolases superfamily protein(AT4G29920)	12.6874	4.18088	21.1939	2.06483	0.570607	3.61866	0.000296128	0.00139307	3.39025	7.31387	1.83853	17.5117	22.4895	23.5804
AT5G38120	AMP-dependent synthetase and ligase family protein(4CL8)	17.4276	5.08085	29.7744	2.06438	0.625719	3.29921	0.000969573	0.00393941	8.51153	4.89731	1.83371	56.545	13.9724	18.806
AT1G75710	C2H2-like zinc finger protein(AT1G75710)	32.3238	11.3982	53.2493	2.0642	0.408245	5.05627	4.27541e-07	3.99602e-06	13.5045	11.954	8.73629	55.3293	64.7756	39.643
AT3G56620	nodulin MtN21 /EamA-like transporter family protein(UMAMIT10)	20.3581	7.08774	33.6285	2.06298	0.460279	4.48202	7.39397e-06	5.34152e-05	7.37422	9.06221	4.8268	36.654	32.934	31.2976
AT2G24440	selenium binding protein(AT2G24440)	13.6786	4.43405	22.9231	2.06239	0.528092	3.90537	9.40815e-05	0.00051128	5.12471	3.66186	4.51558	26.3488	21.3864	21.0341
AT5G38530	tryptophan synthase beta type 2(TSBtype2)	57.5799	21.0657	94.0941	2.06165	0.33428	6.16743	6.94108e-10	1.069e-08	23.2225	24.235	15.7396	101.463	108.574	72.2447
AT2G36880	methionine adenosyltransferase 3(MAT3)	386.814	147.977	625.65	2.0603	0.182542	11.2867	1.52656e-29	2.40519e-27	149.324	172.467	122.141	604.928	645.434	626.588
AT4G24480	Protein kinase superfamily protein(AT4G24480)	48.6387	18.0286	79.2488	2.05614	0.31681	6.49013	8.57619e-11	1.54216e-09	19.3371	18.3343	16.4143	74.5155	82.0655	81.1653
AT3G28040	Leucine-rich receptor-like protein kinase family protein(AT3G28040)	194.124	73.1398	315.109	2.05596	0.220441	9.32661	1.09309e-20	7.40617e-19	87.1555	63.4404	68.8233	351.995	316.184	277.146
AT5G45650	subtilase family protein(AT5G45650)	202.745	77.0861	328.404	2.0553	0.193931	10.5981	3.04137e-26	3.53084e-24	80.4371	68.323	82.4981	314.069	349.356	321.787
AT4G17470	alpha/beta-Hydrolases superfamily protein(AT4G17470)	211.548	76.8778	346.219	2.05296	0.357412	5.74394	9.24961e-09	1.15997e-07	108.475	52.6323	69.526	522.142	218.478	298.035
AT2G39900	GATA type zinc finger transcription factor family protein(WLIM2a)	35.1122	12.4856	57.7389	2.05285	0.392896	5.22491	1.74237e-07	1.75759e-06	12.9473	7.30234	17.2072	56.8878	50.1606	66.1681
AT3G57060	binding protein(AT3G57060)	14.1265	4.63108	23.6219	2.05182	0.545985	3.75802	0.000171265	0.00086933	5.06108	6.08332	2.74884	24.9659	29.1077	16.7922
AT3G14930	Uroporphyrinogen decarboxylase(HEME1)	615.719	235.685	995.753	2.05156	0.175995	11.6569	2.1152e-31	3.92438e-29	219.508	204.305	283.241	996.566	1028.73	961.962
AT4G37110	Zinc-finger domain of monoamine-oxidase A repressor R1(AT4G37110)	20.5011	6.94316	34.059	2.04999	0.488836	4.19362	2.74539e-05	0.000171929	5.95794	3.44857	11.423	37.1639	27.6259	37.3873
AT4G37080	ternary complex factor MIP1 leucine-zipper protein (Protein of unknown function, DUF547)(AT4G37080)	83.7004	31.3034	136.097	2.04998	0.328882	6.2332	4.57013e-10	7.2639e-09	20.8271	47.5166	25.5665	156.509	128.751	123.032
AT2G32720	cytochrome B5 isoform B(CB5-B)	30.1006	10.7914	49.4097	2.0499	0.387181	5.29444	1.19383e-07	1.24737e-06	11.505	8.77943	12.0899	45.1563	54.0271	49.0457
AT1G64670	alpha/beta-Hydrolases superfamily protein(BDG1)	46.9058	17.1049	76.7067	2.04888	0.397925	5.14892	2.61987e-07	2.5545e-06	14.4327	26.8452	10.0369	96.474	72.8234	60.8228
AT1G24764	microtubule-associated proteins 70-2(MAP70-2)	71.2653	26.6365	115.894	2.04674	0.289421	7.07183	1.52908e-12	3.63536e-11	29.0069	28.141	22.7616	136.251	107.931	103.5
AT5G67100	DNA-directed DNA polymerase(ICU2)	18.2672	6.27477	30.2596	2.04644	0.484534	4.22353	2.40507e-05	0.00015303	5.07362	7.31977	6.43091	37.9685	27.8717	24.9388
AT2G24090	Ribosomal protein L35(PRPL35)	519.57	200.636	838.505	2.04644	0.142869	14.3239	1.55207e-46	8.3035e-44	198.382	195.311	208.215	837.531	843.451	834.533
AT1G64510	Translation elongation factor EF1B/ribosomal protein S6 family protein(AT1G64510)	803.741	310.398	1297.08	2.04363	0.147451	13.8597	1.11101e-43	4.59494e-41	304.969	279.525	346.699	1302.85	1297.03	1291.36
AT5G24770	vegetative storage protein 2(VSP2)	2472.45	923.557	4021.35	2.04305	0.310089	6.5886	4.44005e-11	8.41067e-10	1424.67	606.518	739.479	5131.46	3291.6	3640.99
AT1G51940	protein kinase family protein / peptidoglycan-binding LysM domain-containing protein(LYK3)	55.5941	20.4094	90.7787	2.04163	0.35042	5.82623	5.66931e-09	7.38499e-08	15.7465	18.1843	27.2975	110.324	68.137	93.875
AT5G18060	SAUR-like auxin-responsive protein family(SAUR23)	17.4648	5.6823	29.2473	2.0413	0.555292	3.67609	0.00023684	0.00114789	3.42394	7.32446	6.2985	43.9373	28.8556	14.9491
AT1G35320	transmembrane protein(AT1G35320)	12.4711	4.26838	20.6738	2.03963	0.545492	3.73906	0.000184707	0.000926663	3.576	5.78166	3.44747	20.2035	19.1203	22.6977
AT5G44030	cellulose synthase A4(CESA4)	45.1136	16.5679	73.6593	2.03884	0.35114	5.80635	6.38485e-09	8.25209e-08	14.2564	16.6219	18.8255	93.6173	62.1687	65.1919
AT1G49630	presequence protease 2(PREP2)	64.8866	24.3394	105.434	2.03365	0.306648	6.63187	3.31451e-11	6.40698e-10	28.131	26.5164	18.3707	120.615	105.566	90.1198
AT3G49900	Phototropic-responsive NPH3 family protein(AT3G49900)	14.3755	4.87049	23.8805	2.03351	0.52065	3.90572	9.39438e-05	0.000510672	4.24566	4.88376	5.48204	20.4367	28.9362	22.2686
AT3G04630	WVD2-like 1(WDL1)	169.917	63.7882	276.046	2.03329	0.306095	6.64269	3.08011e-11	5.97717e-10	52.9424	45.3116	93.1105	212.75	330.681	284.706
AT2G44830	Protein kinase superfamily protein(AT2G44830)	17.4623	5.88916	29.0354	2.03067	0.49156	4.13107	3.61073e-05	0.000219743	7.67876	3.51936	6.46935	32.3887	30.2438	24.4736
AT5G09650	pyrophosphorylase 6(PPa6)	619.588	241.702	997.475	2.02769	0.158782	12.7703	2.40342e-37	6.62677e-35	257.259	260.771	207.075	1014.01	973.914	1004.51
AT4G33680	Pyridoxal phosphate (PLP)-dependent transferases superfamily protein(AGD2)	286.255	111.323	461.187	2.02591	0.179043	11.3152	1.10292e-29	1.75161e-27	122.262	112.262	99.4444	439.987	489.408	454.165
AT4G38770	proline-rich protein 4(PRP4)	2019.1	782.088	3256.11	2.02546	0.207792	9.7475	1.8907e-22	1.53829e-20	614.086	926.111	806.067	3760.18	2694.02	3314.13
AT2G02450	NAC domain containing protein 35(LOV1)	79.0817	30.2097	127.954	2.0244	0.309476	6.5414	6.09465e-11	1.13076e-09	21.4482	36.785	32.3959	128.318	102.836	152.707
AT2G30150	UDP-Glycosyltransferase superfamily protein(AT2G30150)	53.9383	20.375	87.5016	2.02364	0.305875	6.6159	3.69306e-11	7.08353e-10	19.3859	19.5614	22.1777	95.1014	85.8536	81.5499
AT1G56580	plant/protein (Protein of unknown function, DUF538)(SVB)	546.873	200.895	892.85	2.02316	0.393538	5.14094	2.73371e-07	2.66158e-06	240.242	291.69	70.7519	740.243	1128.86	809.446
AT5G38430	Ribulose bisphosphate carboxylase (small chain) family protein(RBCS1B)	2849.51	1110.66	4588.35	2.0203	0.189215	10.6773	1.30008e-26	1.53626e-24	848.288	1314.13	1169.56	4422.32	4828.74	4513.98
AT4G37770	1-amino-cyclopropane-1-carboxylate synthase 8(ACS8)	13.266	4.33698	22.1951	2.01846	0.549341	3.67434	0.000238465	0.00115351	5.09153	2.44041	5.47899	24.8466	16.0658	25.6729
AT4G28755	#N/A	312.541	94.7731	530.309	2.01777	0.640366	3.15096	0.00162735	0.00618419	28.4854	63.568	192.266	408.79	737.836	444.301
AT5G25840	DUF1677 family protein (DUF1677)(AT5G25840)	32.5599	11.9192	53.2006	2.01739	0.388347	5.1948	2.0494e-07	2.03831e-06	14.5083	12.2057	9.04359	62.9322	49.1988	47.4708
AT3G02570	Mannose-6-phosphate isomerase, type I(MEE31)	127.826	49.2763	206.376	2.01616	0.224542	8.979	2.73246e-19	1.55876e-17	54.3642	45.1501	48.3147	220.749	207.733	190.647
AT1G27680	ADPGLC-PPase large subunit(APL2)	32.0675	11.6038	52.5313	2.01521	0.41562	4.84869	1.24281e-06	1.06163e-05	15.9606	8.655	10.1957	37.4888	64.3721	55.733
AT1G80270	PENTATRICOPEPTIDE REPEAT 596(PPR596)	38.2204	14.1517	62.2892	2.01495	0.362606	5.55686	2.74674e-08	3.18506e-07	17.7832	13.5733	11.0985	63.0146	68.496	55.357
AT1G29310	SecY protein transport family protein(AT1G29310)	60.1828	22.5926	97.773	2.01475	0.311754	6.46262	1.02905e-10	1.81751e-09	26.2833	19.5796	21.9149	118.311	84.8637	90.1443
AT3G20350	actin cytoskeleton-regulatory complex pan-like protein(AT3G20350)	30.929	11.254	50.604	2.01471	0.409994	4.91399	8.92423e-07	7.85997e-06	15.0793	11.2046	7.47814	44.7966	61.4786	45.5366
AT1G14970	O-fucosyltransferase family protein(AT1G14970)	18.0592	6.17601	29.9423	2.01325	0.482237	4.17482	2.98227e-05	0.000185302	8.10627	3.70311	6.71867	32.8869	30.0671	26.8729
AT2G47590	photolyase/blue-light receptor 2(PHR2)	615.832	242.394	989.269	2.01296	0.159131	12.6497	1.12292e-36	2.84943e-34	224	272.104	231.079	1001.14	1048.6	918.068
AT2G20300	Protein kinase superfamily protein(ALE2)	68.9252	26.7197	111.131	2.01206	0.292675	6.87472	6.21125e-12	1.36854e-10	20.3111	34.1605	25.6876	109.546	107.177	116.669
AT2G46330	arabinogalactan protein 16(AGP16)	115.705	44.8284	186.582	2.01176	0.241957	8.31453	9.2115e-17	4.03679e-15	43.6592	42.1214	48.7046	183.866	163.43	212.451
AT5G54180	plastid transcriptionally active 15(PTAC15)	33.2783	11.8717	54.685	2.01006	0.416907	4.82136	1.42584e-06	1.2045e-05	16.1223	4.88081	14.6119	52.6157	62.122	49.3172
AT3G25920	ribosomal protein L15(RPL15)	1297.36	510.99	2083.73	2.00973	0.15171	13.2472	4.68532e-40	1.5248e-37	473.571	472.313	587.086	1989.49	2154.04	2107.66
AT1G27030	hypothetical protein(AT1G27030)	58.6599	22.0441	95.2758	2.008	0.35132	5.71559	1.09325e-08	1.3556e-07	23.7741	26.841	15.5173	116.926	100.643	68.2578
AT2G38970	Zinc finger (C3HC4-type RING finger) family protein(AT2G38970)	32.9919	12.2256	53.7583	2.00756	0.375204	5.3506	8.76631e-08	9.36645e-07	14.4004	12.2008	10.0754	58.4377	53.5763	49.2608
AT3G28340	galacturonosyltransferase-like 10(GATL10)	23.288	8.51742	38.0586	2.00623	0.453999	4.41901	9.91539e-06	6.92125e-05	8.48728	9.76173	7.30327	30.6941	32.1304	51.3513
AT5G62410	structural maintenance of chromosomes 2(SMC2)	11.8137	3.8782	19.7493	2.00568	0.562671	3.56458	0.000364445	0.00167476	3.38335	3.65994	4.59132	21.9063	22.5102	14.8312
AT1G48280	hydroxyproline-rich glycoprotein family protein(AT1G48280)	14.659	5.04025	24.2777	2.00437	0.567342	3.53291	0.000411016	0.00185738	1.69835	9.74765	3.67474	26.2608	25.6841	20.8881
AT1G58370	glycosyl hydrolase family 10 protein / carbohydrate-binding domain-containing protein(RXF12)	11.2244	3.50652	18.9423	2.00384	0.589865	3.39712	0.000681002	0.0028974	1.82489	2.84183	5.85285	21.5478	17.4754	17.8037
AT1G31860	histidine biosynthesis bifunctional protein (HISIE)(AT-IE)	53.533	20.0365	87.0295	2.00066	0.354828	5.6384	1.7164e-08	2.0601e-07	13.3054	17.7015	29.1027	91.2239	95.4074	74.4572
AT5G64190	neuronal PAS domain protein(AT5G64190)	94.4942	179.756	9.23183	-2.00189	0.822679	-2.43338	0.0149586	0.040819	93.7677	195.81	249.692	0	1.09884	26.5967
AT2G15042	Leucine-rich repeat (LRR) family protein(AT2G15042)	74.9469	121.486	28.4079	-2.00245	0.327436	-6.11555	9.62232e-10	1.43734e-08	93.3645	112.26	158.833	30.6944	21.42	33.1092
AT2G41870	Remorin family protein(AT2G41870)	384.465	619.279	149.652	-2.00547	0.210844	-9.51166	1.87649e-21	1.39e-19	725.408	591.831	540.596	137.42	131.708	179.828
AT1G76705	calmodulin binding protein(AT1G76705)	44.8838	73.1709	16.5966	-2.0078	0.337636	-5.94664	2.73696e-09	3.77058e-08	80.1122	72.5174	66.8832	13.9006	15.8002	20.0889
AT2G07731	miscRNA(AT2G07731)	47.3114	77.5359	17.0869	-2.00806	0.442326	-4.53976	5.63183e-06	4.19682e-05	35.8997	86.6672	110.041	19.033	13.8986	18.3291
AT1G36370	serine hydroxymethyltransferase 7(SHM7)	201.966	330.107	73.8249	-2.00837	0.393236	-5.1073	3.26795e-07	3.14014e-06	216.586	357.731	416.003	39.3437	55.5559	126.575
AT2G41905	transmembrane protein(AT2G41905)	63.4429	103.414	23.4718	-2.01233	0.339293	-5.93095	3.01193e-09	4.12365e-08	109.971	100.118	100.153	11.7266	34.1672	24.5215
AT5G13205	hypothetical protein(AT5G13205)	125.603	202.219	48.9867	-2.01535	0.291028	-6.92493	4.36206e-12	9.76275e-11	227.527	203.737	175.393	70.1001	41.8048	35.0552
AT2G41210	phosphatidylinositol- 4-phosphate 5-kinase 5(PIP5K5)	55.3885	90.2446	20.5325	-2.01855	0.372241	-5.4227	5.87038e-08	6.45645e-07	127.851	65.8828	76.9999	21.9117	16.0747	23.611
AT1G07590	Tetratricopeptide repeat (TPR)-like superfamily protein(AT1G07590)	4713.65	7603.68	1823.63	-2.01897	0.233058	-8.66295	4.5973e-18	2.35829e-16	8199.89	7928.2	6682.94	2498.34	1417.55	1554.98
AT4G32450	Pentatricopeptide repeat (PPR) superfamily protein(MEF8S)	208.2	337.517	78.882	-2.02082	0.258814	-7.80801	5.8099e-15	1.98859e-13	317.205	330.666	364.682	48.2256	93.194	95.2265
AT1G23550	similar to RCD one 2(SRO2)	36.9689	61.5237	12.4141	-2.02163	0.483769	-4.17893	2.92888e-05	0.000182442	35.7001	87.8627	61.0082	4.38644	13.918	18.9378
AT5G59700	Protein kinase superfamily protein(AT5G59700)	28.5477	46.5809	10.5144	-2.02165	0.431263	-4.68775	2.76227e-06	2.18734e-05	45.7094	53.6815	40.3518	16.0676	5.35859	10.1172
AT1G62510	Bifunctional inhibitor/lipid-transfer protein/seed storage 2S albumin superfamily protein(AT1G62510)	604.981	1018.54	191.427	-2.02373	0.602475	-3.35902	0.00078219	0.00326975	636.687	1975.02	443.894	111.265	243.77	219.246
AT2G33550	Homeodomain-like superfamily protein(AT2G33550)	93.4388	152.117	34.7608	-2.02583	0.280723	-7.21648	5.33517e-13	1.3544e-11	143.586	151.014	161.75	22.0017	39.606	42.6748
AT3G04110	glutamate receptor 1.1(GLR1.1)	72.1487	117.263	27.0345	-2.02811	0.326805	-6.20588	5.43928e-10	8.56309e-09	117.433	111.815	122.541	34.2233	14.2174	32.6629
AT2G39570	ACT domain-containing protein(ACR9)	509.426	824.388	194.464	-2.02915	0.237769	-8.53416	1.4118e-17	6.76983e-16	637.172	962.732	873.261	159.304	178.874	245.213
AT1G21000	PLATZ transcription factor family protein(AT1G21000)	342.195	553.546	130.844	-2.02918	0.236039	-8.5968	8.19669e-18	4.06801e-16	512.565	638.253	509.82	135.985	94.2186	162.329
AT3G26510	Octicosapeptide/Phox/Bem1p family protein(AT3G26510)	730.258	1186.55	273.964	-2.02971	0.313367	-6.47711	9.3498e-11	1.66468e-09	686.72	1411.36	1461.57	185.702	302.541	333.65
AT2G38790	hypothetical protein(AT2G38790)	61.6118	100.955	22.2687	-2.03047	0.33497	-6.06166	1.34726e-09	1.96805e-08	100.577	109.844	92.443	16.0941	18.1879	32.5241
ATMG00690	#N/A	195.107	318.119	72.094	-2.03219	0.346986	-5.85668	4.72208e-09	6.23289e-08	210.202	378.471	365.685	41.0301	107.879	67.3734
AT1G76800	Vacuolar iron transporter (VIT) family protein(AT1G76800)	24.1195	40.2123	8.02665	-2.03381	0.472222	-4.3069	1.65555e-05	0.0001097	34.9628	51.2619	34.4121	5.85306	5.34876	12.8781
AT2G20142	Toll-Interleukin-Resistance (TIR) domain family protein(AT2G20142)	15.7103	26.5226	4.89809	-2.03611	0.641528	-3.17384	0.00150437	0.00578551	48.5157	21.9673	9.08474	8.7757	3.21075	2.70782
AT2G31751	ncRNA(AT2G31751)	52.3661	86.3361	18.3962	-2.03791	0.49038	-4.15578	3.24183e-05	0.000199804	75.0449	101.987	81.9762	18.5746	4.54701	32.067
AT2G27830	hypothetical protein(AT2G27830)	357.248	577.538	136.958	-2.03926	0.210673	-9.67974	3.67658e-22	2.90787e-20	582.656	633.368	516.591	152.088	103.831	154.955
AT1G62810	Copper amine oxidase family protein(CuAO1)	48.6424	78.9671	18.3177	-2.04022	0.353158	-5.77707	7.60142e-09	9.67329e-08	93.1327	80.4914	63.2773	24.8286	13.9339	16.1907
AT1G80130	Tetratricopeptide repeat (TPR)-like superfamily protein(AT1G80130)	39.9984	66.7841	13.2128	-2.04157	0.582663	-3.50386	0.000458562	0.0020402	118.146	54.9447	27.2621	26.3317	8.57051	4.73611
AT1G80180	hypothetical protein(AT1G80180)	1029.27	1668.49	390.04	-2.04302	0.249674	-8.18276	2.77418e-16	1.14023e-14	1334.06	1509.71	2161.71	288.195	409.818	472.108
AT5G25140	cytochrome P450, family 71, subfamily B, polypeptide 13(CYP71B13)	345.402	561.193	129.611	-2.04391	0.261849	-7.80571	5.91691e-15	2.02173e-13	533.539	529.557	620.482	105.222	98.5473	185.064
AT1G61260	cotton fiber (DUF761)(AT1G61260)	52.6088	86.3034	18.9143	-2.044	0.358625	-5.69954	1.20134e-08	1.48039e-07	79.799	87.8567	91.2544	19.0022	10.7095	27.0312
AT2G36770	UDP-Glycosyltransferase superfamily protein(AT2G36770)	70.689	114.571	26.807	-2.04463	0.306621	-6.66825	2.58879e-11	5.10861e-10	102.685	123.241	117.787	36.5396	18.2077	25.6738
AT2G32487	hypothetical protein(AT2G32487)	31.6093	51.8754	11.3432	-2.04579	0.412224	-4.9628	6.94842e-07	6.27571e-06	58.9102	46.8316	49.8844	15.293	5.54998	13.1867
AT2G07683	hypothetical protein(AT2G07683)	16.2476	27.5029	4.99235	-2.04831	0.626945	-3.26712	0.00108647	0.00435728	7.64709	32.9478	41.9137	5.84805	6.42429	2.70471
AT2G07723	miscRNA(AT2G07723)	211.82	348.689	74.9517	-2.05075	0.43399	-4.72535	2.2972e-06	1.85458e-05	210.158	356.272	479.636	42.3713	139.285	43.1987
AT4G31877	ncRNA(MIR156c)	26.3555	43.3822	9.32884	-2.05162	0.421157	-4.87138	1.10824e-06	9.59057e-06	35.2765	53.7284	41.1418	7.56009	10.6661	9.76037
AT5G25120	cytochrome p450, family 71, subfamily B, polypeptide 11(CYP71B11)	240.709	390.941	90.4765	-2.05613	0.216961	-9.47698	2.61757e-21	1.8896e-19	334.879	427.693	410.252	74.3605	90.6261	106.443
AT2G30140	UDP-Glycosyltransferase superfamily protein(UGT87A2)	167.655	273.734	61.5764	-2.058	0.377345	-5.4539	4.92773e-08	5.49889e-07	328.713	210.264	282.227	107.529	36.7713	40.4283
AT5G43150	elongation factor(AT5G43150)	328.256	533.282	123.23	-2.0582	0.249244	-8.25776	1.48429e-16	6.28276e-15	493.065	682.453	424.327	128.936	97.2103	143.543
AT1G32450	nitrate transporter 1.5(NRT1.5)	170.813	278.907	62.7194	-2.06011	0.336127	-6.12896	8.84532e-10	1.33129e-08	424.642	209.861	202.217	70.1353	47.1402	70.8827
AT3G61880	cytochrome p450 78a9(CYP78A9)	108.452	178.572	38.3318	-2.06039	0.370602	-5.55958	2.70427e-08	3.14132e-07	158.617	206.21	170.888	24.844	24.6369	65.5146
AT1G02620	Ras-related small GTP-binding family protein(AT1G02620)	22.7072	38.5535	6.86098	-2.06441	0.595943	-3.46411	0.000531984	0.00232774	13.0675	43.5045	59.0884	7.86769	2.30709	10.4082
AT3G13277	ncRNA(AT3G13277)	213.027	348.88	77.1739	-2.06761	0.350001	-5.90742	3.47498e-09	4.69927e-08	232.692	424.687	389.261	47.3588	120.906	63.2567
AT2G22790	hypothetical protein(AT2G22790)	16.6442	27.8812	5.40719	-2.06769	0.542505	-3.81138	0.000138193	0.000721382	23.8186	17.0851	42.7399	5.84968	4.28162	6.09029
AT5G11090	serine-rich protein-like protein(AT5G11090)	995.379	1620.64	370.118	-2.06969	0.270226	-7.65909	1.87251e-14	5.97639e-13	1196.01	2098.36	1567.55	272.529	488.902	348.923
AT3G12830	SAUR-like auxin-responsive protein family(AT3G12830)	33.8857	55.7484	12.0229	-2.06993	0.411506	-5.03013	4.90146e-07	4.53842e-06	75.1005	41.4994	50.6454	10.2447	14.9736	10.8504
AT1G24580	RING/U-box superfamily protein(AT1G24580)	23.8381	40.8867	6.7896	-2.07118	0.641473	-3.22878	0.00124317	0.00489284	33.5227	69.5311	19.6062	8.78946	0	11.5793
AT5G25280	serine-rich protein-like protein(AT5G25280)	3898.17	6326.74	1469.59	-2.07158	0.205318	-10.0896	6.14031e-24	6.09487e-22	4781.78	7031.25	7167.2	1255.76	1506.29	1646.73
AT4G30290	xyloglucan endotransglucosylase/hydrolase 19(XTH19)	17.3378	29.3059	5.36972	-2.07165	0.561922	-3.68673	0.000227153	0.0011077	16.1583	31.7291	40.0303	5.8493	2.14095	8.11892
AT1G70640	octicosapeptide/Phox/Bem1p (PB1) domain-containing protein(AT1G70640)	23.1339	38.8942	7.37347	-2.07501	0.549068	-3.77915	0.000157363	0.000807438	22.9228	28.0654	65.6945	8.77039	3.21279	10.1372
AT4G20860	FAD-binding Berberine family protein(AT4G20860)	342.326	562.485	122.167	-2.07748	0.366034	-5.67564	1.38168e-08	1.68587e-07	496.323	643.041	548.09	108.151	55.6977	202.653
AT2G19930	RNA-dependent RNA polymerase family protein(AT2G19930)	34.5032	58.2414	10.765	-2.0775	0.519997	-3.99521	6.46364e-05	0.000366723	71.0788	45.9875	57.6578	1.47351	9.73137	21.0902
AT5G01820	serine/threonine protein kinase 1(SR1)	980.88	1591.31	370.451	-2.07795	0.168341	-12.3437	5.26856e-35	1.18854e-32	1730.78	1481.23	1561.92	374.055	316.054	421.246
AT2G23673	miscRNA(AT2G23673)	13.073	22.26	3.88592	-2.07891	0.601826	-3.45434	0.00055164	0.00240579	10.8218	34.9908	20.9675	2.84731	4.84636	3.96411
AT2G25450	2-oxoglutarate (2OG) and Fe(II)-dependent oxygenase superfamily protein(AT2G25450)	2476.47	4046.35	906.591	-2.07898	0.311361	-6.67708	2.43749e-11	4.84376e-10	4013.28	3532.6	4593.17	1312.07	469.186	938.518
AT2G05518	ncRNA(AT2G05518)	13.7713	23.1015	4.44107	-2.08087	0.581569	-3.57803	0.000346198	0.00160353	34.3428	17.0229	17.9387	7.41845	2.48988	3.4149
AT4G15248	B-box type zinc finger family protein(BBX30)	82.7803	136.426	29.1342	-2.08663	0.391263	-5.33306	9.65738e-08	1.02578e-06	137.68	200.25	71.3492	32.2603	22.4131	32.729
ATMG01370	#N/A	45.7392	75.6568	15.8216	-2.08678	0.423209	-4.93085	8.18738e-07	7.26905e-06	64.5403	95.4559	66.9741	8.85098	27.626	10.9877
AT3G02040	senescence-related gene 3(SRG3)	167.653	289.752	45.554	-2.08705	0.673858	-3.09717	0.00195379	0.00723765	88.3483	316.052	464.857	16.0814	42.8308	77.7498
AT2G07749	Mitovirus RNA-dependent RNA polymerase(AT2G07749)	21.2313	35.799	6.6637	-2.08777	0.528748	-3.94851	7.86397e-05	0.000435955	18.6508	47.5854	41.1607	2.92245	9.64182	7.42683
AT3G10150	purple acid phosphatase 16(PAP16)	10.7175	18.5645	2.87054	-2.08875	0.613399	-3.40521	0.000661121	0.00282553	19.6274	19.2772	16.789	0	3.48151	5.1301
AT3G57770	Protein kinase superfamily protein(AT3G57770)	25.4809	42.5437	8.41802	-2.08953	0.441298	-4.73497	2.19083e-06	1.77592e-05	47.0434	33.6431	46.9446	4.56748	9.61481	11.0718
AT5G19140	aluminum induced protein with YGL and LRDR motifs(AILP1)	4858.6	7907.08	1810.13	-2.09096	0.208177	-10.0442	9.746e-24	9.34674e-22	8546.97	7124.72	8049.54	1423.92	1671.85	2334.62
AT5G26920	Cam-binding protein 60-like G(CBP60G)	91.438	153.654	29.2223	-2.09108	0.531692	-3.93289	8.39305e-05	0.000462445	260.261	108.434	92.2655	24.8994	7.51752	55.2501
AT1G79270	evolutionarily conserved C-terminal region 8(ECT8)	681.764	1109.59	253.937	-2.09203	0.183858	-11.3785	5.35108e-30	9.07946e-28	979.282	1232.02	1117.47	225.67	237.688	298.452
AT1G76980	patatin-like phospholipase domain protein(AT1G76980)	27.3318	46.3143	8.34923	-2.09512	0.537868	-3.89523	9.81069e-05	0.000530831	51.5835	41.7418	45.6176	4.78025	2.33244	17.935
AT1G70800	Calcium-dependent lipid-binding (CaLB domain) family protein(EHB1)	35.7113	59.3833	12.0394	-2.09558	0.427907	-4.89729	9.71672e-07	8.47896e-06	41.5292	71.7785	64.8422	5.93431	18.1597	12.0241
AT1G68050	flavin-binding, kelch repeat, f box 1(FKF1)	37.9686	65.2482	10.6889	-2.09813	0.642648	-3.26482	0.00109535	0.00438669	46.6224	10.9812	138.141	10.2283	4.28536	17.5531
AT1G49032	hypothetical protein(AT1G49032)	140.982	230.394	51.5703	-2.09844	0.251447	-8.34545	7.09456e-17	3.15787e-15	211.417	223.352	256.414	55.6	37.4442	61.6668
AT5G43450	2-oxoglutarate (2OG) and Fe(II)-dependent oxygenase superfamily protein(AT5G43450)	522.416	859.356	185.476	-2.10049	0.346298	-6.06555	1.31504e-09	1.92523e-08	504.004	1067.98	1006.08	118.522	161.067	276.839
AT3G09910	RAB GTPase homolog C2B(RABC2b)	12.0334	20.3065	3.76026	-2.10097	0.583241	-3.60223	0.000315502	0.00147338	23.0852	13.4461	24.3882	6.05055	2.30634	2.92389
AT5G48412	ncRNA(AT5G48412)	353.533	577.51	129.556	-2.10437	0.216566	-9.71699	2.55207e-22	2.05116e-20	634.343	572.718	525.468	115.343	108.45	164.874
AT1G11175	ncRNA(AT1G11175)	66.7757	109.688	23.8633	-2.10439	0.297117	-7.08269	1.41386e-12	3.36951e-11	94.1846	109.868	125.011	20.5054	24.579	26.5055
AT1G21580	Zinc finger C-x8-C-x5-C-x3-H type family protein(AT1G21580)	1159	1892.66	425.346	-2.10705	0.235129	-8.96127	3.20968e-19	1.79996e-17	1504.09	1831.28	2342.62	316.489	493.54	466.01
AT1G24140	Matrixin family protein(AT1G24140)	74.8152	123.974	25.6562	-2.10965	0.343702	-6.13802	8.35558e-10	1.26333e-08	128.138	126.901	116.883	14.6157	22.4921	39.8608
AT2G38465	hypothetical protein(AT2G38465)	23.1432	39.2608	7.02553	-2.11191	0.507824	-4.15874	3.20008e-05	0.000197599	49.9654	28.958	38.8591	1.57944	7.6343	11.8629
AT3G44860	farnesoic acid carboxyl-O-methyltransferase(FAMT)	375.284	617.072	133.495	-2.11206	0.34259	-6.16497	7.0495e-10	1.08402e-08	893.417	537.42	420.38	178.218	77.0581	145.208
ATCG00310	#N/A	22.7238	38.4417	7.00594	-2.11269	0.525044	-4.02384	5.7257e-05	0.000330042	24.9357	40.359	50.0304	1.32197	10.9748	8.72102
AT5G52120	phloem protein 2-A14(PP2-A14)	70.2714	116.066	24.4772	-2.11398	0.308203	-6.85905	6.93217e-12	1.51394e-10	106.92	124.16	117.117	18.7708	21.1724	33.4884
AT2G07638	#N/A	22.6729	38.5086	6.83709	-2.11557	0.574899	-3.67989	0.000233332	0.00113199	16.2884	56.1582	43.0793	2.93019	12.8198	4.76129
AT1G07500	hypothetical protein(AT1G07500)	127.045	209.514	44.5764	-2.11609	0.317997	-6.65442	2.84415e-11	5.57147e-10	220.387	260.105	148.048	28.0152	50.238	55.476
AT1G12880	nudix hydrolase homolog 12(NUDT12)	103.173	168.999	37.3479	-2.11655	0.271331	-7.80061	6.16101e-15	2.09432e-13	145.608	185.472	175.916	43.2969	26.9575	41.7893
AT5G44572	transmembrane protein(AT5G44572)	79.6543	131.106	28.203	-2.11699	0.285827	-7.40655	1.2963e-13	3.60423e-12	137.116	129.616	126.585	24.8293	22.9541	36.8256
AT3G15780	transmembrane protein(AT3G15780)	133.739	219.425	48.0531	-2.11708	0.238214	-8.88731	6.26063e-19	3.42386e-17	225.49	216.125	216.661	42.5266	41.6225	60.01
AT1G13448	ncRNA(AT1G13448)	12.961	21.8998	4.0221	-2.11738	0.558569	-3.79071	0.000150217	0.000775379	15.9741	28.0698	21.6555	4.72735	3.43674	3.9022
AT4G38560	phospholipase-like protein (PEARLI 4) family protein(AT4G38560)	12.564	22.3789	2.74913	-2.11817	0.709635	-2.98488	0.00283693	0.00991843	27.2301	22.1713	17.7351	0	0	8.24739
AT3G13080	multidrug resistance-associated protein 3(ABCC3)	330.838	548.126	113.55	-2.1227	0.397783	-5.33632	9.48497e-08	1.00855e-06	295.748	773.86	574.77	113.425	56.269	170.957
AT3G56200	Transmembrane amino acid transporter family protein(AT3G56200)	107.247	178.035	36.4588	-2.13022	0.409097	-5.20713	1.91782e-07	1.91705e-06	252.662	156.475	124.967	43.7958	14.9812	50.5994
AT4G36648	ncRNA(AT4G36648)	1018.97	1664.45	373.489	-2.13058	0.180165	-11.8257	2.87542e-32	5.59635e-30	1988.41	1613.47	1391.46	371.713	385.06	363.692
AT1G49900	C2H2 type zinc finger transcription factor family(AT1G49900)	17.3227	29.1127	5.53259	-2.13576	0.503573	-4.24121	2.22319e-05	0.000142554	22.0117	37.8214	27.5051	5.84297	5.35838	5.39641
AT1G01490	Heavy metal transport/detoxification superfamily protein(AT1G01490)	632.465	1032.34	232.593	-2.13628	0.146452	-14.5869	3.40396e-48	2.11173e-45	1028.97	1022.85	1045.2	252.448	211.643	233.687
AT1G18830	Transducin/WD40 repeat-like superfamily protein(AT1G18830)	41.123	70.5234	11.7226	-2.13665	0.584551	-3.6552	0.000256979	0.00122929	39.5871	63.1428	108.84	2.98603	5.33376	26.8481
AT4G10120	Sucrose-phosphate synthase family protein(ATSPS4F)	187.727	310.983	64.472	-2.13682	0.355825	-6.00526	1.91029e-09	2.71655e-08	246.708	393.804	292.437	49.0732	38.9903	105.353
AT2G03530	ureide permease 2(UPS2)	142.017	232.814	51.2194	-2.13881	0.253388	-8.44086	3.14999e-17	1.45427e-15	216.71	272.858	208.874	62.1177	38.5534	52.9872
AT2G23672	ncRNA(AT2G23672)	102.891	171.948	33.835	-2.14253	0.413531	-5.18107	2.20615e-07	2.18218e-06	137.128	206.318	172.397	16.115	23.5046	61.8855
AT5G41320	stress response NST1-like protein(AT5G41320)	12.7171	22.2805	3.15375	-2.14368	0.638788	-3.35586	0.000791182	0.00330455	16.2959	19.5147	31.031	0	2.27696	7.1843
AT1G48260	CBL-interacting protein kinase 17(CIPK17)	51.8504	85.5371	18.1637	-2.14564	0.407454	-5.26597	1.39448e-07	1.43288e-06	95.685	82.25	78.6762	32.2189	8.74112	13.5311
AT5G63760	RING/U-box superfamily protein(ARI15)	73.8844	121.939	25.8299	-2.14584	0.287856	-7.45455	9.0176e-14	2.55739e-12	116.148	139.758	109.911	25.4451	22.2859	29.7588
AT1G10340	Ankyrin repeat family protein(AT1G10340)	23.8617	40.5202	7.2032	-2.14587	0.523067	-4.10248	4.08753e-05	0.000245524	51.7241	48.8061	21.0304	5.84518	4.28504	11.4794
AT1G52618	hypothetical protein(AT1G52618)	13.7523	23.2496	4.25501	-2.14618	0.540055	-3.974	7.0676e-05	0.000396457	18.1087	23.2019	28.4382	4.40132	4.26683	4.09688
AT1G52200	PLAC8 family protein(AT1G52200)	31.0915	52.0807	10.1022	-2.14622	0.499218	-4.29917	1.71439e-05	0.000113073	55.1098	48.8377	52.2947	14.6847	1.78288	13.8391
AT3G26280	cytochrome P450, family 71, subfamily B, polypeptide 4(CYP71B4)	389.043	639.759	138.327	-2.148	0.267343	-8.03461	9.38739e-16	3.53621e-14	684.13	609.222	625.924	162.964	81.3932	170.626
AT1G01520	Homeodomain-like superfamily protein(ASG4)	32.9546	55.1864	10.7228	-2.15141	0.480099	-4.48119	7.42292e-06	5.36048e-05	67.4377	73.036	25.0855	13.3614	8.69466	10.1124
AT1G28660	GDSL-like Lipase/Acylhydrolase superfamily protein(AT1G28660)	24.1815	40.4741	7.88881	-2.15188	0.452111	-4.75964	1.93941e-06	1.59557e-05	53.6075	31.5203	36.2945	7.33737	7.52464	8.80443
AT5G64000	Inositol monophosphatase family protein(SAL2)	27.0599	44.9395	9.18029	-2.15238	0.454201	-4.73884	2.14946e-06	1.7481e-05	61.596	31.0061	42.2163	12.1293	8.11723	7.29432
AT2G07719	Putative membrane lipoprotein(AT2G07719)	69.0606	116.132	21.9895	-2.15585	0.484691	-4.44789	8.67189e-06	6.14617e-05	55.2191	146.433	146.743	8.77171	39.6182	17.5785
AT4G28350	Concanavalin A-like lectin protein kinase family protein(AT4G28350)	60.1786	101.784	18.5734	-2.16148	0.48848	-4.42492	9.64794e-06	6.76071e-05	56.3096	114.891	134.151	10.6915	9.55623	35.4724
AT2G22800	Homeobox-leucine zipper protein family(HAT9)	65.7291	108.407	23.0516	-2.16306	0.311371	-6.9469	3.73387e-12	8.48111e-11	119.326	119.491	86.4021	23.3225	26.1952	19.6371
AT4G38540	FAD/NAD(P)-binding oxidoreductase family protein(AT4G38540)	51.9212	87.0908	16.7516	-2.16907	0.523177	-4.14596	3.38393e-05	0.000207339	105.243	72.4075	83.6216	36.2928	8.76485	5.19727
AT3G48020	hypothetical protein(AT3G48020)	17.6996	30.9481	4.45106	-2.17122	0.702193	-3.09206	0.00198775	0.0073443	71.0648	10.9868	10.7928	8.78798	3.20597	1.35924
AT2G41410	Calcium-binding EF-hand family protein(AT2G41410)	1303.3	2148.79	457.806	-2.17645	0.244854	-8.88875	6.17977e-19	3.38897e-17	2722.25	1892.79	1831.31	389.007	382.13	602.279
AT1G10070	branched-chain amino acid transaminase 2(BCAT-2)	16.6527	28.0165	5.28893	-2.17755	0.522706	-4.16593	3.10092e-05	0.000191655	33.7523	19.6441	30.653	5.87586	6.54656	3.44438
AT2G38250	Homeodomain-like superfamily protein(AT2G38250)	21.6127	36.5266	6.6988	-2.17806	0.506013	-4.30436	1.6747e-05	0.000110747	49.2335	40.2675	20.0789	7.30837	5.35486	7.43316
AT4G01540	NAC with transmembrane motif1(NTM1)	17.399	29.3397	5.45826	-2.17878	0.521315	-4.17939	2.92294e-05	0.000182129	37.2613	24.8715	25.8862	8.66353	2.36986	5.3414
AT2G37460	nodulin MtN21 /EamA-like transporter family protein(UMAMIT12)	89.3932	149.323	29.4635	-2.18107	0.377949	-5.7708	7.88944e-09	1.00141e-07	162.498	179.424	106.047	28.3683	15.3136	44.7087
AT2G07658	#N/A	25.7774	43.585	7.96977	-2.1813	0.472254	-4.61891	3.85756e-06	2.97053e-05	32.5435	45.1686	53.043	2.92949	12.8231	8.15671
AT2G31585	ncRNA(AT2G31585)	88.5604	147.349	29.7714	-2.1823	0.305509	-7.14316	9.12098e-13	2.24374e-11	172.422	129.153	140.472	19.011	30.9144	39.3887
AT1G01070	nodulin MtN21 /EamA-like transporter family protein(UMAMIT28)	19.3495	34.1393	4.5596	-2.18641	0.669814	-3.26421	0.00109769	0.00439342	40.054	22.0504	40.3135	1.46743	0	12.2114
AT1G08890	Major facilitator superfamily protein(AT1G08890)	69.2103	114.517	23.904	-2.18987	0.346708	-6.31619	2.68099e-10	4.41685e-09	143.453	102.966	97.1309	35.0118	15.2409	21.4593
AT4G38060	hypothetical protein(AT4G38060)	389.45	642.39	136.509	-2.19261	0.221843	-9.8836	4.90393e-23	4.23273e-21	561.918	793.198	572.054	150.255	111.239	148.034
AT1G67650	SRP72 RNA-binding domain-containing protein(AT1G67650)	11.1278	19.1371	3.11855	-2.1931	0.622492	-3.5231	0.000426529	0.00191919	18.4586	21.7412	17.2114	5.93048	0	3.42519
AT2G15020	hypothetical protein(AT2G15020)	512.917	851.718	174.117	-2.19734	0.30291	-7.25411	4.04298e-13	1.04371e-11	718.119	1017.6	819.434	97.9041	174.62	249.826
AT1G11170	lysine ketoglutarate reductase trans-splicing-like protein (DUF707)(AT1G11170)	20.5164	34.6456	6.38724	-2.19897	0.489646	-4.49093	7.09126e-06	5.15392e-05	33.3988	23.3146	47.2233	5.98413	6.95449	6.22311
AT4G00700	C2 calcium/lipid-binding plant phosphoribosyltransferase family protein(AT4G00700)	19.0707	32.895	5.24651	-2.20152	0.643334	-3.42205	0.000621519	0.00268051	66.0072	17.0802	15.5975	10.2242	2.14358	3.37181
AT5G60900	receptor-like protein kinase 1(RLK1)	95.4575	159.625	31.2897	-2.20404	0.357297	-6.16866	6.88715e-10	1.06152e-08	159.177	124.445	195.254	27.7548	18.2181	47.8962
AT5G25755	#N/A	20.1676	34.2591	6.07604	-2.20517	0.476483	-4.62802	3.69174e-06	2.85391e-05	35.0759	37.9044	29.797	2.93263	8.49904	6.79646
AT5G10410	ENTH/ANTH/VHS superfamily protein(AT5G10410)	52.8837	88.6199	17.1475	-2.21522	0.446956	-4.95622	7.1877e-07	6.47415e-06	146.752	58.3703	60.7378	23.3095	16.0064	12.1265
AT1G60190	ARM repeat superfamily protein(PUB19)	386.362	639.947	132.776	-2.2154	0.264953	-8.3615	6.19247e-17	2.76876e-15	777.142	664.963	477.737	170.95	96.4261	130.953
AT5G63160	BTB and TAZ domain protein 1(BT1)	855.249	1424.3	286.202	-2.21828	0.318395	-6.96708	3.23578e-12	7.40908e-11	1243.24	1672.22	1357.43	213.938	184.066	460.601
AT3G11690	hypothetical protein(AT3G11690)	82.837	137.818	27.856	-2.22388	0.359114	-6.1927	5.91434e-10	9.23125e-09	167.167	154.966	91.3213	40.9235	20.3502	22.2944
AT5G53870	early nodulin-like protein 1(ENODL1)	70.0197	118.627	21.4121	-2.22755	0.506197	-4.40056	1.07971e-05	7.48672e-05	230.388	66.5807	58.9126	31.9816	14.0593	18.1954
AT3G17790	purple acid phosphatase 17(PAP17)	387.497	644.441	130.553	-2.23039	0.307771	-7.2469	4.26415e-13	1.09653e-11	858.334	557.648	517.341	190.025	86.7452	114.889
AT1G34060	Pyridoxal phosphate (PLP)-dependent transferases superfamily protein(AT1G34060)	117.076	220.431	13.7215	-2.23081	0.810326	-2.75297	0.00590565	0.0185809	232.822	216.422	212.049	7.32038	0	33.844
AT3G03870	transmembrane protein(AT3G03870)	271.073	450.361	91.7858	-2.233	0.23737	-9.40727	5.09177e-21	3.57179e-19	429.75	471.12	450.213	92.5305	64.7642	118.063
AT2G34440	AGAMOUS-like 29(AGL29)	26.8717	45.1222	8.62127	-2.23815	0.423407	-5.28604	1.24996e-07	1.30053e-06	45.1807	47.5995	42.5864	11.7052	5.3492	8.80941
AT5G57910	ribosomal RNA small subunit methyltransferase G(AT5G57910)	83.8064	140.07	27.5426	-2.23822	0.322973	-6.93006	4.20663e-12	9.45753e-11	164.154	123.256	132.8	30.7097	16.0567	35.8615
AT5G24640	hypothetical protein(AT5G24640)	10.5211	19.2179	1.82437	-2.24098	0.74051	-3.02627	0.00247593	0.0088419	6.91937	26.8674	23.867	0	0	5.47312
AT3G14590	Calcium-dependent lipid-binding (CaLB domain) family protein(NTMC2T6.2)	65.4567	109.958	20.9557	-2.24187	0.357956	-6.26297	3.77704e-10	6.08124e-09	73.9879	145.927	109.958	18.7196	18.2105	25.9371
AT3G05932	ncRNA(AT3G05932)	19.9869	33.8682	6.10568	-2.24211	0.479629	-4.67467	2.94427e-06	2.3222e-05	29.2772	29.4609	42.8665	4.7691	7.86189	5.68606
AT3G09390	metallothionein 2A(MT2A)	2681.25	4444.45	918.054	-2.2439	0.199967	-11.2213	3.20409e-29	4.85554e-27	3915.69	4391.77	5025.9	1156.39	807.361	790.414
AT5G10930	CBL-interacting protein kinase 5(CIPK5)	228.31	380.469	76.1498	-2.2441	0.241851	-9.27884	1.71326e-20	1.13751e-18	332.84	443.126	365.442	58.3293	73.7792	96.341
AT1G31290	ARGONAUTE 3(AGO3)	22.2859	38.7432	5.82872	-2.24425	0.555061	-4.04325	5.27163e-05	0.000307259	31.3008	42.6997	42.229	1.46048	3.21562	12.8101
AT1G52342	hypothetical protein(AT1G52342)	162.557	272.204	52.909	-2.24518	0.335182	-6.69837	2.10752e-11	4.25621e-10	157.309	345.356	313.949	48.2551	42.8206	67.6515
AT4G11910	STAY-GREEN-like protein(AT4G11910)	25.8905	44.3157	7.46538	-2.24663	0.600865	-3.73899	0.000184762	0.000926702	66.3458	32.9497	33.6516	17.5486	2.14086	2.70663
AT2G07728	hypothetical protein(AT2G07728)	14.6839	25.3112	4.05665	-2.24846	0.612497	-3.67096	0.000241638	0.0011663	10.2607	30.5172	35.1556	5.85681	4.27609	2.03705
AT2G32290	beta-amylase 6(BAM6)	50.2429	84.4031	16.0827	-2.24868	0.3313	-6.78744	1.14138e-11	2.41564e-10	84.067	86.1381	83.0042	14.5305	13.0473	20.6704
AT2G15880	Leucine-rich repeat (LRR) family protein(AT2G15880)	672.306	1167.07	177.546	-2.25095	0.617813	-3.64343	0.000269033	0.00127924	545.382	657.616	2298.2	147.546	112.517	272.575
AT2G17040	NAC domain containing protein 36(NAC036)	445.396	748.654	142.138	-2.25264	0.376697	-5.97997	2.23184e-09	3.13786e-08	856.95	773.44	615.573	96.4831	75.9752	253.954
AT1G76820	eukaryotic translation initiation factor 2 (eIF-2) family protein(AT1G76820)	145.538	242.116	48.961	-2.2559	0.225554	-10.0016	1.49928e-23	1.3716e-21	255.473	211.058	259.816	46.7349	48.2348	51.9133
AT5G43860	chlorophyllase 2(CLH2)	51.9051	87.2999	16.5103	-2.25806	0.338467	-6.67145	2.53283e-11	5.01313e-10	76.6335	81.7686	103.498	13.1648	16.0522	20.3139
AT5G21020	transmembrane protein(AT5G21020)	1217.99	2024.16	411.831	-2.25899	0.200635	-11.2592	2.08675e-29	3.23641e-27	2284.79	2004.3	1783.38	401.123	331.458	502.912
AT2G07696	Ribosomal protein S7p/S5e family protein(AT2G07696)	18.5185	32.1124	4.92466	-2.26006	0.582508	-3.87988	0.000104507	0.000561026	31.6768	23.2089	41.4514	0	10.6956	4.07838
AT3G09020	alpha 1,4-glycosyltransferase family protein(AT3G09020)	18.9693	32.7967	5.14184	-2.26347	0.572661	-3.95255	7.73224e-05	0.000429132	26.3569	32.9369	39.0963	7.30902	0	8.11651
AT4G02075	RING/FYVE/PHD zinc finger superfamily protein(PIT1)	92.555	157.111	27.9991	-2.26361	0.430327	-5.26022	1.43885e-07	1.47162e-06	97.3176	169.836	204.179	17.6809	16.6216	49.6948
AT3G46090	C2H2 and C2HC zinc fingers superfamily protein(ZAT7)	80.5697	138.185	22.9541	-2.26564	0.50517	-4.4849	7.2947e-06	5.27749e-05	134.792	144.025	135.74	7.31706	10.6964	50.8489
AT5G52750	Heavy metal transport/detoxification superfamily protein(AT5G52750)	70.8459	121.148	20.5436	-2.26689	0.498556	-4.5469	5.44423e-06	4.07076e-05	160.112	113.817	89.5154	19.3534	4.34465	37.9326
AT5G49640	hypothetical protein(AT5G49640)	343.391	572.01	114.771	-2.26775	0.212493	-10.6721	1.37414e-26	1.61417e-24	532.711	522.568	660.752	109.939	96.0934	138.281
AT3G55580	Regulator of chromosome condensation (RCC1) family protein(AT3G55580)	17.7965	30.289	5.30389	-2.27355	0.500421	-4.54328	5.53849e-06	4.13502e-05	34.7151	30.6501	25.5019	7.29085	3.22823	5.39259
AT1G22570	Major facilitator superfamily protein(AT1G22570)	223.276	377.014	69.5377	-2.27538	0.39179	-5.80765	6.3355e-09	8.19364e-08	231.42	332.913	566.709	52.5517	44.5569	111.505
AT3G14595	Ribosomal protein L18ae family(AT3G14595)	698.738	1165.88	231.592	-2.28295	0.206312	-11.0655	1.84351e-28	2.59556e-26	1091.21	1176.7	1229.74	172.648	235.35	286.779
AT1G69310	WRKY DNA-binding protein 57(WRKY57)	40.9866	69.2225	12.7507	-2.28984	0.369202	-6.20215	5.56985e-10	8.74591e-09	69.1661	83.0764	55.425	13.4935	11.0374	13.7213
AT4G23450	RING/U-box superfamily protein(AIRP1)	13.6548	23.8352	3.47452	-2.29485	0.6308	-3.638	0.000274763	0.00130399	34.0093	23.2138	14.2825	6.15059	0	4.27296
AT2G46690	SAUR-like auxin-responsive protein family(AT2G46690)	228.22	381.8	74.6389	-2.29494	0.21745	-10.5539	4.87326e-26	5.49682e-24	386.237	395.491	363.673	71.7348	59.8752	92.3066
AT1G62800	aspartate aminotransferase 4(ASP4)	17.5165	30.3481	4.68484	-2.29511	0.522742	-4.39052	1.13081e-05	7.78935e-05	31.6442	33.6962	25.704	3.55854	2.46229	8.03369
AT1G65347	hypothetical protein(AT1G65347)	15.8093	27.5017	4.11686	-2.29784	0.579944	-3.96218	7.42682e-05	0.000414266	13.7009	42.7268	26.0773	2.92941	5.34313	4.07803
AT1G55265	DUF538 family protein, putative (Protein of unknown function, DUF538)(AT1G55265)	41.1716	69.6449	12.6982	-2.2994	0.44245	-5.19698	2.02555e-07	2.01863e-06	106.493	45.1745	57.2677	17.5884	9.6105	10.8957
AT4G11355	tRNA(AT4G11355)	36.0891	70.1766	2.00161	-2.30406	0.822331	-2.80187	0.00508072	0.0163552	21.3512	64.834	124.344	0	0	6.00483
AT4G26675	tRNA(AT4G26675)	36.0891	70.1766	2.00161	-2.30406	0.822331	-2.80187	0.00508072	0.0163552	21.3512	64.834	124.344	0	0	6.00483
AT5G43455	tRNA(AT5G43455)	36.0891	70.1766	2.00161	-2.30406	0.822331	-2.80187	0.00508072	0.0163552	21.3512	64.834	124.344	0	0	6.00483
AT3G15500	NAC domain containing protein 3(NAC3)	57.5363	99.2845	15.788	-2.30676	0.571755	-4.03452	5.47135e-05	0.00031778	71.4196	92.6042	133.83	33.3257	1.08023	12.9581
AT5G01600	ferretin 1(FER1)	1170.83	1970.57	371.077	-2.30994	0.323161	-7.14797	8.80684e-13	2.17454e-11	2454.74	1439.97	2017.01	204.699	546.016	362.516
AT3G50840	Phototropic-responsive NPH3 family protein(AT3G50840)	208.669	350.44	66.898	-2.31261	0.25762	-8.97681	2.78729e-19	1.58095e-17	279.118	361.734	410.469	63.6192	52.7923	84.2825
AT1G68110	ENTH/ANTH/VHS superfamily protein(AT1G68110)	23.2877	39.9118	6.66358	-2.31404	0.46398	-4.98736	6.12109e-07	5.57668e-06	43.3459	39.0499	37.3397	7.31056	3.21192	9.46826
AT5G18340	ARM repeat superfamily protein(AT5G18340)	73.1345	123.17	23.0989	-2.31533	0.289669	-7.99303	1.3166e-15	4.88545e-14	135.767	123.24	110.503	21.9232	20.3503	27.0231
AT4G27300	S-locus lectin protein kinase family protein(AT4G27300)	83.0555	139.914	26.1969	-2.31556	0.321368	-7.20533	5.79029e-13	1.45874e-11	133.859	176.914	108.97	30.6809	18.2153	29.6944
AT5G49440	hypothetical protein(AT5G49440)	650.535	1088.69	212.376	-2.31683	0.210196	-11.0222	2.98531e-28	4.0872e-26	928.448	1082.38	1255.25	229.521	164.901	242.704
AT1G70420	DNA ligase-like protein, putative (DUF1645)(AT1G70420)	115.086	196.359	33.8128	-2.33226	0.407641	-5.72135	1.05681e-08	1.31205e-07	134.424	192.819	261.833	19.0121	23.5481	58.8782
AT3G08720	serine/threonine protein kinase 2(S6K2)	64.2821	109.585	18.9794	-2.33692	0.403187	-5.79612	6.7865e-09	8.73707e-08	118.849	96.8277	113.078	21.0841	6.62417	29.23
AT3G26220	cytochrome P450, family 71, subfamily B, polypeptide 3(CYP71B3)	104.631	176.893	32.369	-2.33744	0.274928	-8.50202	1.86316e-17	8.78563e-16	191.147	164.49	175.041	25.0031	29.1052	42.9987
AT2G26560	phospholipase A 2A(PLA2A)	37.6015	65.0333	10.1697	-2.34094	0.54546	-4.29168	1.77325e-05	0.000116758	35.4662	71.9693	87.6643	17.1276	1.14037	12.241
AT1G54575	hypothetical protein(AT1G54575)	67.8131	124.676	10.9499	-2.34187	0.769397	-3.04377	0.00233633	0.00841759	199.933	120.844	53.2519	26.351	1.06923	5.42942
AT5G13210	Uncharacterized conserved protein UCP015417, vWA(AT5G13210)	95.527	160.811	30.2433	-2.34222	0.306909	-7.63166	2.31743e-14	7.25641e-13	200.645	148.845	132.941	29.2149	38.5803	22.9347
AT3G29035	NAC domain containing protein 3(NAC3)	97.9377	185.85	10.0251	-2.34247	0.809474	-2.89381	0.00380596	0.0127888	134.24	179.323	243.988	4.3848	0	25.6906
AT3G49780	phytosulfokine 4 precursor(PSK4)	283.266	480.118	86.4141	-2.34277	0.383503	-6.10886	1.00342e-09	1.49325e-08	348.111	550.329	541.915	144.714	37.4819	77.0465
AT2G16790	P-loop containing nucleoside triphosphate hydrolases superfamily protein(AT2G16790)	12.0535	20.9702	3.13686	-2.34346	0.587814	-3.98674	6.69882e-05	0.000378699	16.8872	18.6211	27.4024	2.44482	4.72205	2.24371
AT1G04770	Tetratricopeptide repeat (TPR)-like superfamily protein(AT1G04770)	153.866	263.548	44.1828	-2.34995	0.432124	-5.43815	5.38378e-08	5.97088e-07	238.394	288.02	264.231	13.1645	37.456	81.9278
AT4G03320	translocon at the inner envelope membrane of chloroplasts 20-IV(Tic20-IV)	72.4616	121.648	23.2753	-2.35222	0.310528	-7.57489	3.59437e-14	1.09441e-12	125.922	124.479	114.543	30.7121	23.5478	15.566
AT3G03470	cytochrome P450, family 87, subfamily A, polypeptide 9(CYP89A9)	950.099	1606.51	293.688	-2.35744	0.320044	-7.36599	1.75836e-13	4.78176e-12	2043.39	1240.92	1535.22	406.274	155.319	319.47
AT1G66920	Protein kinase superfamily protein(AT1G66920)	49.7966	85.8766	13.7165	-2.35959	0.511845	-4.60997	4.02718e-06	3.08797e-05	88.4703	71.0963	98.0632	21.7309	1.1038	18.3148
AT5G64230	1,8-cineole synthase(AT5G64230)	121.351	203.61	39.0912	-2.36072	0.258457	-9.13388	6.60881e-20	4.07447e-18	219.967	194.189	196.675	51.7648	33.8148	31.6941
AT2G15390	fucosyltransferase 4(FUT4)	54.9814	94.5157	15.4471	-2.36229	0.52426	-4.50595	6.6078e-06	4.84589e-05	91.1565	111.046	81.3444	31.1543	1.98949	13.1976
AT2G36750	UDP-glucosyl transferase 73C1(UGT73C1)	44.3747	75.5799	13.1695	-2.36435	0.395657	-5.97576	2.29018e-09	3.20851e-08	58.5733	87.8565	80.3098	17.5403	6.42577	15.5425
AT2G43060	ILI1 binding bHLH 1(IBH1)	112.093	189.909	34.2771	-2.3668	0.276091	-8.57254	1.01231e-17	4.94987e-16	198.349	184.283	187.097	32.1787	24.6149	46.0376
AT3G26210	cytochrome P450, family 71, subfamily B, polypeptide 23(CYP71B23)	60.5764	104.286	16.8673	-2.36857	0.517733	-4.57488	4.76482e-06	3.59252e-05	123.755	93.9499	95.1512	33.607	2.14271	14.8522
AT4G13810	receptor like protein 47(RLP47)	184.842	313.533	56.1506	-2.36903	0.303927	-7.79474	6.45425e-15	2.18651e-13	282.974	261.806	395.819	45.5237	41.8241	81.1039
AT2G32140	transmembrane receptor(AT2G32140)	81.7928	139.35	24.2355	-2.37013	0.358258	-6.61572	3.69739e-11	7.085e-10	160.229	171.673	86.1482	22.446	19.1219	31.1385
AT5G24120	sigma factor E(SIGE)	551.929	936.905	166.953	-2.37331	0.327574	-7.24512	4.32071e-13	1.10964e-11	722.012	1168.75	919.953	112.903	121.73	266.227
AT3G63210	mediator of aba-regulated dormancy protein (DUF581)(AT3G63210)	224.953	378.406	71.5007	-2.37583	0.20505	-11.5866	4.81739e-31	8.77384e-29	412.297	335.551	387.37	80.3806	63.1967	70.9248
AT5G23230	nicotinamidase 2(NIC2)	17.7851	31.5504	4.01988	-2.37613	0.583373	-4.07309	4.63936e-05	0.000274845	29.1873	26.8798	38.5842	0	3.20697	8.85266
AT3G57540	Remorin family protein(AT3G57540)	99.6061	169.403	29.8092	-2.3806	0.347258	-6.85543	7.11008e-12	1.54599e-10	232.041	169.624	106.544	30.7048	23.5537	35.1692
AT1G23840	transmembrane protein(AT1G23840)	18.2035	31.7486	4.65835	-2.38317	0.507411	-4.69672	2.64376e-06	2.10104e-05	33.189	36.6118	25.445	2.92511	4.2812	6.76875
AT1G72060	serine-type endopeptidase inhibitor(AT1G72060)	42.1108	72.3304	11.8912	-2.38489	0.493937	-4.82833	1.37684e-06	1.16957e-05	83.2025	37.8466	95.9421	20.5139	4.27267	10.8869
AT2G21820	seed maturation protein(AT2G21820)	25.8848	45.5004	6.2692	-2.3898	0.549558	-4.34858	1.37023e-05	9.2429e-05	52.785	56.2438	27.4724	0	8.53813	10.2695
AT2G04050	MATE efflux family protein(AT2G04050)	19.1308	34.0045	4.25704	-2.39125	0.590812	-4.04739	5.17922e-05	0.000302317	18.5682	43.1587	40.2866	1.51957	2.27799	8.97357
AT2G18193	P-loop containing nucleoside triphosphate hydrolases superfamily protein(AT2G18193)	33.9113	60.0548	7.76785	-2.39602	0.600765	-3.98828	6.65538e-05	0.000376525	30.5419	61.0094	88.6132	2.92296	2.14224	18.2384
AT4G13820	Leucine-rich repeat (LRR) family protein(AT4G13820)	24.1407	41.2826	6.99874	-2.39633	0.45624	-5.25234	1.50179e-07	1.52968e-06	42.3324	40.2616	41.2539	7.30381	9.64496	4.04745
AT5G59780	myb domain protein 59(MYB59)	261.482	442.816	80.1493	-2.39646	0.216769	-11.0553	2.06537e-28	2.86725e-26	465.467	430.822	432.158	62.2694	77.5506	100.628
AT5G09440	EXORDIUM like 4(EXL4)	492.409	833.434	151.383	-2.3983	0.247598	-9.68629	3.44843e-22	2.74933e-20	761.162	832.229	906.912	162.276	98.5105	193.362
AT4G25390	Protein kinase superfamily protein(AT4G25390)	192.232	326.11	58.3531	-2.40192	0.266235	-9.02179	1.85039e-19	1.09327e-17	349.576	296.383	332.372	61.3396	37.491	76.2286
AT4G04830	methionine sulfoxide reductase B5(MSRB5)	238.147	433.057	43.2375	-2.4047	0.729013	-3.29856	0.000971816	0.00394529	413.086	471.235	414.85	21.9749	6.41038	101.327
AT1G07610	metallothionein 1C(MT1C)	92.1646	156.162	28.1668	-2.40709	0.323835	-7.43306	1.06111e-13	2.98557e-12	190.781	133.114	144.592	41.0894	18.1288	25.282
AT2G26355	ncRNA(AT2G26355)	74.5885	127.103	22.0742	-2.40729	0.306578	-7.85213	4.0902e-15	1.42454e-13	151.449	124.514	105.346	17.5732	23.5143	25.135
AT3G48240	Octicosapeptide/Phox/Bem1p family protein(AT3G48240)	30.1297	51.642	8.61746	-2.40905	0.42738	-5.63679	1.73252e-08	2.07819e-07	57.8671	59.7992	37.2598	10.2379	7.49212	8.12241
AT5G09220	amino acid permease 2(AAP2)	1535.41	2751.4	319.421	-2.4142	0.681005	-3.54506	0.000392518	0.00178435	2211.28	3620.26	2422.66	163.678	86.7652	707.819
AT1G76590	PLATZ transcription factor family protein(AT1G76590)	254.611	435.024	74.1976	-2.41613	0.338694	-7.13368	9.77219e-13	2.39503e-11	313.233	422.306	569.532	45.4044	63.8772	113.311
AT1G76960	transmembrane protein(AT1G76960)	246.992	444.578	49.4064	-2.41842	0.696428	-3.47261	0.000515419	0.00226224	694.417	381.06	258.258	92.4898	8.52731	47.202
AT1G09480	NAD(P)-binding Rossmann-fold superfamily protein(AT1G09480)	10.1066	18.0439	2.16929	-2.42091	0.677168	-3.57505	0.000350161	0.0016187	31.991	9.72864	12.412	3.33136	0.863556	2.31296
AT1G73700	MATE efflux family protein(AT1G73700)	22.7114	39.9022	5.52073	-2.42237	0.51716	-4.684	2.81335e-06	2.22335e-05	26.046	44.0306	49.63	1.49528	6.30017	8.76675
AT1G67365	ncRNA(AT1G67365)	77.638	132.186	23.0901	-2.42276	0.300178	-8.07108	6.96817e-16	2.68606e-14	133.486	155.032	108.04	24.8957	19.2388	25.1357
AT4G26150	cytokinin-responsive gata factor 1(CGA1)	142.865	245.971	39.759	-2.43354	0.39161	-6.2142	5.1587e-10	8.14722e-09	157.118	299.797	280.998	19.1258	35.568	64.5832
[truncated: 197 more rows]

## Sheet: Table S3
S3. Young leaf v.s. Old leaf at 10 h heat stress
[truncated: 1,637 more rows]

## Sheet: Table S4
S4. Young leaf 1 h v.s. Young leaf 0 h
[truncated: 1,164 more rows]

[truncated: 5 more sheets: Table S5, Table S6, Table S7, Table S8, Table S9]
