# Supplementary material for: Differential tolerance to heat stress of young leaves compared to mature leaves of whole plants relate to differential transcriptomes involved in metabolic adaptations to stress
Source: AoB Plants. 2022 Jun 21;14(4):plac024. doi: 10.1093/aobpla/plac024 (PMC9280325; doi:10.1093/aobpla/plac024)
Supplement: plac024_suppl_Supplementary_Tables_S10_S14 [file plac024_suppl_supplementary_tables_s10_s14.xlsx]

## Sheet: Table S10
S10. DE genes involved in Chaperon, DNAJ heat shock protein and HSP/HSF. Gene ID; annotation; relative expression of Log2 fold change (as indicated Log2FC) of young leaf gene TPM versus old leaf gene TPM upon 0 h, 1 h and 10 h heat stress; and transcript levels expressed in TPM of young leaf compared with mature leaf upon 1 h 1 h and 10 h heat stress conditions.
AtG Code	Annotation	Log2FC_0h	Log2FC_1h	Log2FC_10h	0h		1h		10h
					old	young	old	young	old	young
AT2G17880	Chaperone DnaJ-domain superfamily protein(AT2G17880)	1.88965	1.00859	2.85175	23.5803	92.4825	16.5317	35.1359	7.93339	67.1777
AT3G06778	Chaperone DnaJ-domain superfamily protein(AT3G06778)	1.81603	2.57202	2.7324	2.04794	11.9231	0	6.1667	0.837045	12.1502
AT5G20720	chaperonin 20(CPN20)	2.39988	1.4813	1.23915	343.714	1849.55	1193.08	3352.58	1786.77	4256.25
AT1G55490	chaperonin 60 beta(CPN60B)	3.18898	2.47677	0.6821	299.882	2835.15	460.251	2615.92	2437.02	3928.49
AT4G24190	Chaperone protein htpG family protein(SHD)	0.567521	1.59909	0.13583	708.945	1063.31	679.916	2117.38	3110.95	3426.23
AT5G22080	Chaperone DnaJ-domain superfamily protein(AT5G22080)	-0.887253	-1.11588	-0.210685	333.188	178.148	435.677	199.214	472.028	408.043
AT1G56300	Chaperone DnaJ-domain superfamily protein(AT1G56300)	-2.27155	-1.49095	-0.25796	254.536	48.9792	880.839	307.928	1009.12	843.255
AT1G72070	Chaperone DnaJ-domain superfamily protein(AT1G72070)	-0.154396	-1.35408	-0.603812	41.7245	36.9223	28.5284	9.48748	15.8463	10.0683
AT5G58110	chaperone binding / ATPase activator(AT5G58110)	-0.696967	-1.15367	-0.915715	292.034	179.72	1594.4	696.732	1503.09	791.191
AT3G62190	Chaperone DnaJ-domain superfamily protein(AT3G62190)	-0.950907	-1.5589	-0.932922	152.695	77.458	343.123	113.498	429.711	221.89
AT3G05345	Chaperone DnaJ-domain superfamily protein(AT3G05345)	-0.812821	-1.31239	-1.11213	106.828	60.3182	156.132	60.4735	188.886	86.9472
AT4G36040	Chaperone DnaJ-domain superfamily protein(J11)	-0.885872	-1.68156	-1.24826	2761.64	1478.74	3456.69	1060.07	1360.95	556.776
AT5G43260	chaperone protein dnaJ-like protein(AT5G43260)	-1.04131	-1.40068	-1.60883	138.442	65.396	321.374	118.943	235.919	74.4719
AT2G20920	chaperone (DUF3353)(AT2G20920)	-1.2605	-1.24112	-1.87063	700.873	287.147	870.385	363.325	1231.97	327.695
AT1G80920	Chaperone DnaJ-domain superfamily protein(J8)	-1.94156	-1.99032	-2.16868	3801.19	961.274	2805.22	666.738	1521.46	331.11
AT2G05250	DNAJ heat shock N-terminal domain-containing protein(AT2G05250)	0.0400491	4.70557	-0.569516	68.4974	73.2754	2.44241	98.5664	178.119	120.185
AT1G77020	DNAJ heat shock N-terminal domain-containing protein(AT1G77020)	0.576228	1.75251	0.773077	7.28485	11.7372	2.53257	11.9176	24.8497	43.7832
AT3G47650	DnaJ/Hsp40 cysteine-rich domain superfamily protein(AT3G47650)	1.47589	1.49906	0.330319	313.389	887.577	180.59	516.934	402.985	507.085
AT5G03160	DnaJ P58IPK-like protein(P58IPK)	0.53158	1.20371	0.05433	56.1952	83.8392	89.4664	212.014	261.372	270.454
AT5G27240	DNAJ heat shock N-terminal domain-containing protein(AT5G27240)	0.67456	1.15699	0.302381	26.9187	44.9803	17.2246	40.8256	78.5037	97.6371
AT3G51140	DnaJ (DUF3353)(AT3G51140)	1.35436	1.06365	0.599672	102.414	265.814	127.512	271.753	132.171	200.52
AT3G62600	DNAJ heat shock family protein(ATERDJ3B)	0.31196	1.04718	0.15943	136.993	172.515	241.148	505.747	704.752	786.373
AT1G75690	DnaJ/Hsp40 cysteine-rich domain superfamily protein(LQY1)	0.982277	1.00085	1.46786	583.749	1175.96	424.922	855.521	148.657	416.84
AT3G17668	DnaJ/Hsp40 cysteine-rich domain superfamily protein(ENA)	-0.456379	-1.06832	-1.06692	42.0412	30.3024	55.983	25.6237	91.9394	42.482
AT3G11450	DnaJ and Myb-like DNA-binding domain-containing protein(AT3G11450)	-0.236722	-1.08927	-0.0413046	529.321	447.317	670.85	311.323	803.469	781.871
AT1G74250	DNAJ heat shock N-terminal domain-containing protein(AT1G74250)	-0.28905	-1.1787	-0.451803	262.948	213.517	298.355	128.97	532.812	387.928
AT4G13830	DNAJ-like 20(J20)	-1.42173	-1.33895	-0.865588	1029.58	375.478	1189.55	461.216	584.07	318.264
AT5G23240	DNAJ heat shock N-terminal domain-containing protein(AT5G23240)	-3.23249	-2.57236	-1.92933	164.887	14.4863	294.174	30.7223	3831.21	978.516
AT4G02100	Heat shock protein DnaJ with tetratricopeptide repeat-containing protein(AT4G02100)	2.3678	3.9263	4.60449	8.20163	51.4289	0.619898	26.6837	3.07331	99.9585
AT1G46264	heat shock transcription factor B4(HSFB4)	1.33081	2.44684	3.68377	8.98868	28.5737	2.63631	20.0128	1.85381	38.9759
AT3G10680	HSP20-like chaperones superfamily protein(AT3G10680)	1.64929	1.64461	2.33925	5.49593	24.379	2.85773	11.8988	1.05742	10.3319
AT5G20970	HSP20-like chaperones superfamily protein(AT5G20970)	2.03731	1.78382	1.96077	3.2864	20.2374	2.42341	14.8178	2.37879	14.6085
AT5G04890	HSP20-like chaperones superfamily protein(RTM2)	1.63879	1.8077	1.62272	13.0285	47.5438	9.32862	35.5234	9.76005	33.3578
AT2G27140	HSP20-like chaperones superfamily protein(AT2G27140)	1.65804	3.39321	1.46683	7.75978	29.8767	0.302003	14.1761	4.09204	14.1244
AT5G51440	HSP20-like chaperones superfamily protein(AT5G51440)	-1.66653	-1.48997	1.31947	4.17283	0.238284	1245.95	435.068	208.199	548.909
AT1G20870	HSP20-like chaperones superfamily protein(AT1G20870)	2.90701	3.11624	1.30658	0.501642	11.3836	0.711616	14.6205	6.44585	17.76
AT4G10250	HSP20-like chaperones superfamily protein(ATHSP22.0)	0.44986	1.31966	0.783924	1.68799	3.01957	1891.95	4887.66	1290.29	2508.94
AT2G33210	heat shock protein 60-2(HSP60-2)	2.12374	1.68241	0.739915	37.3885	181.31	37.9636	125.89	288.763	484.535
AT5G42020	Heat shock protein 70 (Hsp 70) family protein(BIP2)	0.782588	1.26454	0.637136	239.707	427.758	684.047	1678.45	1846.87	2921.38
AT5G52640	heat shock-like protein(HSP90.1)	-1.60703	-1.06068	0.535373	78.3466	23.3194	12780.5	6080.91	3574.43	5261.5
AT5G62020	heat shock transcription factor B2A(HSFB2A)	-1.78085	-1.00564	0.179273	79.4172	21.4375	301.917	148.92	106.676	121.847
AT1G76780	HSP20-like chaperones superfamily protein(AT1G76780)	-0.674395	-1.52193	0.14539	84.3167	51.7943	115.357	38.1376	128.202	142.836
AT4G16660	heat shock protein 70 (Hsp 70) family protein(AT4G16660)	0.266122	1.21031	0.111034	282.318	342.892	373.328	876.878	1294.36	1400.47
AT2G20550	HSP40/DnaJ peptide-binding protein(AT2G20550)	-0.458787	-1.28998	-0.142667	27.219	19.649	19.2197	7.08736	12.5416	11.4251
AT4G16540	Heat shock protein HSP20/alpha crystallin family(AT4G16540)	-0.238438	-1.70834	-0.332839	12.1034	9.94963	30.682	7.95672	26.5755	20.0232
AT1G67970	heat shock transcription factor A8(HSFA8)	-2.56492	-1.09383	-0.769436	110.035	16.3832	175.38	78.4618	264.441	153.397
AT3G46230	heat shock protein 17.4(HSP17.4)	-0.253107	-1.14878	-0.851722	7.10999	5.3098	16811.6	7524.67	4364.67	2193.92
AT4G18880	heat shock transcription factor A4A(HSF A4A)	-1.17689	-1.16069	-1.02287	125.152	54.2005	144.935	61.7442	210.49	102.487
AT2G19310	HSP20-like chaperones superfamily protein(AT2G19310)	-1.15162	-1.72137	-1.31355	96.5117	41.4759	3933.56	1180.23	2343.03	919.758

## Sheet: Table S11
S11. DE genes involved in photosynthesis and photorespiration. Gene ID; annotation; relative expression of Log2 fold change (as indicated Log2FC) of young leaf gene TPM versus old leaf gene TPM upon 0 h, 1 h and 10 h heat stress; and transcript levels expressed in TPM of young leaf compared with mature leaf upon 1 h 1 h and 10 h heat stress conditions.
AtG Code	Annotation	Log2FC_0h	Log2FC_1h	Log2FC_10h	0h		1h		10h
					old	young	old	young	old	young
AT2G42870	phy rapidly regulated 1(PAR1)	4.6881	3.55075	6.24207	0.999915	48.7481	0.406172	16.9129	0	99.22
AT3G58850	phy rapidly regulated 2(PAR2)	2.72649	2.39359	4.15723	3.00708	28.4717	1.59675	13.9837	1.28571	40.9053
AT1G03010	Phototropic-responsive NPH3 family protein(AT1G03010)	1.40969	1.0026	3.14308	1.6651	7.42973	0.870077	3.13323	0.82419	16.6863
AT2G02950	phytochrome kinase substrate 1(PKS1)	-0.240975	1.66201	3.1131	97.9249	82.4352	13.5948	45.7722	22.2371	208.313
AT3G27690	photosystem II light harvesting complex protein 2.3(LHCB2.3)	2.55055	4.27761	2.94725	1393.68	8470.23	227.67	4556.22	26.6378	220.833
AT1G52770	Phototropic-responsive NPH3 family protein(AT1G52770)	4.2197	2.67558	2.65487	0.502254	29.7035	1.45746	17.2681	1.87674	19.2025
AT3G49900	Phototropic-responsive NPH3 family protein(AT3G49900)	2.42822	2.03351	2.28044	5.12455	36.2837	4.87049	23.8805	6.96746	40.1539
AT2G05070	photosystem II light harvesting complex protein 2.2(LHCB2.2)	0.776659	1.96656	2.20407	10611.2	18286	4168.25	16674.2	420.255	1986.63
AT5G66560	Phototropic-responsive NPH3 family protein(AT5G66560)	0.241168	1.06306	2.1189	74.6684	89.2088	22.9164	50.1066	21.8455	102.889
AT1G14280	phytochrome kinase substrate 2(PKS2)	-0.125556	0.856276	1.95848	264.914	242.204	142.309	259.505	123.59	492.872
AT5G10250	Phototropic-responsive NPH3 family protein(DOT3)	-0.797986	0.815461	1.85083	41.6821	22.8432	19.7331	37.4542	6.11198	26.3309
AT1G50280	Phototropic-responsive NPH3 family protein(AT1G50280)	0.837259	1.71023	1.62061	14.8862	27.6437	8.9171	32.8758	17.2148	57.3131
AT2G05100	photosystem II light harvesting complex protein 2.1(LHCB2.1)	0.174711	1.04324	1.4303	17613.3	19909	8145.89	16918.1	492.94	1351.49
AT3G21055	photosystem II subunit T(PSBTN)	1.10029	1.37696	1.41334	2285.62	4979.85	1580.88	4170.13	753.885	2049.56
AT4G21280	photosystem II subunit QA(PSBQA)	1.31191	2.26959	1.40247	3072.37	7727.88	2042.96	9955.23	1493.18	4011.27
AT5G48800	Phototropic-responsive NPH3 family protein(AT5G48800)	0.457333	1.16599	1.38176	24.8885	35.9076	9.16365	22.7489	19.9117	54.9718
AT1G30440	Phototropic-responsive NPH3 family protein(AT1G30440)	1.22091	0.840938	1.31791	110.503	264.6	57.6221	105.053	128.495	324.277
AT4G29080	phytochrome-associated protein 2(PAP2)	0.163553	0.867872	1.21468	117.861	134.085	27.9903	53.7322	70.1306	166.446
AT5G64040	photosystem I reaction center subunit PSI-N, chloroplast, putative / PSI-N, putative (PSAN)(PSAN)	1.24798	1.36081	1.19221	4060.64	9804.85	3016.81	7795.87	996.691	2294.73
AT1G55670	photosystem I subunit G(PSAG)	0.574625	0.964342	1.18182	7442.39	11159.6	6148.69	12049.2	3388.24	7807.84
AT2G06520	photosystem II subunit X(PSBX)	0.504672	1.47249	1.15799	7265.66	10378	3505.54	9829.64	1797.15	4059.57
AT1G52230	photosystem I subunit H2(PSAH2)	1.29696	1.82137	1.12796	2390.7	5963.54	1418.75	5056.45	705.282	1558.22
AT4G05180	photosystem II subunit Q-2(PSBQ-2)	0.592562	0.96601	1.11435	7699.75	11677.4	5390.24	10593.6	2643.35	5778.48
AT3G15570	Phototropic-responsive NPH3 family protein(AT3G15570)	0.21719	2.39044	1.06939	159.155	184.015	25.3904	147.901	92.9276	199.651
AT5G03250	Phototropic-responsive NPH3 family protein(AT5G03250)	1.38498	1.77545	1.06583	2.81146	10.2042	2.98268	13.7741	7.62821	17.9966
AT5G61270	phytochrome-interacting factor7(PIF7)	-0.0778849	0.581879	1.01553	185.539	174.646	135.353	204.167	65.4879	133.525
AT5G47800	Phototropic-responsive NPH3 family protein(AT5G47800)	0.71088	0.896898	1.01082	16.937	29.8434	9.84531	19.9868	25.3255	52.0725
AT2G34420	photosystem II light harvesting complex protein B1B2(LHB1B2)	-0.0663264	0.0809383	1.00473	72799.5	69462.1	66460.8	70350.5	13972.2	28593.7
AT1G31330	photosystem I subunit F(PSAF)	0.747113	1.36351	0.981289	13382.8	22653.6	7639.61	19858.6	4348.67	8685.45
AT1G08380	photosystem I subunit O(PSAO)	0.384125	1.01119	0.974175	11246.7	14740.7	5245.29	10621	1980.17	3923.81
AT1G67740	photosystem II BY(PSBY)	1.03245	1.39935	0.859831	3862.52	8045.27	2176.25	5776.26	1870.2	3435.23
AT2G46820	photosystem I P subunit(PSI-P)	0.73967	1.12371	0.773002	3369.52	5682.49	2039.32	4477.72	1105.63	1902.77
AT1G03600	photosystem II family protein(PSB27)	1.51809	1.12499	0.68632	883.912	2574.41	939.869	2064.21	825.966	1339.21
AT1G03130	photosystem I subunit D-2(PSAD-2)	0.456042	1.3993	0.650959	6017.74	8289.28	3413.83	9057.52	1717.27	2707.11
AT1G06680	photosystem II subunit P-1(PSBP-1)	0.746777	1.04507	0.585386	12822.3	21689.9	7947.84	16520.3	6670.12	10104.5
AT4G15510	Photosystem II reaction center PsbP family protein(PPD1)	1.29842	1.74174	0.425391	62.1347	156.051	46.1228	160.142	57.0957	76.8575
AT4G28660	photosystem II reaction center PSB28 protein(PSB28)	2.27602	1.24505	0.42304	107.165	538.024	101.939	243.963	185.443	248.931
AT4G02770	photosystem I subunit D-1(PSAD-1)	0.46547	1.05386	0.354256	10086.5	13993.2	5628.69	11741.4	4307.22	5522.03
AT1G49975	photosystem I reaction center subunit N(AT1G49975)	0.655491	1.08605	0.228118	112.546	178.614	51.3926	110.635	63.3571	74.1587
AT2G47590	photolyase/blue-light receptor 2(PHR2)	1.48655	2.01296	0.206609	327.427	930.207	242.394	989.269	1288.6	1489.46
AT2G30790	photosystem II subunit P-2(PSBP-2)	-0.336514	1.05753	-0.412999	47.591	37.5102	32.6364	69.6588	54.4268	40.0336
AT3G26490	Phototropic-responsive NPH3 family protein(AT3G26490)	0.858453	1.79952	-0.456093	22.2815	41.9783	5.71642	23.2858	48.8334	35.0325
AT1G67900	Phototropic-responsive NPH3 family protein(AT1G67900)	-0.385966	1.20574	-0.776434	451.872	343.676	151.204	353.593	346.647	200.857
AT1G18810	phytochrome kinase substrate-like protein(AT1G18810)	-0.712644	-0.972398	-1.27667	126.467	76.2932	110.255	54.4681	25.0412	9.18411
AT3G50840	Phototropic-responsive NPH3 family protein(AT3G50840)	-2.5429	-2.31261	-2.67171	349.199	56.3352	350.44	66.898	318.113	45.6829
AT5G38420	Ribulose bisphosphate carboxylase (small chain) family protein(RBCS2B)	1.65906	2.85851	2.25075	4256.82	13992	1467.32	10870	1986.07	9881.98
AT5G38410	Ribulose bisphosphate carboxylase (small chain) family protein(RBCS3B)	1.72989	2.47944	1.97612	15560	53350.3	8376.16	47199	7898.61	32235.2
AT1G67090	ribulose bisphosphate carboxylase small chain 1A(RBCS1A)	1.9802	1.90097	1.51914	23092.3	94128.3	14771.6	55537.5	13527.3	39455.3
AT5G38430	Ribulose bisphosphate carboxylase (small chain) family protein(RBCS1B)	2.4632	2.0203	1.3607	1314.59	7585.95	1110.66	4588.35	1930.19	5051.2
AT2G07732	Ribulose bisphosphate carboxylase large chain, catalytic domain-containing protein(AT2G07732)	-0.979231	-2.02395	-1.40099	17.7163	5.76331	5.96232	0.489209	17.7163	5.76331
AT3G26200	cytochrome P450, family 71, subfamily B, polypeptide 22(CYP71B22)	5.57041	2.81183	4.8615	2.10048	143.839	1.46927	16.901	0	36.0691
AT1G01600	cytochrome P450, family 86, subfamily A, polypeptide 4(CYP86A4)	3.47883	2.85374	4.26537	0.733515	28.1064	0.305452	13.4078	2.02197	75.7787
AT3G10570	cytochrome P450, family 77, subfamily A, polypeptide 6(CYP77A6)	2.11496	2.68993	4.07598	5.98112	34.9443	1.96611	20.382	1.34797	56.6506
AT2G45970	cytochrome P450, family 86, subfamily A, polypeptide 8(CYP86A8)	1.64611	2.39897	3.44968	42.4484	139.134	20.0953	114.717	20.5706	244.204
AT5G19060	cytochrome P450 family protein(AT5G19060)	3.47818	2.90099	3.42706	0	12.8693	0	7.85077	0.739781	19.7394
AT4G39510	cytochrome P450, family 96, subfamily A, polypeptide 12(CYP96A12)	2.0622	2.5685	3.0504	20.2977	98.6383	14.5065	92.7572	4.97119	55.2344
AT1G11600	cytochrome P450, family 77, subfamily B, polypeptide 1(CYP77B1)	3.7344	2.67504	2.9022	0.45854	37.5671	0	8.38578	0	69.0407
AT3G61750	Cytochrome b561/ferric reductase transmembrane with DOMON related domain-containing protein(AT3G61750)	0.568076	1.83515	2.29957	22.2222	34.0468	7.83035	31.3226	5.33161	30.9624
AT2G32720	cytochrome B5 isoform B(CB5-B)	1.66898	2.0499	2.1022	33.9099	115.338	10.7914	49.4097	22.1172	100.304
AT3G50660	Cytochrome P450 superfamily protein(DWF4)	1.55268	2.23101	2.06745	33.4981	100.494	17.475	86.3102	20.1578	90.1081
AT3G06150	cytochrome P450 family protein(AT3G06150)	-0.00452214	1.204	2.01672	167.633	165.707	50.6133	119.554	47.8181	199.988
AT2G30890	Cytochrome b561/ferric reductase transmembrane protein family(AT2G30890)	1.25458	1.39166	1.93774	11.4296	30.0921	3.38977	11.3966	5.69645	26.0068
AT5G45040	Cytochrome c(CYTC6A)	2.35143	2.30766	1.89216	16.0618	88.0004	8.16412	46.149	16.2652	66.3273
AT3G20090	cytochrome P450, family 705, subfamily A, polypeptide 18(CYP705A18)	0.613039	2.1408	1.4902	8.28074	14.1309	2.57569	15.7054	7.89254	24.6639
AT2G26710	Cytochrome P450 superfamily protein(BAS1)	-0.799761	2.84652	1.41699	46.0003	25.5136	4.06322	38.1156	13.6811	40.6668
AT1G60660	cytochrome B5-like protein(CB5LP)	0.988197	1.31641	1.31328	18.9961	39.1081	13.7901	37.0648	32.7739	84.3419
AT4G36380	Cytochrome P450 superfamily protein(ROT3)	-1.264	-1.13884	0.791922	50.7009	19.6667	92.0791	40.4164	16.5801	30.4025
AT3G53130	Cytochrome P450 superfamily protein(LUT1)	1.28822	1.45568	0.647105	85.9061	212.617	64.6459	181.557	187.531	294.055
AT4G39950	cytochrome P450, family 79, subfamily B, polypeptide 2(CYP79B2)	0.014826	1.48938	0.613834	226.388	229.443	147.523	428.525	182.986	282.919
AT2G34490	cytochrome P450, family 710, subfamily A, polypeptide 2(CYP710A2)	-2.13659	-1.15291	0.324543	137.796	29.4021	83.4955	36.1512	39.0937	49.4427
AT3G20130	cytochrome P450, family 705, subfamily A, polypeptide 22(CYP705A22)	-0.656796	-1.22144	0.314763	16.0027	9.56482	14.3717	5.49456	8.54568	11.0781
AT1G52565	cytochrome P450 family protein(AT1G52565)	-1.89721	-1.17593	0.282987	19.6733	4.05678	44.608	18.4912	11.3537	14.5012
AT1G69750	cytochrome c oxidase 19-2(COX19-2)	-0.731044	-1.199	0.109545	107.422	63.4997	189.722	80.9683	103.726	112.491
AT1G49380	cytochrome c biogenesis protein family(AT1G49380)	0.906929	1.67073	-0.0177208	115.485	219.066	60.6483	198.071	234.304	230.442
AT3G14610	cytochrome P450, family 72, subfamily A, polypeptide 7(CYP72A7)	-1.31643	-1.31763	-0.0756506	24.0161	8.77318	15.6981	5.26561	17.3366	16.3779
AT2G07695	Cytochrome C oxidase subunit II-like, transmembrane domain-containing protein(AT2G07695)	-2.86785	-1.43151	-0.133199	37.1193	3.83088	99.6636	34.1865	292.114	265.725
AT2G07681	Cytochrome C assembly protein(ABCI4)	-1.75071	-1.56058	-0.251156	5.28766	0.610965	14.4427	3.30777	27.4914	22.7566
AT1G31800	cytochrome P450, family 97, subfamily A, polypeptide 3(CYP97A3)	0.877923	1.16704	-0.287573	245.306	453.182	151.023	342.264	662.072	540.767
AT1G64900	cytochrome P450, family 89, subfamily A, polypeptide 2(CYP89A2)	-0.392379	-1.03171	-0.418918	370.283	278.572	796.674	386.621	291.302	215.35
AT1G50520	cytochrome P450, family 705, subfamily A, polypeptide 27(CYP705A27)	-0.81205	-1.33745	-0.500677	10.5321	5.13989	19.532	6.52988	16.2224	11.1099
AT2G07718	Cytochrome b/b6 protein(AT2G07718)	-2.51335	-1.77253	-0.714122	196.655	32.9541	577.87	161.413	947.85	574.67
AT2G07773	cytochrome B/B6 protein(AT2G07773)	-1.65149	-2.05399	-0.754446	3.15807	0	11.246	1.52273	23.3505	13.4592
AT2G27690	cytochrome P450, family 94, subfamily C, polypeptide 1(CYP94C1)	0.332493	-1.42176	-0.863162	40.8379	59.2167	31.4871	10.6714	17.9539	9.34556
AT3G15760	cytochrome P450 family protein(AT3G15760)	-0.865352	-1.44423	-0.926003	46.7089	24.1442	163.222	56.2941	47.8348	24.302
AT2G07727	cytochrome b(AT2G07727)	-2.58853	-1.38267	-0.932083	144.494	20.1997	276.434	101.833	1345.12	696.421
AT1G10865	cytochrome C oxidase assembly factor(AT1G10865)	-1.2935	-1.35127	-0.949306	98.3272	38.2675	173.033	66.0531	173.874	88.5212
AT3G26170	cytochrome P450, family 71, subfamily B, polypeptide 19(CYP71B19)	-3.0172	-1.799	-1.17888	225.862	24.8655	396.04	111.991	583.296	251.122
AT2G07687	Cytochrome c oxidase, subunit III(AT2G07687)	-2.08469	-1.42924	-1.25168	28.1661	4.48194	55.0037	19.3366	279.882	115.75
AT3G20100	cytochrome P450, family 705, subfamily A, polypeptide 19(CYP705A19)	-1.23187	-1.98899	-1.25837	109.037	44.2542	90.9269	22.1214	462.012	190.771
AT5G63450	cytochrome P450, family 94, subfamily B, polypeptide 1(CYP94B1)	-0.427265	-1.81272	-1.36002	46.9177	25.0213	26.9038	5.5086	32.5857	8.58276
AT5G57815	Cytochrome c oxidase, subunit Vib family protein(AT5G57815)	-0.963858	-1.04691	-1.37335	160.382	80.6631	217.116	104.097	512.808	195.513
AT3G26290	cytochrome P450, family 71, subfamily B, polypeptide 26(CYP71B26)	-0.933833	-1.04918	-1.39381	417.178	215.893	890.684	427.289	185.924	68.1832
AT1G64950	cytochrome P450, family 89, subfamily A, polypeptide 5(CYP89A5)	-1.34497	-1.69134	-1.65349	284.792	108.619	814.445	249.718	648.84	200.783
AT3G14620	cytochrome P450, family 72, subfamily A, polypeptide 8(CYP72A8)	-2.15523	-1.82232	-1.68767	142.291	30.4294	803.675	220.982	631.442	186.638
AT4G12300	cytochrome P450, family 706, subfamily A, polypeptide 4(CYP706A4)	-1.3528	-1.03819	-1.75786	183.24	69.0314	157.394	75.7174	158.631	45.1894
AT1G66540	Cytochrome P450 superfamily protein(AT1G66540)	-0.544216	-1.89109	-1.76231	28.1736	18.6812	137.171	34.0821	56.7836	15.6155
AT4G12320	cytochrome P450, family 706, subfamily A, polypeptide 6(CYP706A6)	-1.5964	-1.58976	-1.81058	737.081	231.66	1136.9	358.796	775.543	209.858
AT3G48310	cytochrome P450, family 71, subfamily A, polypeptide 22(CYP71A22)	-1.31849	-1.45476	-1.9231	188.395	71.7002	352.569	123.143	240.134	58.9123
AT4G12310	cytochrome P450, family 706, subfamily A, polypeptide 5(CYP706A5)	-2.22567	-1.24657	-2.04262	129.979	25.8748	82.4551	31.8934	357.906	82.3272
AT3G61880	cytochrome p450 78a9(CYP78A9)	-3.89008	-2.06039	-2.09283	230.103	13.767	178.572	38.3318	37.2865	7.4938
AT5G25140	cytochrome P450, family 71, subfamily B, polypeptide 13(CYP71B13)	-2.46974	-2.04391	-2.13433	193.809	33.1605	561.193	129.611	78.8287	16.7795
AT2G29090	cytochrome P450, family 707, subfamily A, polypeptide 2(CYP707A2)	-0.748955	-2.55644	-2.17131	17.8571	9.88867	37.9486	5.45522	26.2484	4.8007
AT3G13730	cytochrome P450, family 90, subfamily D, polypeptide 1(CYP90D1)	-2.02671	-1.13848	-2.27129	62.3721	12.9705	48.9033	20.2924	66.8468	12.1404
AT5G36220	cytochrome p450 81d1(CYP81D1)	-2.25461	-1.91404	-2.33825	203.628	39.5143	165.416	41.5952	135.557	24.7863
AT3G20960	cytochrome P450, family 705, subfamily A, polypeptide 33(CYP705A33)	-2.94894	-1.5829	-2.38999	39.8203	3.79481	14.0935	3.22509	22.505	3.26071
AT1G33720	cytochrome P450, family 76, subfamily C, polypeptide 6(CYP76C6)	-3.37039	-3.36936	-2.40975	183.678	16.3657	87.0425	5.38918	69.8395	10.7423
AT2G45510	cytochrome P450, family 704, subfamily A, polypeptide 2(CYP704A2)	-2.68925	-2.52248	-2.44633	142.138	20.2923	121.564	18.8182	311.077	55.1111
AT5G25120	cytochrome p450, family 71, subfamily B, polypeptide 11(CYP71B11)	-2.11349	-2.05613	-2.48343	114.437	24.9261	390.941	90.4765	290.224	48.4812
AT3G03470	cytochrome P450, family 87, subfamily A, polypeptide 9(CYP89A9)	-2.64629	-2.35744	-2.82839	661.492	97.2799	1606.51	293.688	1066.11	145.913
AT1G16400	cytochrome P450, family 79, subfamily F, polypeptide 2(CYP79F2)	-2.51258	-1.34229	-3.10497	100.118	14.1069	38.4881	13.6171	108.139	10.9778
AT3G48300	cytochrome P450, family 71, subfamily A, polypeptide 23(CYP71A23)	-1.7364	-2.0951	-3.17365	4.92536	0	4.40859	0	8.32695	0
AT3G26280	cytochrome P450, family 71, subfamily B, polypeptide 4(CYP71B4)	-3.16759	-2.148	-3.3194	730.313	76.8077	639.759	138.327	476.102	45.4701
AT3G26220	cytochrome P450, family 71, subfamily B, polypeptide 3(CYP71B3)	-2.7321	-2.33744	-3.42327	270.15	36.9877	176.893	32.369	415.841	36.9813
AT3G26210	cytochrome P450, family 71, subfamily B, polypeptide 23(CYP71B23)	-2.30596	-2.36857	-4.14526	352.376	66.5337	104.286	16.8673	82.2576	3.45454
AT4G22710	cytochrome P450, family 706, subfamily A, polypeptide 2(CYP706A2)	-2.97601	-4.57603	-4.78306	84.7007	9.3827	30.6124	0	47.3786	0.78101

## Sheet: Table S12
S12. DE genes involved in oxidative stress including Peroxidase (PEX), Ascorbate peroxidase (APX), Glutaredoxin (GRX), Ferritin (FER), Ferric Reduction Oxidase (FRO), Copper superoxide dismutase (CSD).. Gene ID; annotation; relative expression of Log2 fold change (as indicated Log2FC) of young leaf gene TPM versus old leaf gene TPM upon 0 h, 1 h and 10 h heat stress; and transcript levels express…
AtG Code	Annotation	Log2FC_0h	Log2FC_1h	Log2FC_10h	0h		1h		10h
					old	young	old	young	old	young
AT5G56550	oxidative stress 3(OXS3)	-0.881836	-1.34817	-1.67265	227.349	120.768	150.776	54.5895	482.261	146.8
AT2G21640	marker for oxidative stress response protein(AT2G21640)	0.724756	-1.72387	-0.168938	13.909	24.7092	537.601	155.202	172.454	151.914
AT1G55740	raffinose synthesis 1 (RS1)	0.969367	2.29048	1.88561	1.92757	5.32643	1.42754	11.7698	4.75507	20.7912
AT3G57520	raffinose synthesis 2(RS2)	-0.311116	-0.381093	-1.33435	474.241	382.105	252.131	180.297	2863.03	1106.67
AT1G56600	galactinol synthesis 2 (GolS2)	-4.20762	-2.67611	-2.4047	369.813	4.62172	1011.68	143.435	433.994	75.126
AT5G51890	Peroxidase superfamily protein(AT5G51890)	3.2258	4.25829	4.98541	11.6837	122.664	5.38445	133.559	11.4197	420.164
AT3G17070	Peroxidase family protein(AT3G17070)	1.4114	4.25681	2.92676	17.4401	51.295	5.77717	133.384	8.628	75.3213
AT1G44970	Peroxidase superfamily protein(AT1G44970)	2.56853	1.99726	2.46392	0.915133	20.4136	0	7.18418	0.317291	16.2031
AT3G49110	peroxidase CA(PRXCA)	-1.15477	-2.22112	2.20677	100.133	22.3222	8.88572	0.807856	0.317312	7.32507
AT1G71695	Peroxidase superfamily protein(AT1G71695)	0.584767	1.7806	2.08817	341.576	515.645	139.833	485.689	216.731	969.148
AT3G28200	Peroxidase superfamily protein(AT3G28200)	0.603604	1.08834	1.78841	70.3825	107.977	30.6923	67.4728	63.1486	224.415
AT5G66390	Peroxidase superfamily protein(AT5G66390)	2.45714	2.41653	1.72057	0	6.01586	0	5.43489	0	3.27853
AT4G33420	Peroxidase superfamily protein(AT4G33420)	1.52341	1.34525	1.46275	2.62902	10.1039	8.6896	23.9506	36.0043	101.046
AT5G19750	Peroxisomal membrane 22 kDa (Mpv17/PMP22) family protein(AT5G19750)	1.73114	1.34841	1.13953	31.7864	113.034	23.9339	64.9546	38.0672	87.256
AT5G15180	Peroxidase superfamily protein(AT5G15180)	1.69777	1.84313	0.796307	0.228496	4.36655	0	5.60991	0	1.53513
AT2G34060	Peroxidase superfamily protein(AT2G34060)	0.71573	1.34327	0.597652	21.1231	36.0547	4.49536	13.6253	6.272	10.1178
AT3G01950	peroxidase (DUF 3339)(AT3G01950)	0.692907	1.3213	0.34258	12.5259	21.9054	8.20132	23.0373	11.6973	15.0847
AT3G47430	peroxin 11B(PEX11B)	-0.753849	-1.06747	-0.807896	84.633	48.906	221.518	103.262	185.277	104.429
AT5G17550	peroxin 19-2(PEX19-2)	-0.559675	-1.21583	-0.869279	113.276	75.7903	113.798	47.5723	120.81	65.9789
AT5G27520	peroxisomal adenine nucleotide carrier 2(PNC2)	-1.21558	-1.0929	-1.13219	139.421	55.1391	115.525	52.969	232.896	103.738
AT2G33150	peroxisomal 3-ketoacyl-CoA thiolase 3(PKT3)	-1.4846	-1.06942	-1.25387	1538.24	538.353	1701.14	796.706	2420.89	1003.89
AT2G37130	Peroxidase superfamily protein(AT2G37130)	-6.45868	-2.7318	-1.4552	597.588	4.7116	468.181	44.5908	293.692	99.3233
AT1G52870	Peroxisomal membrane 22 kDa (Mpv17/PMP22) family protein(AT1G52870)	-1.76065	-1.88763	-1.92682	1481.58	428.192	6493.7	1670.95	3883.41	986.435
AT4G37520	Peroxidase superfamily protein(AT4G37520)	-2.67957	-1.49458	-2.08011	307.081	45.1982	263.599	89.1068	417.748	96.4465
AT4G09010	ascorbate peroxidase 4(TL29)	1.62792	1.51334	1.26274	546.898	1725.84	452.066	1301.06	257.045	626.35
AT4G35970	ascorbate peroxidase 5(APX5)	1.12922	2.26026	1.04116	6.91596	17.8793	1.45651	12.4177	4.86978	11.5251
AT1G77490	thylakoidal ascorbate peroxidase(TAPX)	1.1415	1.43324	0.505332	354.541	786.778	273.695	744.436	518.748	741.803
AT1G65760	ascorbic acid mannose pathway regulator (DUF295)(AT1G65760)	-1.84587	-2.55078	-0.416529	4.02619	0	6.24418	0	1.03469	0.391007
AT5G03870	Glutaredoxin family protein(AT5G03870)	3.45257	2.03957	4.8328	1.25547	30.2866	0	4.53575	0	39.2549
AT1G32760	Glutaredoxin family protein(AT1G32760)	1.29311	1.40879	1.18436	5.77264	16.2582	5.83818	17.8514	11.1921	26.9559
AT4G28730	Glutaredoxin family protein(GrxC5)	1.67844	1.02281	0.385334	20.1943	68.1719	41.7882	88.6561	56.4577	73.3062
AT2G47880	Glutaredoxin family protein(AT2G47880)	0.854399	1.93108	-0.261988	33.0815	63.6623	7.87425	33.7939	4.36507	3.45398
AT1G64500	Glutaredoxin family protein(AT1G64500)	-0.750996	-1.54768	-0.637721	445.243	261.514	699.328	231.382	119.615	74.2317
AT3G28850	Glutaredoxin family protein(AT3G28850)	-0.719681	-1.25184	-0.807056	24.0476	13.6021	23.4865	8.76352	31.1653	16.8926
AT1G77370	Glutaredoxin family protein(AT1G77370)	-1.46893	-1.30745	-1.28259	212.452	75.4313	345.632	137.085	591.904	240.613
AT4G11600	glutathione peroxidase 6(GPX6)	-1.63785	-1.62269	-2.07853	373.98	115.858	707.946	226.663	1515.97	339.663
AT4G31870	glutathione peroxidase 7(GPX7)	-0.638801	-1.30793	-2.38267	42.3399	26.4301	47.9709	18.7604	32.5458	4.32926
AT1G31690	Copper amine oxidase family protein(AT1G31690)	5.54962	4.57034	4.5608	0	61.0725	0.299606	38.2033	0.329076	39.8533
AT4G03205	Coproporphyrinogen III oxidase(hemf2)	1.76875	1.25354	2.36073	25.1851	94.9788	28.0988	69.2274	21.5992	120.752
AT1G02180	ferredoxin-like protein(AT1G02180)	1.55201	2.29892	2.20076	8.0574	26.3927	5.5892	33.3905	7.62866	39.2303
AT3G27060	Ferritin/ribonucleotide reductase-like family protein(TSO2)	1.10211	1.77819	1.71719	93.2906	204.619	28.9232	105.41	36.6097	131.14
AT1G31710	Copper amine oxidase family protein(AT1G31710)	0.35617	1.27877	1.63384	116.284	152.486	31.4472	81.373	16.3006	54.8895
AT2G28190	copper/zinc superoxide dismutase 2(CSD2)	1.41577	1.1143	1.48779	157.107	425.439	142.115	319.828	144.566	415.895
AT5G23310	Fe superoxide dismutase 3(FSD3)	2.23276	2.17017	0.991335	23.9383	120.793	25.8825	123.821	99.1126	199.775
AT3G56090	ferritin 3(FER3)	2.86861	-1.00195	0.740446	17.6758	139.832	264.515	123.485	304.415	518.593
AT5G52760	Copper transport protein family(AT5G52760)	-1.82473	-1.64039	0.739312	44.6286	9.59556	40.6818	10.9342	12.6013	26.3204
AT1G03475	Coproporphyrinogen III oxidase(LIN2)	1.22249	1.32131	0.563674	372.466	875.905	346.462	874.552	646.488	959.634
AT5G51100	Fe superoxide dismutase 2(FSD2)	1.30245	1.36121	0.210877	36.2285	93.8925	27.449	72.8283	187.477	217.119
AT5G49730	ferric reduction oxidase 6(FRO6)	-1.48151	-1.36684	0.000945167	3975.67	1403.72	1813.84	678.056	279.445	280.23
AT5G23760	Copper transport protein family(AT5G23760)	-0.436278	-1.37885	-0.0915183	109.287	80.105	105.06	38.651	73.6289	69.7888
AT5G59030	copper transporter 1(COPT1)	-0.83812	-1.33564	-0.449204	328.343	180.222	450.217	174.195	211.507	153.859
AT1G23020	ferric reduction oxidase 3(FRO3)	-1.78281	-1.15567	-0.61664	525.594	148.417	294.673	130.837	158.894	101.917
AT1G01580	ferric reduction oxidase 2(FRO2)	-0.435376	-1.50838	-0.845932	10.2991	6.77131	25.962	7.9962	3.50006	1.3397
AT5G01600	ferretin 1(FER1)	0.591893	-2.30994	-0.86661	197.921	305.472	1970.57	371.077	1609.45	797.095
AT5G49740	ferric reduction oxidase 7(FRO7)	-1.97422	-1.33038	-1.0354	2212.48	550.363	1683.55	644.596	496.463	239.351
AT5G23980	ferric reduction oxidase 4(FRO4)	-2.7203	-1.58354	-1.03857	48.3532	5.80369	11.3901	2.68339	13.0611	5.59419
AT1G62810	Copper amine oxidase family protein(CuAO1)	-2.45805	-2.04022	-1.91593	260.886	44.5988	78.9671	18.3177	133.515	34.6618
AT4G12290	Copper amine oxidase family protein(AT4G12290)	-2.68267	-1.90024	-2.77169	271.014	38.3748	1050.99	269.2	3897.96	554.4
AT3G46900	copper transporter 2(COPT2)	-2.33372	-2.8748	-4.06685	43.4707	7.15081	106.98	11.6411	50.9659	2.09465
AT1G62380	ACC oxidase 2(ACO2)	0.945866	1.81801	1.60965	520.471	1010.27	151.457	552.422	239.522	772.009
AT5G48230	acetoacetyl-CoA thiolase 2(ACAT2)	1.09944	1.12859	1.21405	124.796	272.391	38.105	86.9995	69.6333	165.232
AT5G35360	acetyl Co-enzyme a carboxylase biotin carboxylase subunit(CAC2)	1.31617	1.42516	0.785346	307.904	771.82	167.791	461.814	323.307	558.128
AT4G15440	hydroperoxide lyase 1(HPL1)	0.536334	1.64931	0.343426	46.7082	70.5955	33.1217	118.594	101.587	130.848
AT5G02540	NAD(P)-binding Rossmann-fold superfamily protein(AT5G02540)	4.13502	4.80023	4.59261	3.3885	79.2531	0.592636	49.8199	0.361022	37.2843
AT5G18660	NAD(P)-binding Rossmann-fold superfamily protein(PCB2)	2.96117	3.00174	3.07939	60.1749	488.3	40.1875	331.342	25.7711	244.437
AT2G45400	NAD(P)-binding Rossmann-fold superfamily protein(BEN1)	0.813892	2.70602	2.96754	13.1738	25.2737	6.05551	47.4959	10.1036	93.1533
AT2G34850	NAD(P)-binding Rossmann-fold superfamily protein(MEE25)	0.633168	3.20602	2.29288	4.26837	7.6902	0	9.88399	3.32657	22.3301
AT2G05990	NAD(P)-binding Rossmann-fold superfamily protein(MOD1)	2.48846	2.751	2.01433	84.9386	493.401	37.2256	262.954	80.5409	336.351
AT5G40610	NAD-dependent glycerol-3-phosphate dehydrogenase family protein(GPDHp)	2.59423	2.4237	1.94646	15.2678	106.716	8.38601	49.9974	21.5334	87.2607
AT1G53500	NAD-dependent epimerase/dehydratase family protein(MUM4)	0.941958	1.19599	1.43357	145.695	284.117	75.9175	178.71	88.1334	241.165
AT2G37790	NAD(P)-linked oxidoreductase superfamily protein(AKR4C10)	0.974013	1.85778	1.35999	31.3406	64.0692	24.9638	95.5057	59.4199	155.711
AT3G06060	NAD(P)-binding Rossmann-fold superfamily protein(TSC10A)	0.619062	1.02262	1.13817	73.1103	113.677	32.1962	66.6921	59.631	134.278
AT4G33360	NAD(P)-binding Rossmann-fold superfamily protein(FLDH)	0.860175	1.36132	1.12256	40.5384	74.6519	10.3871	29.7873	19.8049	45.2112
AT3G59710	NAD(P)-binding Rossmann-fold superfamily protein(AT3G59710)	2.00861	1.81881	1.0646	0.706957	7.32131	2.72884	13.9445	10.0985	22.4561
AT1G17350	NADH:ubiquinone oxidoreductase intermediate-associated protein 30(AT1G17350)	0.189321	1.18732	0.976839	30.2441	34.9585	10.0609	25.5331	26.3525	54.7295
AT4G28220	NAD(P)H dehydrogenase B1(NDB1)	2.12522	1.2733	0.849926	25.1695	115.456	18.7716	48.5847	56.7661	104.169
AT2G37660	NAD(P)-binding Rossmann-fold superfamily protein(AT2G37660)	1.93648	1.89238	0.828977	378.427	1471.78	367.116	1391.54	650.765	1163.53
AT1G24360	NAD(P)-binding Rossmann-fold superfamily protein(AT1G24360)	1.23042	1.39634	0.776625	191.757	455.611	102.603	273.922	194.007	333.947
AT3G18890	NAD(P)-binding Rossmann-fold superfamily protein(Tic62)	1.79581	2.32254	0.769987	338.253	1197.62	223.692	1137.26	390.207	670.969
AT4G20760	NAD(P)-binding Rossmann-fold superfamily protein(AT4G20760)	1.3113	1.34108	0.755985	52.1803	132.627	29.8834	80.4524	29.8503	51.2098
AT2G40690	NAD-dependent glycerol-3-phosphate dehydrogenase family protein(GLY1)	1.11951	1.39168	0.337545	24.6405	55.0346	16.8846	46.6492	42.1545	53.3616
AT1G04900	NADH dehydrogenase ubiquinone complex I, assembly factor-like protein (DUF185)(AT1G04900)	1.24616	1.06142	0.322758	12.2451	32.0189	15.8823	35.2038	70.0551	88.5867
AT2G47140	NAD(P)-binding Rossmann-fold superfamily protein(SDR5)	0.595711	-2.00952	0.254555	1.53	3.05804	4.94728	0.225794	0	0.579255
AT2G39080	NAD(P)-binding Rossmann-fold superfamily protein(EMB2799)	0.849815	1.21358	0.202939	98.9096	178.777	102.356	244.036	255.691	294.059
AT3G03980	NAD(P)-binding Rossmann-fold superfamily protein(AT3G03980)	0.507002	1.09395	0.0721654	28.1737	41.6786	16.3308	37.6306	50.5343	52.6456
AT5G50130	NAD(P)-binding Rossmann-fold superfamily protein(AT5G50130)	-0.831177	-1.04632	-0.00167242	26.1177	13.9571	53.5237	24.5809	51.3183	51.8478
AT4G30470	NAD(P)-binding Rossmann-fold superfamily protein(AT4G30470)	0.744617	-1.4694	-0.00187689	59.2467	101.342	395.284	136.525	247.785	246.477
AT4G20460	NAD(P)-binding Rossmann-fold superfamily protein(AT4G20460)	-0.1014	-1.28529	-0.0976287	9.7224	8.90499	11.3328	3.75246	13.9129	12.788
AT2G41680	NADPH-dependent thioredoxin reductase C(NTRC)	1.1452	1.00244	-0.14133	395.969	881.131	349.682	704.929	467.862	422.194
AT1G68540	NAD(P)-binding Rossmann-fold superfamily protein(TKPR2)	0.175847	1.01974	-0.255415	24.6886	27.4124	10.9835	23.5185	43.8797	36.8417
AT2G47130	NAD(P)-binding Rossmann-fold superfamily protein(SDR3)	-1.04773	-1.31132	-0.426984	55.4544	25.1723	14.7798	5.01232	3.69344	2.35955
AT2G29300	NAD(P)-binding Rossmann-fold superfamily protein(AT2G29300)	0.085522	-1.14932	-0.462406	68.0083	71.2799	218.15	92.2544	160.368	116.22
AT4G24050	NAD(P)-binding Rossmann-fold superfamily protein(AT4G24050)	-1.36683	-1.41391	-0.534286	45.8761	16.907	70.7155	24.4987	28.6455	19.5354
AT4G24220	NAD(P)-binding Rossmann-fold superfamily protein(VEP1)	-0.982301	-1.37684	-0.615174	892.648	443.529	1118.92	425.039	1662.82	1077.26
AT2G24190	NAD(P)-binding Rossmann-fold superfamily protein(SDR2)	-0.371492	-1.03831	-0.954397	17.5153	13.3008	22.4557	10.2267	22.9402	10.8419
AT3G22550	NAD(P)H-quinone oxidoreductase subunit, putative (DUF581)(AT3G22550)	-0.752702	-1.20586	-0.963409	47.3648	27.0601	76.2415	30.3003	108.629	55.1357
AT2G33590	NAD(P)-binding Rossmann-fold superfamily protein(CRL1)	-0.574346	-1.39317	-1.40676	115.066	75.9214	886.7	332.142	610.475	222.137
AT2G46640	NAD-dependent protein deacetylase HST1-like protein(AT2G46640)	-1.17959	-1.87183	-1.62408	59.9912	25.0494	56.8189	12.9148	64.5885	20.3308
AT2G37540	NAD(P)-binding Rossmann-fold superfamily protein(AT2G37540)	-1.53888	-1.86453	-1.77166	158.037	50.9453	112.754	28.862	812.307	226.009
AT4G13180	NAD(P)-binding Rossmann-fold superfamily protein(AT4G13180)	-0.465688	-1.12302	-1.89585	70.0699	48.8593	137.567	61.5229	137.898	33.9942
AT2G37760	NAD(P)-linked oxidoreductase superfamily protein(AKR4C8)	-2.51706	-1.63481	-2.01587	95.2705	14.8312	337.716	106.554	314.567	75.5574
AT2G29370	NAD(P)-binding Rossmann-fold superfamily protein(AT2G29370)	-1.45312	-1.59716	-2.13134	3.75021	0	4.98845	0.713129	6.1061	0.398074
AT2G29320	NAD(P)-binding Rossmann-fold superfamily protein(AT2G29320)	-1.72633	-1.43036	-2.14938	230.423	68.1414	246.211	87.7103	401.571	88.6214
AT2G29170	NAD(P)-binding Rossmann-fold superfamily protein(AT2G29170)	-0.735402	-2.48452	-2.2237	33.1511	18.3776	97.1369	15.2374	40.5838	7.47331
AT3G61220	NAD(P)-binding Rossmann-fold superfamily protein(SDR1)	-0.502322	-1.11074	-2.22458	127.542	89.0518	421.287	192.567	404.177	81.0423
AT1G09480	NAD(P)-binding Rossmann-fold superfamily protein(AT1G09480)	-3.85272	-2.42091	-4.69819	29.4823	0.865077	18.0439	2.16929	31.0396	0.187335
AT5G11160	adenine phosphoribosyltransferase 5(APT5)	2.05922	1.20268	4.20659	3.93803	23.1793	4.02545	10.7922	2.60372	74.1276
AT1G69080	Adenine nucleotide alpha hydrolases-like superfamily protein(AT1G69080)	1.53715	1.9422	3.96486	5.39169	19.8264	3.31292	16.756	1.5924	38.9822
AT1G44760	Adenine nucleotide alpha hydrolases-like superfamily protein(AT1G44760)	2.01816	2.9751	3.30478	15.0287	73.0062	4.27427	42.9331	9.30796	112.336
AT4G39900	adenine deaminase(AT4G39900)	1.61276	2.27729	2.63254	45.5601	147.512	15.1694	80.7148	26.1678	173.448
AT3G09820	adenosine kinase 1(ADK1)	2.19486	2.58781	2.44619	188.659	876.62	89.455	551.555	135.615	753.222
AT1G80050	adenine phosphoribosyl transferase 2(APT2)	0.749168	2.11673	2.28841	62.9772	109.571	8.63598	41.7996	11.3882	64.4675
AT5G50370	Adenylate kinase family protein(AT5G50370)	1.29903	1.14186	1.30049	25.5572	66.4918	23.0308	53.5937	37.848	96.4265
AT5G63400	adenylate kinase 1(ADK1)	0.922772	1.06742	1.24588	191.985	366.235	140.494	300.803	194.349	465.191
AT5G57590	adenosylmethionine-8-amino-7-oxononanoate transaminase(BIO1)	1.44294	1.90104	1.11418	15.8307	48.2839	8.60978	36.0745	44.6619	98.0589
AT5G03300	adenosine kinase 2(ADK2)	1.28829	1.13049	1.06277	124.748	308.864	66.011	148.61	147.417	311.663
AT4G15640	adenylyl cyclase(AT4G15640)	1.96066	1.54116	1.04527	11.1008	50.4109	15.7714	48.8078	58.1404	122.608
AT3G57610	adenylosuccinate synthase(ADSS)	1.0664	1.08982	0.289327	195.424	411.019	134.686	291.07	297.718	362.912
AT3G01520	Adenine nucleotide alpha hydrolases-like superfamily protein(AT3G01520)	-0.897351	-1.18064	-0.452524	354.24	187.518	470.264	204.91	601.811	438.233
AT3G53990	Adenine nucleotide alpha hydrolases-like superfamily protein(AT3G53990)	-0.927571	-1.24965	-0.956214	576.796	298.28	1059.91	437.499	1463.95	742.166
AT5G67520	adenosine-5'-phosphosulfate (APS) kinase 4(APK4)	-2.12563	-1.55268	-1.03233	101.223	21.4453	43.5592	12.6425	33.451	15.2411
AT1G01725	adenylosuccinate synthetase(AT1G01725)	-1.39934	-1.52335	-1.59986	53.3682	19.2932	60.3307	20.4611	92.2967	29.1666
AT3G62550	Adenine nucleotide alpha hydrolases-like superfamily protein(AT3G62550)	-2.77897	-1.75429	-1.65982	1297.23	178.171	856.787	233.226	1671.6	519.202
AT1G09740	Adenine nucleotide alpha hydrolases-like superfamily protein(AT1G09740)	-1.22029	-1.29553	-1.9837	83.2131	34.432	66.5361	26.074	85.5669	19.5868

## Sheet: Table S13
S13. DE genes involved in phytohormones like auxin (AUX), Gibberellin (GA), Cytokinin (CK), Ethylene (Eth), Abscisic acid (ABA), Jasmonic acid (JMT). . Gene ID; annotation; relative expression of Log2 fold change (as indicated Log2FC) of young leaf gene TPM versus old leaf gene TPM upon 0 h, 1 h and 10 h heat stress; and transcript levels expressed in TPM of young leaf compared with mature leaf u…
AtG Code	Annotation	Log2FC_0h	Log2FC_1h	Log2FC_10h	0h		1h		10h
					old	young	old	young	old	young
AT3G61840	auxin response factor, putative (DUF688)(AT3G61840)	2.62571	2.65379	2.51351	0	7.10375	0	6.94787	0	6.15274
AT3G07390	auxin-induced in root cultures-like protein(AIR12)	0.773562	1.41121	2.02883	257.158	441.643	129.714	349.037	110.966	460.447
AT4G12980	Auxin-responsive family protein(AT4G12980)	0.307605	2.16889	1.95537	247.785	306.079	31.2557	154.129	15.2865	66.2948
AT1G23080	Auxin efflux carrier family protein(PIN7)	1.11948	2.40682	1.91796	262.644	576.925	71.5585	391.521	133.945	519.593
AT2G01420	Auxin efflux carrier family protein(PIN4)	0.278359	1.21976	1.4012	346.806	422.552	81.879	194.981	142.108	384.464
AT1G73590	Auxin efflux carrier family protein(PIN1)	1.28961	2.33159	1.31218	18.9709	52.6035	4.38389	28.1272	25.5389	65.8821
AT1G70940	Auxin efflux carrier family protein(PIN3)	0.284058	1.83631	1.17676	329.135	403.516	126.142	460.294	347.708	801.063
AT4G14740	auxin canalization protein (DUF828)(AT4G14740)	0.329109	1.45731	0.833621	115.29	146.23	43.7436	123.767	92.7374	167.071
AT3G22810	auxin canalization protein (DUF828)(AT3G22810)	0.107214	1.20602	0.267261	19.2925	21.4048	8.00034	19.8396	18.6198	23.1622
AT5G47440	auxin canalization protein (DUF828)(AT5G47440)	1.10661	1.51692	0.153373	8.2574	20.1143	11.9298	37.0929	16.4614	18.367
AT4G03400	Auxin-responsive GH3 family protein(DFL2)	-1.44427	-1.45645	-1.13251	473.317	169.316	458.086	161.392	472.237	209.625
AT4G16670	auxin canalization protein (DUF828)(AT4G16670)	-1.50145	-3.08474	-1.77468	90.8786	30.2876	1152.92	121.237	249.403	70.9386
AT5G16530	Auxin efflux carrier family protein(PIN5)	-1.25452	-1.15806	-3.02765	19.5124	6.933	25.8778	10.4681	26.1328	2.41317
AT3G03820	SAUR-like auxin-responsive protein family(SAUR29)	1.2508	3.22691	3.52861	9.13984	25.2368	1.87621	27.9187	1.06249	26.5871
AT4G34760	SAUR-like auxin-responsive protein family(AT4G34760)	1.74031	2.81226	3.09177	27.3041	94.0855	8.5719	72.0184	25.6188	229.72
AT1G29510	SAUR-like auxin-responsive protein family(SAUR68)	1.26084	3.69516	2.89929	11.0528	28.8871	0.301122	18.2929	2.75152	32.3488
AT4G34790	SAUR-like auxin-responsive protein family(AT4G34790)	1.30092	2.13174	2.82345	9.30973	26.0152	0.300872	5.69566	0	7.1137
AT1G29500	SAUR-like auxin-responsive protein family(AT1G29500)	1.4622	2.21523	2.74917	13.9462	40.0906	4.50026	26.0102	3.22689	29.7703
AT1G29450	SAUR-like auxin-responsive protein family(AT1G29450)	0.0685374	1.45534	2.31997	23.284	24.4708	3.99491	14.3397	2.95054	19.9301
AT1G29430	SAUR-like auxin-responsive protein family(AT1G29430)	0.505482	1.61247	2.27673	32.7435	46.8915	8.07008	28.3506	3.34651	21.543
AT5G18050	SAUR-like auxin-responsive protein family(SAUR22)	1.51134	2.6919	2.17457	2.92329	11.0383	2.18833	24.1336	5.04562	29.519
AT1G29440	SAUR-like auxin-responsive protein family(SAUR63)	0.739837	2.73449	2.01218	15.3002	26.712	2.45388	28.2877	2.79978	17.7965
AT3G09870	SAUR-like auxin-responsive protein family(AT3G09870)	0.784822	2.1929	1.93412	0	1.71852	1.09336	10.2737	2.09662	13.5734
AT5G18060	SAUR-like auxin-responsive protein family(SAUR23)	1.16592	2.0413	1.83578	8.96329	21.5401	5.6823	29.2473	6.18321	26.7587
AT5G43700	AUX/IAA transcriptional regulator family protein(ATAUX2-11)	0.577856	1.65511	1.80288	97.5723	148.869	27.3409	89.2587	61.8877	223.599
AT3G03840	SAUR-like auxin-responsive protein family(SAUR27)	1.30141	2.51625	1.69778	2.3564	7.85263	0	5.8521	1.97775	9.31637
AT3G03850	SAUR-like auxin-responsive protein family(SAUR26)	1.26039	2.2985	1.54883	2.81659	9.61926	0.299917	7.73932	1.66406	7.78667
AT1G19840	SAUR-like auxin-responsive protein family(AT1G19840)	-1.1165	-1.57771	1.46114	15.8215	6.52188	25.2852	6.72876	2.79619	10.7191
AT5G18030	SAUR-like auxin-responsive protein family(AT5G18030)	-0.0782575	1.50459	1.40719	24.633	22.7861	13.6129	42.4173	9.386	32.4898
AT5G18020	SAUR-like auxin-responsive protein family(SAUR20)	0.177814	1.45239	1.38625	17.9331	20.4839	10.3058	30.9196	6.18089	19.9313
AT5G18010	SAUR-like auxin-responsive protein family(SAUR19)	0.553318	2.18414	1.19999	2.13726	4.14544	1.99226	13.3388	3.94796	11.4196
AT5G18080	SAUR-like auxin-responsive protein family(SAUR24)	0.299759	1.07149	1.16361	17.5209	21.4343	13.8406	32.2222	10.6269	28.2626
AT4G38825	SAUR-like auxin-responsive protein family(AT4G38825)	2.3785	2.52219	0.661019	2.09688	17.844	0	6.17366	0	1.96847
AT4G38850	SAUR-like auxin-responsive protein family(SAUR15)	-1.00171	1.44466	0.656843	23.8794	10.8299	3.42579	12.3376	1.1038	2.48833
AT3G12830	SAUR-like auxin-responsive protein family(AT3G12830)	-0.863125	-2.06993	-1.06552	33.8914	17.7148	55.7484	12.0229	55.2105	25.1125
AT1G56150	SAUR-like auxin-responsive protein family(AT1G56150)	-0.825957	-1.57383	-1.28457	69.0481	37.3792	80.9504	25.6384	67.1725	26.4381
AT3G61900	SAUR-like auxin-responsive protein family(AT3G61900)	-3.30072	-2.88526	-2.03461	37.3535	2.67103	79.2813	8.76901	8.48964	1.15054
AT1G16510	SAUR-like auxin-responsive protein family(AT1G16510)	-0.974874	-2.96332	-2.16719	37.3546	17.4718	36.8121	3.30839	25.1912	4.5963
AT3G60690	SAUR-like auxin-responsive protein family(AT3G60690)	-1.96187	-1.97608	-2.56014	182.91	45.327	337.166	82.0751	252.082	42.1582
AT2G46690	SAUR-like auxin-responsive protein family(AT2G46690)	-2.06206	-2.29494	-2.68514	260.69	57.9768	381.8	74.6389	244.538	36.3511
AT2G45210	SAUR-like auxin-responsive protein family(SAUR36)	-2.23617	-1.89202	-2.7031	16.6928	2.40406	23.0437	4.57794	19.1044	1.90442
AT1G74670	Gibberellin-regulated family protein(GASA6)	0.734964	2.65583	6.11708	353.265	600.894	35.7929	409.496	6.49578	550.158
AT2G14900	Gibberellin-regulated family protein(AT2G14900)	1.91704	2.08708	5.31397	8.76071	41.381	4.96968	27.8114	5.2506	286.396
AT1G30040	gibberellin 2-oxidase(GA2OX2)	1.38022	1.47087	3.97045	7.13942	23.1429	5.77009	20.301	7.68595	148.05
AT5G59845	Gibberellin-regulated family protein(AT5G59845)	2.81093	3.8394	3.7579	0	8.24091	0	18.0978	1.54304	36.7251
AT1G15550	gibberellin 3-oxidase 1(GA3OX1)	0.848738	3.09699	2.27689	18.1258	33.3417	7.22409	73.874	10.1261	54.532
AT1G22690	Gibberellin-regulated family protein(AT1G22690)	2.50148	2.41339	1.27211	27.0106	162.985	9.21135	55.3884	3.37583	10.1257
AT4G27950	cytokinin response factor 4(CRF4)	2.51596	2.72524	2.47289	1.02922	13.2251	0.91259	13.7484	2.9671	23.1985
AT4G23750	cytokinin response factor 2(CRF2)	1.3696	3.16479	2.14092	23.359	63.0968	8.07294	84.466	21.5287	103.86
AT4G11140	cytokinin response factor 1(CRF1)	2.96842	1.9829	1.73404	0	9.23156	1.09424	8.37551	3.29971	15.728
AT1G75450	cytokinin oxidase 5(CKX5)	-0.115965	1.63778	0.204339	23.1233	21.097	13.1629	47.7492	9.57745	11.5214
AT2G41510	cytokinin oxidase/dehydrogenase 1(CKX1)	-1.89615	-1.89454	-0.0177247	35.9033	8.63916	15.3352	3.04847	4.90167	5.01687
AT3G61630	cytokinin response factor 6(CRF6)	-0.616809	-1.86573	-0.811688	111.716	70.8991	191.467	50.1124	182.939	102.582
AT4G26150	cytokinin-responsive gata factor 1(CGA1)	-1.78754	-2.43354	-2.39157	75.9599	20.9505	245.971	39.759	99.6526	16.6572
AT1G04310	ethylene response sensor 2(ERS2)	1.19081	0.320246	2.44372	10.4699	25.8787	10.5789	13.4384	7.01833	43.8614
AT2G44840	ethylene-responsive element binding factor 13(ERF13)	-0.710182	0.557116	2.39191	9.57044	5.09674	10.38	16.8704	3.33845	29.4614
AT4G17490	ethylene responsive element binding factor 6(ERF6)	0.188872	0.278052	1.65674	16.982	19.719	34.7862	42.5343	19.3096	65.1666
AT1G05010	ethylene-forming enzyme(EFE)	0.367506	1.97612	0.0856341	1086.07	1408.22	237.291	956.12	999.757	1062.55
AT5G05740	ethylene-dependent gravitropism-deficient and yellow-green-like 2(EGY2)	1.11573	1.2257	-0.149945	180.991	396.075	126.19	299.158	368.965	330.882
AT1G53170	ethylene response factor 8(ERF8)	-0.90483	-1.40636	-0.460674	66.9573	34.8251	157.492	55.5807	107.528	76.6452
AT4G17500	ethylene responsive element binding factor 1(ERF-1)	-1.28821	-1.2216	-1.26432	129.812	49.3952	195.702	82.2557	215.17	87.6116
AT5G47220	ethylene responsive element binding factor 2(ERF2)	-1.03475	-0.873489	-1.42325	137.721	53.0434	55.9296	29.6751	74.0632	26.1951
AT3G16770	ethylene-responsive element binding protein(EBP)	-3.17908	-3.22157	-1.89803	3029.99	317.02	2965.3	294.151	1842.01	474.027
AT4G34000	abscisic acid responsive elements-binding factor 3(ABF3)	-1.46899	-2.45651	-0.322358	261.082	92.573	1108.83	198.952	791.795	631.548
AT1G49720	abscisic acid responsive element-binding factor 1(ABF1)	-1.79748	-1.34382	-1.10016	148.93	41.0814	138.28	52.3241	212.234	97.3526
AT2G27150	abscisic aldehyde oxidase 3(AAO3)	-0.962562	-0.724868	-1.37901	187.177	93.5464	143.015	86.4048	235.716	88.6042
AT1G19640	jasmonic acid carboxyl methyltransferase(JMT)	-0.772329	-0.0994538	-1.33436	37.9262	19.9947	21.5261	20.2642	12.6158	3.55262

## Sheet: Table S14
S14. DE genes involved in xyloglucan, expansin, and cellulose synthesis. Gene ID; annotation; relative expression of Log2 fold change (as indicated Log2FC) of young leaf gene TPM versus old leaf gene TPM upon 0 h, 1 h and 10 h heat stress; and transcript levels expressed in TPM of young leaf compared with mature leaf upon 1 h 1 h and 10 h heat stress conditions.
AtG Code	Annotation	Log2FC_0h	Log2FC_1h	Log2FC_10h	0h		1h		10h
					old	young	old	young	old	young
AT1G11545	xyloglucan endotransglucosylase/hydrolase 8(XTH8)	3.31431	3.85837	5.85616	5.98836	80.4124	0.586589	25.2735	0.782161	112.322
AT3G23730	xyloglucan endotransglucosylase/hydrolase 16(XTH16)	4.0499	3.9521	5.38469	6.39132	141.074	1.17317	37.5924	2.97231	448.4
AT4G14130	xyloglucan endotransglucosylase/hydrolase 15(XTH15)	4.57103	0.688543	4.78273	0	31.4952	0.993732	2.46174	1.06352	74.5437
AT2G36870	xyloglucan endotransglucosylase/hydrolase 32(XTH32)	3.0501	4.70607	4.57752	15.8119	141.977	4.31431	148.822	3.68127	114.887
AT2G06850	xyloglucan endotransglucosylase/hydrolase 4(XTH4)	2.44543	2.89885	4.51171	154.582	911.347	23.3961	203.659	37.2453	947.914
AT1G65310	xyloglucan endotransglucosylase/hydrolase 17(XTH17)	1.80869	0.50251	4.26061	0.456557	6.20947	0	1.45961	0	21.0815
AT4G03210	xyloglucan endotransglucosylase/hydrolase 9(XTH9)	2.52952	1.95998	4.18427	67.7935	599.01	40.4865	170.208	114.082	2290.03
AT4G37800	xyloglucan endotransglucosylase/hydrolase 7(XTH7)	0.730507	2.15107	3.05874	209.651	351.788	47.0172	219.258	60.6964	579.017
AT4G30280	xyloglucan endotransglucosylase/hydrolase 18(XTH18)	-0.247155	-1.00698	2.70101	13.1042	10.2085	3.94427	1.16384	4.83337	46.5242
AT5G65730	xyloglucan endotransglucosylase/hydrolase 6(XTH6)	1.05022	2.14711	2.16134	297.538	623.908	90.4522	417.372	200.591	934.292
AT1G10550	xyloglucan:xyloglucosyl transferase 33(XTH33)	0.498866	0.141657	1.92412	2.82988	4.85001	0	0.224372	1.5984	10.1375
AT5G57560	Xyloglucan endotransglucosylase/hydrolase family protein(TCH4)	0.608535	1.35421	1.78625	85.1314	133.155	133.727	366.841	834.956	3416.79
AT3G62720	xylosyltransferase 1(XT1)	0.147598	0.67358	1.50173	75.6579	83.6713	60.9559	98.6907	204.204	588.097
AT1G74380	xyloglucan xylosyltransferase 5(XXT5)	0.654392	1.2679	1.26538	127.215	203.63	51.1188	125.241	160.249	390.773
AT5G33290	xylogalacturonan deficient 1(XGD1)	-1.47756	-0.921972	-2.10368	179.249	61.1265	63.1778	32.4464	108.553	24.3044
AT4G30270	xyloglucan endotransglucosylase/hydrolase 24(XTH24)	-2.53954	-2.56901	-2.52103	1507.48	240.504	975.93	143.585	3586.7	590.869
AT4G38400	expansin-like A2(EXLA2)	2.51765	3.08513	4.84693	5.34617	40.563	0.888808	17.1325	2.90944	117.004
AT2G20750	expansin B1(EXPB1)	4.17045	3.7912	4.43205	1.69575	51.4063	1.9697	42.8479	0.357282	30.4435
AT3G55500	expansin A16(EXPA16)	2.84577	6.45956	4.26417	8.71802	76.9154	0.68848	180.719	7.59308	184.946
AT1G20190	expansin 11(EXPA11)	1.61814	3.18175	4.25707	34.5401	112.226	2.20971	30.8016	4.26028	113.792
AT2G03090	expansin A15(EXPA15)	0.828289	4.89995	4.23523	26.0459	52.8339	0.282471	46.0053	3.05266	95.14
AT2G40610	expansin A8(EXPA8)	0.40422	2.92421	4.23011	151.101	202.299	10.6844	185.205	3.82318	100.677
AT3G29030	expansin A5(EXPA5)	2.4773	2.72142	3.91151	51.7327	306.788	25.1409	175.978	18.2689	299.389
AT1G26770	expansin A10(EXPA10)	2.28832	3.99256	3.85933	19.1067	100.12	9.17051	185.427	9.31634	166.933
AT2G28950	expansin A6(EXPA6)	1.9746	3.17778	3.71631	159.315	646.013	58.105	545.982	51.6002	714.873
AT4G28250	expansin B3(EXPB3)	-0.706555	3.56758	3.23963	289.591	150.126	5.77266	89.5546	9.45384	100.265
AT5G56320	expansin A14(EXPA14)	0.419661	2.23339	2.84342	2.99749	4.95189	0	5.07616	0	7.96918
AT1G69530	expansin A1(EXPA1)	-0.681978	1.76576	2.7447	1824.41	1126.09	117.409	440.225	19.7017	145.47
AT4G38210	expansin A20(EXPA20)	0.512777	0.0200809	1.95093	8.15747	12.794	3.45029	3.57436	9.58477	41.0465
AT5G02260	expansin A9(EXPA9)	-0.293162	1.69389	1.92637	44.848	36.0706	5.40746	21.4371	16.1786	64.9688
AT2G39700	expansin A4(EXPA4)	0.304953	1.69526	1.70997	132.154	165.786	32.5459	111.294	61.6532	207.213
AT3G45960	expansin-like A3(EXLA3)	1.06614	0.565981	1.53193	1.77821	5.5416	0	1.0318	2.61683	9.81667
AT4G17030	expansin-like B1(EXLB1)	2.75728	2.34298	1.31971	5.31404	43.7708	6.60183	39.3645	34.8323	89.3863
AT3G03220	expansin A13(EXPA13)	1.25132	1.00248	1.27345	24.0331	61.1422	20.3425	43.3373	41.1537	101.428
AT1G02730	cellulose synthase-like D5(CSLD5)	3.10334	3.28456	6.0936	18.2695	185.752	1.17606	26.6343	1.47631	223.189
AT3G22120	cell wall-plasma membrane linker protein(CWLP)	1.99653	3.51093	5.67785	609.263	2908.65	52.1766	650.951	22.2975	1399.55
AT4G07960	Cellulose-synthase-like C12(CSLC12)	2.53799	2.1309	5.3446	1.48911	15.9253	0.406432	6.18801	0	58.2218
AT1G02800	cellulase 2(CEL2)	3.62851	2.69059	4.58822	0.229165	23.3924	0.304891	11.2073	0.423737	46.6623
AT3G28180	Cellulose-synthase-like C4(CSLC04)	1.68459	3.25486	4.5508	109.252	367.969	16.3655	189.65	25.2958	675.887
AT4G31590	Cellulose-synthase-like C5(CSLC5)	1.99414	3.07351	3.51738	34.6938	143.601	8.7253	84.7911	10.8699	137.131
AT4G16590	cellulose synthase-like A01(CSLA01)	1.06908	3.25288	3.34501	6.74021	17.5283	6.82591	88.3393	2.16529	119.171
AT5G22740	cellulose synthase-like A02(CSLA02)	1.15607	2.67332	3.05131	93.6362	221.607	22.0916	154.272	39.2516	347.071
AT2G20870	cell wall protein precursor(AT2G20870)	1.95475	2.64439	3.00622	0	126.329	0.870759	25.6196	1.34773	117.844
AT4G23990	cellulose synthase like G3(CSLG3)	2.10818	2.8477	2.95214	4.11039	27.3299	6.02625	53.0379	2.03074	24.0745
AT3G25100	cell division cycle 45(CDC45)	2.57162	1.22962	2.77446	3.00184	23.8899	0.281983	2.62082	0.778393	13.87
AT5G17420	Cellulose synthase family protein(IRX3)	1.92369	2.97189	2.67459	14.7872	68.4536	4.22756	40.7335	16.5816	118.412
AT1G23480	cellulose synthase-like A3(CSLA03)	0.769206	1.87232	2.62256	79.8934	137.984	12.6125	50.182	30.4808	197.793
AT4G18780	cellulose synthase family protein(IRX1)	1.81133	3.12186	2.58885	15.1699	60.7331	4.90171	54.8485	17.4134	115.806
AT4G22860	Cell cycle regulated microtubule associated protein(AT4G22860)	1.77386	1.32978	2.46971	7.26708	29.3879	6.40241	18.4254	7.24669	47.2415
AT3G19820	cell elongation protein / DWARF1 / DIMINUTO (DIM)(DWF1)	1.7725	2.06821	2.46702	440.019	1534.61	294.582	1266.68	356.225	2008.4
AT1G07270	Cell division control, Cdc6(AT1G07270)	1.48568	0.323691	2.35074	1.69884	8.27945	0.564098	1.16159	0	6.88836
AT5G44030	cellulose synthase A4(CESA4)	1.54731	2.03884	2.31171	42.2124	131.103	16.5679	73.6593	34.9714	179.32
AT4G39840	cell wall integrity/stress response component-like protein(AT4G39840)	0.995455	1.61466	2.22335	95.4972	192.832	68.7675	216.985	112.514	544.397
AT2G35650	cellulose synthase like(CSLA07)	0.680587	1.57	2.22131	75.8007	122.474	23.9022	73.1859	27.8613	137.278
AT1G77460	CELLULOSE SYNTHASE INTERACTIVE 3(AT1G77460)	1.66627	1.85769	2.16936	29.9062	98.9045	19.3552	76.7883	28.6473	134.412
AT5G09870	cellulose synthase 5(CESA5)	1.18035	1.53883	1.75107	321.835	735.139	184.5	542.19	342.366	1161.34
AT1G24070	cellulose synthase-like A10(CSLA10)	1.3305	2.66367	1.72081	21.257	61.8979	5.31903	48.1253	12.5496	51.2257
AT5G16190	cellulose synthase like A11(CSLA11)	1.94048	3.12399	1.7198	13.4186	58.1796	5.47929	60.1678	17.7611	64.9675
AT2G29680	cell division control 6(CDC6)	-0.223292	-0.131565	1.70238	26.0162	21.3045	9.63837	8.44177	1.88544	10.079
AT2G21770	cellulose synthase A9(CESA9)	0.314364	0.502319	1.65448	4.53083	6.46699	1.93361	3.355	4.68691	19.8892
AT4G39350	cellulose synthase A2(CESA2)	0.209434	0.771099	1.3686	503.525	581.729	248.076	425.606	215.6	564.554
AT4G11990	Cell cycle regulated microtubule associated protein(AT4G11990)	0.141423	0.615674	1.3249	6.55363	7.68441	6.914	11.3889	6.89893	20.1705
AT5G64740	cellulose synthase 6(CESA6)	0.642458	0.875118	1.10256	771.419	1207.76	470.153	866.408	895.343	1936.48
AT1G47960	cell wall / vacuolar inhibitor of fructosidase 1(C/VIF1)	-1.32769	-1.18913	-1.17747	70.6709	26.0404	87.592	36.539	229.06	99.692
AT2G32540	cellulose synthase-like B4(CSLB04)	-1.07359	-0.294077	-1.25243	143.672	65.5536	170.881	137.962	126.798	51.6894
AT2G32530	cellulose synthase-like B3(CSLB03)	-1.28577	-1.14522	-1.41349	72.7108	28.4177	258.033	113.482	99.2663	36.3905
AT1G55850	cellulose synthase like E1(CSLE1)	-1.83918	-1.83821	-1.83482	242.946	64.5128	221.486	59.8069	661.475	182.233
AT4G24000	cellulose synthase like G2(CSLG2)	-0.164722	-0.0681403	-3.05962	3.35463	2.66035	121.9	110.202	98.6049	7.31707
AT2G15440	polysaccharide biosynthesis protein (DUF579)(AT2G15440)	1.26457	2.21228	1.99304	5.04956	14.3328	2.55403	16.5411	5.18334	24.8386
